# Supplementary material for: Multiple cell types guided by neurocytes orchestrate horn bud initiation in dairy goats
Source: Genet Sel Evol. 2025 Jul 1;57:34. doi: 10.1186/s12711-025-00981-3 (PMC12220536; doi:10.1186/s12711-025-00981-3)
Supplement: Supplementary file 9 — Additional file 9: Table S1. Different expression genes (DEGs) in dairy goat embryos. Table S2. Single cell data set quality analysis. Table S3. All markers of cell number of clusters. Table S4. Significant genes in branch 1.Table S5. GO for different clusters of nerve cells and performed KEGG function analysis of epithelial and dermal cell fate. Table S6. Summary of GO biological function and KEGG signaling pathway analysis of keratinocyte. Table S7. Summary of GO biological function and KEGG signaling pathway analysis of nerve cells. Table S8. Significant genes in the top 10 of all clusters. Table S9. Summary of GO biological function and KEGG signaling pathway analysis of key branches. [file 12711_2025_981_MOESM9_ESM.xlsx]

## Sheet: Table S1
	gene_short_name	pval	qval
ATP5O	ATP5O	3.61599e-35	2.0688e-34
ITSN1	ITSN1	7.75275e-34	4.27651e-33
DONSON	DONSON	8.30639e-09	2.09263e-08
SON	SON	1.45056e-70	1.5994e-69
TMEM50B	TMEM50B	5.23219e-39	3.24308e-38
IFNGR2	IFNGR2	6.68786e-210	2.89181e-208
IFNAR1	IFNAR1	1.19794e-27	5.71528e-27
IL10RB	IL10RB	2.9536e-07	6.86496e-07
C1H21orf62	C1H21orf62	2.00331e-13	6.16908e-13
PAXBP1	PAXBP1	1.65889e-50	1.30083e-49
SYNJ1	SYNJ1	1.81172e-30	9.25064e-30
EVA1C	EVA1C	9.23312e-15	2.9982e-14
MIS18A	MIS18A	2.50029e-42	1.67138e-41
HUNK	HUNK	2.57603e-06	5.63501e-06
SCAF4	SCAF4	6.48361e-40	4.10071e-39
SOD1	SOD1	1.18275e-05	2.47695e-05
BACH1	BACH1	2.08166e-95	3.26857e-94
MAP3K7CL	MAP3K7CL	3.49804e-26	1.60893e-25
CCT8	CCT8	1.25859e-96	2.00637e-95
LTN1	LTN1	1.00399e-07	2.39239e-07
ADAMTS5	ADAMTS5	1.79183e-47	1.32547e-46
ADAMTS1	ADAMTS1	5.38361e-24	2.33753e-23
CYYR1	CYYR1	5.16488e-46	3.70464e-45
APP	APP	1.11434e-187	4.15721e-186
GABPA	GABPA	1.17299e-14	3.79591e-14
JAM2	JAM2	8.23401e-128	1.84239e-126
MRPL39	MRPL39	2.95363e-25	1.32476e-24
NCAM2	NCAM2	6.64533e-70	7.25866e-69
CHODL	CHODL	1.30837e-51	1.04749e-50
C1H21orf91	C1H21orf91	7.47565e-42	4.93249e-41
CXADR	CXADR	4.25684e-26	1.95072e-25
LOC102176916	LOC102176916	0	0
USP25	USP25	1.10253e-15	3.7069e-15
NRIP1	NRIP1	7.23258e-162	2.22206e-160
SAMSN1	SAMSN1	3.35679e-56	2.92074e-55
LOC102181811	LOC102181811	2.30412e-06	5.05247e-06
ROBO2	ROBO2	1.8745e-47	1.38611e-46
GBE1	GBE1	1.5082e-07	3.55968e-07
VGLL3	VGLL3	5.36245e-139	1.32704e-137
CHMP2B	CHMP2B	1.98588e-05	4.0992e-05
HTR1F	HTR1F	2.68899e-27	1.27219e-26
LOC102188976	LOC102188976	7.14931e-35	4.0506e-34
CGGBP1	CGGBP1	2.1514e-10	5.85719e-10
ZNF654	ZNF654	8.942e-06	1.8878e-05
EPHA3	EPHA3	1.38064e-89	2.01927e-88
PROS1	PROS1	7.02198e-171	2.33443e-169
RCAN1	RCAN1	1.30063e-22	5.43443e-22
MRPS6	MRPS6	1.41492e-15	4.73955e-15
SLC5A3	SLC5A3	1.46247e-28	7.12987e-28
CPOX	CPOX	3.97768e-12	1.16404e-11
DCBLD2	DCBLD2	2.20058e-12	6.5002e-12
COL8A1	COL8A1	2.84871e-223	1.34615e-221
CMSS1	CMSS1	2.05671e-07	4.82102e-07
FILIP1L	FILIP1L	7.8266e-41	5.0614e-40
TBC1D23	TBC1D23	2.95159e-07	6.86191e-07
LOC102180889	LOC102180889	0	0
TFG	TFG	8.7106e-33	4.70804e-32
ABI3BP	ABI3BP	5.33106e-241	2.73399e-239
SENP7	SENP7	4.43225e-09	1.13214e-08
PCNP	PCNP	5.13806e-24	2.23287e-23
ZBTB11	ZBTB11	9.512e-13	2.85518e-12
RPL24	RPL24	1.60187e-68	1.71295e-67
CEP97	CEP97	2.91137e-20	1.13878e-19
NFKBIZ	NFKBIZ	1.03569e-22	4.34024e-22
ALCAM	ALCAM	4.37301e-15	1.43741e-14
CBLB	CBLB	1.26473e-32	6.81538e-32
LOC102171918	LOC102171918	8.91759e-148	2.43449e-146
BBX	BBX	2.72049e-193	1.06078e-191
LOC108638052	LOC108638052	1.93483e-23	8.26531e-23
KIAA1524	KIAA1524	4.99812e-28	2.40421e-27
NECTIN3	NECTIN3	3.29995e-102	5.63148e-101
PLCXD2	PLCXD2	5.00362e-19	1.8851e-18
PHLDB2	PHLDB2	1.54639e-48	1.16431e-47
LOC102179319	LOC102179319	3.43245e-268	2.0155e-266
C1H3orf52	C1H3orf52	2.49502e-12	7.35133e-12
CD200	CD200	4.56763e-59	4.19888e-58
LOC102180967	LOC102180967	1.16265e-06	2.60501e-06
ATG3	ATG3	2.1639e-12	6.39376e-12
CCDC80	CCDC80	2.33107e-214	1.03501e-212
LOC102183007	LOC102183007	7.11341e-41	4.61372e-40
NEPRO	NEPRO	7.17958e-06	1.52611e-05
BOC	BOC	1.1085e-57	9.92352e-57
SPICE1	SPICE1	3.68382e-08	8.98855e-08
SIDT1	SIDT1	1.0534e-07	2.50682e-07
USF3	USF3	1.33565e-09	3.49903e-09
ZBTB20	ZBTB20	1.59147e-40	1.02088e-39
GAP43	GAP43	9.79315e-21	3.88651e-20
LSAMP	LSAMP	2.99099e-25	1.34121e-24
IGSF11	IGSF11	1.71749e-10	4.69778e-10
UPK1B	UPK1B	1.18315e-114	2.30895e-113
B4GALT4	B4GALT4	6.45503e-39	3.98857e-38
ARHGAP31	ARHGAP31	2.02774e-18	7.47069e-18
TMEM39A	TMEM39A	8.53568e-32	4.50912e-31
LOC102170266	LOC102170266	4.38234e-11	1.23004e-10
GSK3B	GSK3B	7.00183e-72	7.90897e-71
LOC108636839	LOC108636839	4.40273e-35	2.51239e-34
FSTL1	FSTL1	0	0
GTF2E1	GTF2E1	4.1942e-08	1.0195e-07
POLQ	POLQ	8.23086e-28	3.9468e-27
HCLS1	HCLS1	1.4031e-137	3.41267e-136
IQCB1	IQCB1	4.3619e-37	2.58961e-36
EAF2	EAF2	1.8589e-17	6.63555e-17
LOC102184282	LOC102184282	4.05836e-27	1.91185e-26
LOC102184002	LOC102184002	4.40224e-14	1.39393e-13
ILDR1	ILDR1	3.73618e-08	9.10959e-08
CD86	CD86	3.8916e-131	8.89822e-130
FAM162A	FAM162A	1.2246e-87	1.74602e-86
KPNA1	KPNA1	1.56429e-49	1.20056e-48
LOC108635509	LOC108635509	7.01942e-09	1.77313e-08
PARP9	PARP9	3.32481e-06	7.23786e-06
PARP14	PARP14	5.68675e-45	3.98253e-44
SEMA5B	SEMA5B	3.32021e-82	4.3814e-81
PDIA5	PDIA5	4.6378e-35	2.64425e-34
SEC22A	SEC22A	2.62684e-19	9.97226e-19
HACD2	HACD2	5.65333e-06	1.21116e-05
MYLK	MYLK	3.25834e-167	1.05495e-165
CCDC14	CCDC14	5.46321e-16	1.8576e-15
LOC108635581	LOC108635581	1.16336e-20	4.6031e-20
UMPS	UMPS	2.70966e-20	1.06093e-19
ITGB5	ITGB5	1.17986e-08	2.95368e-08
HEG1	HEG1	9.20097e-30	4.63481e-29
ZNF148	ZNF148	6.1811e-16	2.09652e-15
OSBPL11	OSBPL11	8.08103e-15	2.63141e-14
RPL35A	RPL35A	1.17453e-91	1.76197e-90
LRCH3	LRCH3	2.29714e-10	6.24968e-10
RUBCN	RUBCN	6.73198e-21	2.68562e-20
TNK2	TNK2	1.27535e-28	6.2406e-28
TFRC	TFRC	1.24229e-27	5.92259e-27
TCTEX1D2	TCTEX1D2	1.06638e-63	1.06088e-62
UBXN7	UBXN7	8.87879e-39	5.4641e-38
NRROS	NRROS	3.40776e-114	6.60487e-113
CEP19	CEP19	1.14388e-22	4.78754e-22
PIGX	PIGX	1.12212e-06	2.5176e-06
PAK2	PAK2	4.21594e-114	8.16329e-113
LOC108635601	LOC108635601	7.28448e-14	2.28722e-13
PIGZ	PIGZ	2.74511e-10	7.44191e-10
MELTF	MELTF	2.35949e-05	4.8482e-05
BDH1	BDH1	1.16327e-30	5.96883e-30
PPP1R2	PPP1R2	1.34592e-23	5.77943e-23
ACAP2	ACAP2	3.45884e-10	9.34109e-10
XXYLT1	XXYLT1	3.4773e-44	2.39882e-43
FAM43A	FAM43A	2.02704e-38	1.23825e-37
LSG1	LSG1	1.75226e-05	3.62753e-05
TMEM44	TMEM44	1.35778e-17	4.87215e-17
ATP13A3	ATP13A3	6.25931e-39	3.87005e-38
LRRC15	LRRC15	1.88818e-24	8.29822e-24
OPA1	OPA1	5.1426e-18	1.8707e-17
MB21D2	MB21D2	3.80004e-12	1.1132e-11
FGF12	FGF12	1.10374e-40	7.10539e-40
LOC106502094	LOC106502094	1.87626e-05	3.87858e-05
CCDC50	CCDC50	1.21249e-05	2.53763e-05
IL1RAP	IL1RAP	1.5598e-05	3.24026e-05
CLDN1	CLDN1	2.34152e-46	1.68928e-45
P3H2	P3H2	2.8229e-14	9.00019e-14
TP63	TP63	1.75369e-06	3.87934e-06
LPP	LPP	1.43333e-05	2.9847e-05
BCL6	BCL6	3.37258e-54	2.83385e-53
MASP1	MASP1	6.0286e-31	3.11101e-30
ST6GAL1	ST6GAL1	7.51888e-99	1.2343e-97
RFC4	RFC4	8.76192e-24	3.78121e-23
KNG1	KNG1	2.50869e-07	5.8549e-07
DNAJB11	DNAJB11	1.42909e-39	8.96715e-39
DGKG	DGKG	8.09011e-06	1.71305e-05
ETV5	ETV5	6.13932e-08	1.4798e-07
LOC108635834	LOC108635834	4.01073e-31	2.07836e-30
IGF2BP2	IGF2BP2	2.58196e-26	1.19173e-25
SENP2	SENP2	6.13854e-19	2.30131e-18
EHHADH	EHHADH	4.51913e-10	1.21221e-09
MAGEF1	MAGEF1	1.35915e-50	1.06832e-49
EPHB3	EPHB3	4.78361e-71	5.31283e-70
CHRD	CHRD	5.10913e-09	1.30151e-08
ECE2	ECE2	2.14079e-22	8.89806e-22
CAMK2N2	CAMK2N2	9.53968e-30	4.80056e-29
ALG3	ALG3	9.09656e-13	2.73337e-12
DVL3	DVL3	2.21834e-06	4.87353e-06
ABCC5	ABCC5	5.32207e-07	1.21803e-06
PARL	PARL	9.87144e-19	3.67715e-18
MAP6D1	MAP6D1	1.11251e-09	2.92566e-09
YEATS2	YEATS2	1.04973e-07	2.49899e-07
KLHL24	KLHL24	2.7843e-111	5.2034e-110
KLHL6	KLHL6	3.84306e-56	3.338e-55
LOC102188899	LOC102188899	3.28134e-157	9.7492e-156
MCF2L2	MCF2L2	3.53526e-09	9.0769e-09
LAMP3	LAMP3	4.9413e-78	6.12937e-77
MCCC1	MCCC1	9.43064e-07	2.12669e-06
DCUN1D1	DCUN1D1	2.69241e-27	1.27347e-26
ATP11B	ATP11B	4.49974e-08	1.0923e-07
LOC106502138	LOC106502138	2.50344e-30	1.27432e-29
SOX2	SOX2	4.60462e-15	1.51129e-14
DNAJC19	DNAJC19	2.90943e-16	9.99712e-16
FXR1	FXR1	9.5825e-100	1.58619e-98
CCDC39	CCDC39	8.02789e-12	2.31988e-11
TTC14	TTC14	1.01742e-13	3.17296e-13
USP13	USP13	1.27673e-08	3.18973e-08
ACTL6A	ACTL6A	4.00147e-39	2.48957e-38
GNB4	GNB4	4.70145e-61	4.46031e-60
MFN1	MFN1	2.95908e-09	7.62811e-09
ZNF639	ZNF639	1.51729e-05	3.15623e-05
KCNMB3	KCNMB3	1.13109e-08	2.83479e-08
PIK3CA	PIK3CA	2.43734e-18	8.95647e-18
TBL1XR1	TBL1XR1	2.1167e-72	2.41576e-71
NAALADL2	NAALADL2	2.64625e-95	4.14851e-94
ECT2	ECT2	9.97157e-53	8.13089e-52
NCEH1	NCEH1	4.53149e-12	1.3226e-11
TNFSF10	TNFSF10	3.08824e-12	9.06826e-12
FNDC3B	FNDC3B	1.31478e-101	2.23221e-100
PLD1	PLD1	8.27403e-11	2.29864e-10
TNIK	TNIK	2.32844e-204	9.87448e-203
RPL22L1	RPL22L1	2.57471e-07	6.00613e-07
CLDN11	CLDN11	2.25562e-45	1.59485e-44
SEC62	SEC62	8.792e-146	2.34221e-144
LRRC31	LRRC31	2.22444e-05	4.57686e-05
MECOM	MECOM	1.03637e-51	8.30727e-51
GOLIM4	GOLIM4	1.77605e-194	6.96624e-193
SERPINI1	SERPINI1	6.25159e-20	2.42287e-19
PDCD10	PDCD10	1.85342e-06	4.09266e-06
BCHE	BCHE	4.61339e-48	3.44348e-47
SPTSSB	SPTSSB	1.3385e-29	6.71175e-29
B3GALNT1	B3GALNT1	7.06931e-06	1.50348e-05
PPM1L	PPM1L	1.65252e-44	1.15039e-43
KPNA4	KPNA4	1.04398e-25	4.73706e-25
TRIM59	TRIM59	2.46793e-10	6.70606e-10
SMC4	SMC4	3.9333e-164	1.24108e-162
LOC102180430	LOC102180430	2.19398e-14	7.02548e-14
LOC102180704	LOC102180704	6.09436e-100	1.01472e-98
RARRES1	RARRES1	7.32892e-95	1.14353e-93
GFM1	GFM1	1.1638e-40	7.48477e-40
LXN	LXN	2.2805e-83	3.04788e-82
RSRC1	RSRC1	4.73443e-27	2.22769e-26
SHOX2	SHOX2	2.52268e-40	1.61145e-39
PTX3	PTX3	1.65655e-12	4.91517e-12
CCNL1	CCNL1	1.68154e-72	1.92133e-71
TIPARP	TIPARP	1.94472e-205	8.2826e-204
SSR3	SSR3	3.85326e-61	3.66263e-60
KCNAB1	KCNAB1	8.11496e-11	2.25508e-10
GMPS	GMPS	2.48019e-05	5.08884e-05
SLC33A1	SLC33A1	4.39762e-12	1.28428e-11
C1H3orf33	C1H3orf33	2.81003e-14	8.96057e-14
LOC102184663	LOC102184663	1.53049e-05	3.18236e-05
MME	MME	5.98856e-106	1.05368e-104
DHX36	DHX36	3.95019e-29	1.95949e-28
ARHGEF26	ARHGEF26	5.8103e-11	1.6235e-10
RAP2B	RAP2B	2.90089e-24	1.26843e-23
P2RY1	P2RY1	5.64566e-15	1.84778e-14
MBNL1	MBNL1	2.77926e-115	5.47766e-114
SUCNR1	SUCNR1	1.32545e-22	5.53583e-22
IGSF10	IGSF10	0	0
MED12L	MED12L	2.93324e-08	7.19604e-08
P2RY12	P2RY12	3.75546e-43	2.54993e-42
P2RY13	P2RY13	6.94203e-67	7.28216e-66
GPR87	GPR87	2.09499e-05	4.31768e-05
P2RY14	P2RY14	2.63499e-16	9.0714e-16
GPR171	GPR171	1.90618e-14	6.11573e-14
LOC102169223	LOC102169223	1.01556e-13	3.16767e-13
EIF2A	EIF2A	3.16473e-16	1.08593e-15
TSC22D2	TSC22D2	4.48914e-51	3.55672e-50
PFN2	PFN2	2.02151e-15	6.72942e-15
RNF13	RNF13	9.24134e-19	3.44373e-18
WWTR1	WWTR1	1.07926e-13	3.36213e-13
TM4SF1	TM4SF1	4.87657e-139	1.20831e-137
TM4SF18	TM4SF18	5.6591e-55	4.82044e-54
HPS3	HPS3	9.43645e-07	2.12752e-06
HLTF	HLTF	1.17118e-18	4.35288e-18
CPA3	CPA3	3.56438e-07	8.24118e-07
CPB1	CPB1	1.9797e-05	4.08686e-05
AGTR1	AGTR1	2.52705e-177	8.81447e-176
PLSCR5	PLSCR5	7.82893e-07	1.77274e-06
LOC102175526	LOC102175526	1.56151e-28	7.60334e-28
PLSCR4	PLSCR4	3.79684e-08	9.2484e-08
PLOD2	PLOD2	3.60895e-10	9.73586e-10
C1H3orf58	C1H3orf58	7.67356e-66	7.89923e-65
LOC108636210	LOC108636210	3.24838e-08	7.95051e-08
CHST2	CHST2	9.77274e-69	1.0473e-67
U2SURP	U2SURP	3.94253e-12	1.15426e-11
PCOLCE2	PCOLCE2	2.43321e-11	6.89982e-11
GK5	GK5	1.83609e-60	1.72788e-59
TFDP2	TFDP2	5.60064e-32	2.97447e-31
ATP1B3	ATP1B3	9.39133e-10	2.48023e-09
RASA2	RASA2	1.76552e-07	4.14776e-07
ZBTB38	ZBTB38	3.31951e-20	1.29664e-19
PXYLP1	PXYLP1	3.77226e-07	8.70762e-07
SPSB4	SPSB4	8.31165e-12	2.40013e-11
CLSTN2	CLSTN2	1.37704e-09	3.60459e-09
NMNAT3	NMNAT3	2.92391e-28	1.41228e-27
RBP1	RBP1	0	0
COPB2	COPB2	3.37076e-129	7.62821e-128
MRPS22	MRPS22	1.68229e-24	7.39827e-24
PIK3CB	PIK3CB	4.99359e-28	2.40261e-27
CEP70	CEP70	3.27e-14	1.03989e-13
ESYT3	ESYT3	9.26395e-07	2.09005e-06
NME9	NME9	2.45365e-05	5.0375e-05
ARMC8	ARMC8	9.51668e-08	2.27126e-07
DZIP1L	DZIP1L	1.46684e-06	3.26188e-06
STAG1	STAG1	3.4066e-26	1.56761e-25
MSL2	MSL2	2.15482e-11	6.12177e-11
EPHB1	EPHB1	1.47223e-19	5.62667e-19
KY	KY	3.96816e-91	5.90375e-90
CEP63	CEP63	4.01473e-07	9.25654e-07
ANAPC13	ANAPC13	2.80303e-73	3.23628e-72
RYK	RYK	5.24251e-06	1.12582e-05
LOC102171466	LOC102171466	1.40328e-06	3.12686e-06
RAB6B	RAB6B	1.10987e-233	5.52068e-232
SRPRB	SRPRB	3.97706e-17	1.40575e-16
LOC102172205	LOC102172205	2.69155e-32	1.43871e-31
TOPBP1	TOPBP1	3.86255e-10	1.04016e-09
CDV3	CDV3	4.18298e-08	1.01715e-07
BFSP2	BFSP2	1.30559e-50	1.02703e-49
NPHP3	NPHP3	1.34188e-07	3.17504e-07
ACKR4	ACKR4	9.00455e-37	5.3141e-36
CPNE4	CPNE4	1.34258e-29	6.73055e-29
NUDT16	NUDT16	1.30762e-40	8.40154e-40
ATP2C1	ATP2C1	6.80765e-10	1.81017e-09
PSMG1	PSMG1	1.52791e-08	3.80339e-08
BRWD1	BRWD1	6.30783e-23	2.65799e-22
WRB	WRB	5.23751e-137	1.26305e-135
SH3BGR	SH3BGR	3.98363e-176	1.37501e-174
PCP4	PCP4	6.46336e-09	1.63662e-08
BACE2	BACE2	6.27847e-244	3.28783e-242
FAM3B	FAM3B	4.88044e-07	1.11927e-06
MX2	MX2	1.09369e-06	2.45494e-06
MX1	MX1	8.72829e-28	4.18128e-27
C2CD2	C2CD2	2.13751e-32	1.14441e-31
ZBTB21	ZBTB21	8.12509e-30	4.10014e-29
ABCG1	ABCG1	1.00103e-17	3.60963e-17
RSPH1	RSPH1	1.32633e-06	2.96172e-06
PDE9A	PDE9A	1.43489e-11	4.10409e-11
NDUFV3	NDUFV3	1.99524e-26	9.23279e-26
PKNOX1	PKNOX1	3.58168e-26	1.64664e-25
CBS	CBS	1.85268e-23	7.91949e-23
U2AF1	U2AF1	3.77353e-40	2.40042e-39
SIK1	SIK1	1.38634e-297	9.62054e-296
RRP1B	RRP1B	3.40024e-17	1.20465e-16
LOC102186806	LOC102186806	1.14249e-66	1.19405e-65
RRP1	RRP1	6.6438e-07	1.5118e-06
AGPAT3	AGPAT3	5.02314e-07	1.15134e-06
TRAPPC10	TRAPPC10	3.64868e-26	1.67667e-25
C1H21orf33	C1H21orf33	1.49253e-13	4.6227e-13
DNMT3L	DNMT3L	4.55997e-07	1.0476e-06
C1H21orf2	C1H21orf2	2.455e-05	5.03975e-05
TRPM2	TRPM2	6.04871e-07	1.38019e-06
UBE2G2	UBE2G2	1.85552e-06	4.09683e-06
PTTG1IP	PTTG1IP	1.60113e-276	9.99297e-275
ITGB2	ITGB2	2.5328e-122	5.3534e-121
FAM207A	FAM207A	1.12684e-12	3.37219e-12
POFUT2	POFUT2	0	0
PCBP3	PCBP3	6.84483e-06	1.45792e-05
COL6A1	COL6A1	0	0
COL6A2	COL6A2	2.56919e-198	1.04276e-196
MCM3AP	MCM3AP	2.43909e-13	7.49476e-13
PCNT	PCNT	2.7664e-22	1.14576e-21
S100B	S100B	6.93817e-71	7.69284e-70
TDRP	TDRP	9.52494e-44	6.5367e-43
RUNX1	RUNX1	2.70651e-57	2.4034e-56
SETD4	SETD4	4.45999e-12	1.3023e-11
LOC108633281	LOC108633281	1.42215e-51	1.13721e-50
CBR3	CBR3	3.95924e-30	2.00867e-29
MORC3	MORC3	5.5846e-27	2.62399e-26
LOC108636598	LOC108636598	1.90129e-06	4.19463e-06
PIGP	PIGP	1.33714e-18	4.95764e-18
TTC3	TTC3	7.14904e-22	2.92913e-21
DYRK1A	DYRK1A	1.32305e-72	1.51784e-71
KCNJ15	KCNJ15	4.31553e-09	1.10303e-08
ERG	ERG	2.61918e-53	2.16055e-52
ETS2	ETS2	1.85223e-141	4.71903e-140
COL6A6	COL6A6	0	0
COL6A5	COL6A5	3.34314e-15	1.10438e-14
SH3BP5	SH3BP5	2.98905e-36	1.74893e-35
EAF1	EAF1	2.02422e-36	1.1879e-35
BTD	BTD	2.81481e-24	1.23133e-23
ANKRD28	ANKRD28	1.9784e-23	8.4496e-23
GALNT15	GALNT15	9.71899e-07	2.18873e-06
DPH3	DPH3	1.27576e-11	3.65684e-11
SATB1	SATB1	2.30831e-35	1.32561e-34
KCNH8	KCNH8	9.7706e-07	2.1996e-06
RAB5A	RAB5A	4.81919e-12	1.40574e-11
KAT2B	KAT2B	7.81368e-20	3.01532e-19
SGO1	SGO1	8.35752e-66	8.59439e-65
LOC106503629	LOC106503629	2.14179e-07	5.01629e-07
HSPB7	HSPB7	3.14277e-13	9.61385e-13
EPHA2	EPHA2	2.37004e-73	2.73796e-72
RSG1	RSG1	5.45343e-11	1.52572e-10
FBXO42	FBXO42	5.57631e-24	2.42067e-23
SZRD1	SZRD1	1.96991e-06	4.34264e-06
SPATA21	SPATA21	3.47327e-05	7.05352e-05
NECAP2	NECAP2	3.25007e-06	7.07903e-06
CROCC	CROCC	9.83781e-17	3.43994e-16
SDHB	SDHB	7.44705e-18	2.69465e-17
PADI2	PADI2	8.75208e-58	7.85274e-57
PADI4	PADI4	3.59574e-218	1.64435e-216
RCC2	RCC2	2.61686e-144	6.89733e-143
PAX7	PAX7	1.08571e-212	4.77784e-211
ALDH4A1	ALDH4A1	2.30638e-29	1.15012e-28
UBR4	UBR4	1.627e-30	8.32457e-30
EMC1	EMC1	6.92553e-06	1.47432e-05
MRTO4	MRTO4	4.265e-84	5.77404e-83
LOC106503221	LOC106503221	7.22706e-47	5.27918e-46
MINOS1	MINOS1	1.0673e-47	7.92466e-47
LOC102168874	LOC102168874	2.1791e-173	7.38031e-172
PLA2G2C	PLA2G2C	2.15524e-09	5.59225e-09
VWA5B1	VWA5B1	6.5675e-07	1.4953e-06
CAMK2N1	CAMK2N1	7.50421e-10	1.99032e-09
FAM43B	FAM43B	8.97847e-21	3.56677e-20
PINK1	PINK1	7.47141e-09	1.88514e-08
DDOST	DDOST	0	0
EIF4G3	EIF4G3	4.49644e-17	1.58622e-16
ALPL	ALPL	6.73279e-25	2.9914e-24
RAP1GAP	RAP1GAP	1.31856e-06	2.94568e-06
USP48	USP48	1.57888e-08	3.92584e-08
HSPG2	HSPG2	1.56362e-08	3.88936e-08
LOC102188098	LOC102188098	8.00969e-82	1.04791e-80
LOC102189078	LOC102189078	5.98031e-17	2.10222e-16
CDC42	CDC42	4.04409e-12	1.18295e-11
WNT4	WNT4	1.46747e-23	6.2864e-23
ZBTB40	ZBTB40	3.09092e-21	1.24534e-20
C1QA	C1QA	6.55263e-109	1.19421e-107
C1QC	C1QC	4.04421e-108	7.31016e-107
LOC102187088	LOC102187088	4.60819e-16	1.57065e-15
C1QB	C1QB	3.12922e-104	5.41933e-103
EPHB2	EPHB2	0	0
KDM1A	KDM1A	1.02126e-06	2.2965e-06
LUZP1	LUZP1	3.02298e-101	5.10613e-100
HNRNPR	HNRNPR	4.6886e-50	3.64491e-49
TCEA3	TCEA3	8.55638e-22	3.49925e-21
ASAP3	ASAP3	2.35976e-125	5.1466e-124
E2F2	E2F2	5.10632e-87	7.20292e-86
ID3	ID3	7.13862e-160	2.16636e-158
RPL11	RPL11	1.07301e-14	3.47576e-14
TCEB3	TCEB3	5.87273e-08	1.41692e-07
PITHD1	PITHD1	5.29906e-07	1.21304e-06
LYPLA2	LYPLA2	4.24305e-05	8.5738e-05
FUCA1	FUCA1	2.06761e-255	1.13989e-253
CNR2	CNR2	2.85743e-07	6.64691e-07
PNRC2	PNRC2	6.66225e-20	2.5785e-19
SRSF10	SRSF10	1.32618e-68	1.41967e-67
MYOM3	MYOM3	3.11209e-24	1.35928e-23
NIPAL3	NIPAL3	6.18381e-07	1.41053e-06
RCAN3	RCAN3	3.16064e-22	1.30686e-21
SRRM1	SRRM1	4.79589e-118	9.69287e-117
CLIC4	CLIC4	8.96632e-23	3.76464e-22
SYF2	SYF2	1.35597e-06	3.02552e-06
RSRP1	RSRP1	1.39664e-19	5.34191e-19
TMEM50A	TMEM50A	8.70007e-51	6.86835e-50
TMEM57	TMEM57	3.66415e-15	1.20882e-14
LDLRAP1	LDLRAP1	5.46761e-17	1.92403e-16
SEPN1	SEPN1	5.01945e-31	2.59362e-30
AUNIP	AUNIP	1.29346e-07	3.0656e-07
STMN1	STMN1	9.30244252835101e-315	6.96700290040233e-313
TRIM63	TRIM63	7.89445e-16	2.66782e-15
FAM110D	FAM110D	6.63961e-31	3.42543e-30
ZNF593	ZNF593	6.16494e-10	1.6428e-09
CEP85	CEP85	6.27585e-17	2.20493e-16
SH3BGRL3	SH3BGRL3	1.37574e-14	4.44261e-14
LOC108637283	LOC108637283	6.45598e-55	5.48745e-54
DHDDS	DHDDS	4.38083e-07	1.00737e-06
HMGN2	HMGN2	2.5111e-24	1.09944e-23
RPS6KA1	RPS6KA1	7.0157e-106	1.23331e-104
ARID1A	ARID1A	5.64259e-115	1.10661e-113
ZDHHC18	ZDHHC18	1.70349e-12	5.05098e-12
SFN	SFN	3.9614e-05	8.01365e-05
GPN2	GPN2	5.88525e-06	1.25976e-05
NUDC	NUDC	1.86092e-51	1.48448e-50
FAM46B	FAM46B	2.18522e-20	8.57966e-20
MAP3K6	MAP3K6	1.90812e-26	8.83584e-26
CD164L2	CD164L2	1.32437e-12	3.95081e-12
GPR3	GPR3	1.09825e-05	2.30705e-05
FGR	FGR	2.66221e-65	2.71794e-64
IFI6	IFI6	1.53283e-132	3.54983e-131
PPP1R8	PPP1R8	1.45766e-06	3.24294e-06
THEMIS2	THEMIS2	2.74278e-42	1.83163e-41
RPA2	RPA2	2.87698e-16	9.88905e-16
EYA3	EYA3	1.641e-27	7.79908e-27
PTAFR	PTAFR	9.38669e-48	6.97744e-47
DNAJC8	DNAJC8	1.93332e-28	9.39075e-28
ATPIF1	ATPIF1	3.68251e-07	8.50439e-07
PHACTR4	PHACTR4	1.7656e-41	1.15879e-40
LOC102180089	LOC102180089	3.86071e-16	1.32018e-15
RCC1	RCC1	2.28658e-20	8.97227e-20
LOC102178778	LOC102178778	6.94613e-44	4.77354e-43
GMEB1	GMEB1	1.89437e-09	4.92694e-09
YTHDF2	YTHDF2	6.55834e-30	3.31289e-29
EPB41	EPB41	7.49316e-63	7.34404e-62
TMEM200B	TMEM200B	1.22739e-09	3.22051e-09
SRSF4	SRSF4	2.40894e-43	1.63902e-42
PTPRU	PTPRU	2.41384e-05	4.95731e-05
LAPTM5	LAPTM5	0	0
SDC3	SDC3	3.70571e-280	2.3879e-278
PUM1	PUM1	1.8037e-137	4.38166e-136
NKAIN1	NKAIN1	1.24376e-06	2.78234e-06
FABP3	FABP3	4.75617e-44	3.27535e-43
SERINC2	SERINC2	7.31193e-44	5.02319e-43
TINAGL1	TINAGL1	2.57055e-48	1.92957e-47
HCRTR1	HCRTR1	3.10706e-14	9.89185e-14
COL16A1	COL16A1	0	0
ADGRB2	ADGRB2	4.95719e-25	2.20842e-24
KHDRBS1	KHDRBS1	7.01358e-19	2.6254e-18
KPNA6	KPNA6	8.49353e-32	4.48805e-31
TXLNA	TXLNA	1.40782e-06	3.13661e-06
CCDC28B	CCDC28B	1.02162e-25	4.63876e-25
TMEM234	TMEM234	6.1153e-06	1.30731e-05
EIF3I	EIF3I	3.97715e-12	1.16404e-11
LOC102188268	LOC102188268	1.19422e-08	2.98849e-08
FAM167B	FAM167B	3.42319e-12	1.00429e-11
LCK	LCK	6.3882e-09	1.618e-08
HDAC1	HDAC1	7.66475e-24	3.31277e-23
MARCKSL1	MARCKSL1	1.77167e-59	1.6408e-58
ZBTB8OS	ZBTB8OS	1.07853e-09	2.83856e-09
RBBP4	RBBP4	2.77252e-41	1.81246e-40
SYNC	SYNC	3.9609e-16	1.35351e-15
KIAA1522	KIAA1522	5.65786e-13	1.71333e-12
S100PBP	S100PBP	1.16094e-05	2.43256e-05
HPCA	HPCA	4.46341e-49	3.39278e-48
TMEM54	TMEM54	3.50399e-106	6.19818e-105
RNF19B	RNF19B	2.41367e-44	1.67497e-43
AK2	AK2	5.46698e-08	1.32128e-07
TRIM62	TRIM62	7.45223e-08	1.78933e-07
ZNF362	ZNF362	3.44373e-38	2.08887e-37
A3GALT2	A3GALT2	1.31534e-07	3.11523e-07
PHC2	PHC2	5.19127e-36	3.02055e-35
LOC108637496	LOC108637496	3.10472e-08	7.60827e-08
EIF4E2	EIF4E2	1.94061e-10	5.29566e-10
CHRNG	CHRNG	3.53175e-126	7.79695e-125
CHRND	CHRND	1.39494e-72	1.59939e-71
PRSS56	PRSS56	6.1681e-10	1.64342e-09
NPPC	NPPC	1.38131e-30	7.07478e-30
COPS7B	COPS7B	1.46328e-12	4.35211e-12
PTMA	PTMA	0	0
NCL	NCL	8.25735e-85	1.13258e-83
B3GNT7	B3GNT7	2.70091e-05	5.53028e-05
ARMC9	ARMC9	4.17285e-26	1.91355e-25
PSMD1	PSMD1	9.76803e-20	3.75782e-19
ITM2C	ITM2C	5.06673e-93	7.74129e-92
CAB39	CAB39	1.1875e-64	1.1994e-63
LOC108633356	LOC108633356	1.50672e-06	3.34796e-06
LOC102186814	LOC102186814	3.36049e-11	9.47516e-11
LOC102175070	LOC102175070	9.02921e-26	4.10827e-25
SP140	SP140	1.80145e-66	1.87978e-65
SP110	SP110	1.77561e-65	1.8184e-64
LOC108633292	LOC108633292	2.6743e-28	1.29361e-27
SLC16A14	SLC16A14	2.3402e-40	1.49584e-39
TRIP12	TRIP12	3.62433e-15	1.19588e-14
DNER	DNER	3.11119e-05	6.34092e-05
PID1	PID1	3.86211e-254	2.11744e-252
AGFG1	AGFG1	6.75048e-25	2.99791e-24
DOCK10	DOCK10	7.84502e-116	1.55544e-114
CUL3	CUL3	2.24057e-42	1.49928e-41
FAM124B	FAM124B	2.33959e-10	6.36256e-10
SERPINE2	SERPINE2	0	0
AP1S3	AP1S3	2.57641e-05	5.28026e-05
SCG2	SCG2	3.11611e-21	1.25498e-20
KCNE4	KCNE4	2.64942e-53	2.18458e-52
ACSL3	ACSL3	1.45635e-13	4.51417e-13
PAX3	PAX3	2.03153e-22	8.45101e-22
EPHA4	EPHA4	1.32589e-05	2.76767e-05
SLC4A3	SLC4A3	7.28543e-16	2.46495e-15
OBSL1	OBSL1	2.9322e-155	8.54558e-154
TMEM198	TMEM198	1.22667e-07	2.91078e-07
CHPF	CHPF	1.55284e-252	8.44364e-251
GMPPA	GMPPA	9.53981e-82	1.24728e-80
DES	DES	1.90732e-58	1.73248e-57
PTPRN	PTPRN	4.45554e-08	1.08183e-07
LOC102177846	LOC102177846	4.51009e-134	1.06435e-132
GLB1L	GLB1L	2.30484e-72	2.62746e-71
ATG9A	ATG9A	7.86301e-08	1.88589e-07
ABCB6	ABCB6	3.04677e-26	1.4043e-25
ZFAND2B	ZFAND2B	1.80736e-22	7.53109e-22
FAM134A	FAM134A	3.61784e-10	9.75854e-10
NHEJ1	NHEJ1	3.01124e-08	7.38193e-08
CDK5R2	CDK5R2	9.37476e-08	2.23792e-07
WNT10A	WNT10A	1.69357e-06	3.7497e-06
PRKAG3	PRKAG3	1.21887e-19	4.67185e-19
LOC102177672	LOC102177672	8.38378e-101	1.4125e-99
USP37	USP37	5.56734e-19	2.09231e-18
SLC11A1	SLC11A1	1.44945e-06	3.22574e-06
PNKD	PNKD	9.77701e-17	3.42049e-16
GPBAR1	GPBAR1	1.33357e-36	7.84453e-36
ARPC2	ARPC2	2.34887e-93	3.60821e-92
CXCR2	CXCR2	5.40366e-08	1.30629e-07
TNS1	TNS1	2.87112e-07	6.67641e-07
IGFBP5	IGFBP5	5.85952e-177	2.04024e-175
IGFBP2	IGFBP2	0	0
RPL37A	RPL37A	4.47852e-08	1.08728e-07
XRCC5	XRCC5	1.6326e-10	4.47173e-10
PECR	PECR	2.73288e-21	1.10221e-20
MREG	MREG	1.82128e-33	9.96884e-33
FN1	FN1	0	0
BARD1	BARD1	6.51549e-12	1.89054e-11
IKZF2	IKZF2	1.31182e-24	5.78572e-24
ERBB4	ERBB4	3.92093e-05	7.93502e-05
LANCL1	LANCL1	2.17831e-08	5.38056e-08
MYL1	MYL1	1.18459e-35	6.84444e-35
ACADL	ACADL	1.36871e-07	3.23583e-07
KANSL1L	KANSL1L	7.02867e-06	1.49516e-05
MAP2	MAP2	2.50406e-145	6.64413e-144
PIKFYVE	PIKFYVE	1.62331e-29	8.12558e-29
FZD5	FZD5	2.52175e-37	1.50614e-36
CCNYL1	CCNYL1	6.55594e-46	4.68548e-45
METTL21A	METTL21A	1.29161e-05	2.69952e-05
CREB1	CREB1	1.05794e-12	3.17078e-12
KLF7	KLF7	1.20374e-11	3.45591e-11
ADAM23	ADAM23	4.42324e-49	3.36352e-48
ZDBF2	ZDBF2	1.14319e-27	5.45931e-27
EEF1B2	EEF1B2	3.3985e-51	2.69903e-50
NDUFS1	NDUFS1	5.09832e-32	2.71132e-31
INO80D	INO80D	1.8986e-12	5.61657e-12
NRP2	NRP2	2.61447e-26	1.20589e-25
PARD3B	PARD3B	1.10986e-15	3.72903e-15
ICOS	ICOS	1.86097e-05	3.84737e-05
CTLA4	CTLA4	6.49474e-17	2.28103e-16
RAPH1	RAPH1	8.24763e-21	3.28103e-20
ABI2	ABI2	5.49275e-13	1.66435e-12
LOC102176567	LOC102176567	1.53973e-11	4.39446e-11
WDR12	WDR12	1.11127e-17	3.99915e-17
NOP58	NOP58	1.74514e-43	1.19023e-42
FZD7	FZD7	6.56199e-30	3.31389e-29
ALS2	ALS2	4.75306e-07	1.09094e-06
TMEM237	TMEM237	3.36044e-10	9.08398e-10
CFLAR	CFLAR	1.84659e-05	3.81882e-05
FAM126B	FAM126B	1.79177e-06	3.96004e-06
CLK1	CLK1	3.93988e-97	6.31112e-96
BZW1	BZW1	2.24154e-48	1.68387e-47
LOC102187632	LOC102187632	1.01603e-95	1.60295e-94
SGO2	SGO2	4.98786e-16	1.69889e-15
SPATS2L	SPATS2L	9.02038e-06	1.90374e-05
C2H2orf69	C2H2orf69	9.28762e-15	3.0154e-14
SATB2	SATB2	1.27863e-37	7.68071e-37
MARS2	MARS2	3.12602e-05	6.36917e-05
RFTN2	RFTN2	6.03809e-07	1.37792e-06
HSPE1	HSPE1	9.81328e-79	1.23581e-77
HSPD1	HSPD1	1.97758e-242	1.02746e-240
COQ10B	COQ10B	5.62361e-47	4.11548e-46
SF3B1	SF3B1	2.58357e-49	1.97444e-48
ANKRD44	ANKRD44	1.89781e-24	8.33869e-24
PGAP1	PGAP1	8.35262e-16	2.82025e-15
CCDC150	CCDC150	7.46841e-06	1.58615e-05
HECW2	HECW2	5.27948e-16	1.79606e-15
STK17B	STK17B	5.15024e-86	7.16808e-85
SDPR	SDPR	0	0
MYO1B	MYO1B	0	0
STAT4	STAT4	1.25436e-05	2.62333e-05
GYPC	GYPC	5.06704e-133	1.18452e-131
TSN	TSN	7.87344e-13	2.36908e-12
NIFK	NIFK	7.88535e-67	8.2586e-66
CLASP1	CLASP1	4.02704e-13	1.22678e-12
INHBB	INHBB	4.25095e-05	8.588e-05
RALB	RALB	2.13791e-58	1.93927e-57
EPB41L5	EPB41L5	2.03626e-22	8.46893e-22
PTPN4	PTPN4	5.5956e-46	4.00924e-45
TMEM37	TMEM37	3.41416e-11	9.62511e-11
DBI	DBI	0	0
C2H2orf76	C2H2orf76	9.78294e-40	6.16387e-39
STEAP3	STEAP3	2.85782e-12	8.40285e-12
CCDC93	CCDC93	1.17192e-05	2.45478e-05
DDX18	DDX18	3.90271e-52	3.1525e-51
ACTR3	ACTR3	1.30081e-73	1.5089e-72
LOC102176740	LOC102176740	5.94029e-07	1.35639e-06
SLC35F5	SLC35F5	9.24497e-142	2.36145e-140
GPR39	GPR39	1.57662e-05	3.27279e-05
NCKAP5	NCKAP5	9.19632e-49	6.95312e-48
MGAT5	MGAT5	3.19297e-84	4.3375e-83
TMEM163	TMEM163	1.05969e-09	2.79045e-09
CCNT2	CCNT2	2.56708e-13	7.88436e-13
R3HDM1	R3HDM1	4.53006e-39	2.81315e-38
UBXN4	UBXN4	2.93665e-28	1.41809e-27
MCM6	MCM6	1.18874e-38	7.29301e-38
DARS	DARS	4.58018e-64	4.59337e-63
CXCR4	CXCR4	0	0
HNMT	HNMT	3.67481e-79	4.65735e-78
SPOPL	SPOPL	6.5911e-14	2.07476e-13
LRP1B	LRP1B	2.45577e-15	8.14773e-15
KYNU	KYNU	3.30827e-22	1.36733e-21
ARHGAP15	ARHGAP15	3.99662e-38	2.42275e-37
ZEB2	ZEB2	7.43776e-84	1.00352e-82
ACVR2A	ACVR2A	3.58923e-27	1.69286e-26
ORC4	ORC4	3.05618e-09	7.87639e-09
EPC2	EPC2	2.84958e-14	9.08086e-14
KIF5C	KIF5C	4.26353e-109	7.7871e-108
LYPD6B	LYPD6B	4.31199e-06	9.31332e-06
LYPD6	LYPD6	1.82757e-08	4.52946e-08
MMADHC	MMADHC	9.83931e-30	4.94883e-29
RND3	RND3	8.6872e-142	2.22184e-140
TNFAIP6	TNFAIP6	0	0
RIF1	RIF1	2.95889e-37	1.76352e-36
NEB	NEB	2.52261e-123	5.39204e-122
CACNB4	CACNB4	3.64399e-07	8.41838e-07
LOC106502897	LOC106502897	3.9101e-06	8.4711e-06
PRPF40A	PRPF40A	1.93281e-45	1.36806e-44
ARL6IP6	ARL6IP6	1.22128e-25	5.53015e-25
RPRM	RPRM	4.73799e-59	4.35145e-58
NR4A2	NR4A2	1.73084e-193	6.77554e-192
LOC108638091	LOC108638091	5.98467e-12	1.73957e-11
GPD2	GPD2	1.41139e-11	4.0392e-11
GALNT5	GALNT5	0	0
CYTIP	CYTIP	6.13024e-70	6.69972e-69
ACVR1C	ACVR1C	3.24064e-38	1.96869e-37
ACVR1	ACVR1	1.21744e-48	9.18031e-48
PKP4	PKP4	8.67532e-43	5.84847e-42
DAPL1	DAPL1	1.56617e-10	4.2969e-10
TANC1	TANC1	1.70885e-195	6.7831e-194
WDSUB1	WDSUB1	4.7494e-32	2.52847e-31
BAZ2B	BAZ2B	1.23535e-48	9.31181e-48
2023-03-07	2023-03-07	5.17231e-27	2.43142e-26
LOC102168948	LOC102168948	4.61649e-85	6.35391e-84
LOC106502882	LOC106502882	2.71268e-07	6.31684e-07
ITGB6	ITGB6	1.26315e-06	2.82477e-06
RBMS1	RBMS1	2.73191e-34	1.52518e-33
TANK	TANK	6.80334e-07	1.54686e-06
DPP4	DPP4	2.4497e-46	1.76541e-45
FAP	FAP	0	0
IFIH1	IFIH1	2.19389e-44	1.52512e-43
GCA	GCA	1.49025e-11	4.25753e-11
FIGN	FIGN	5.18809e-16	1.76527e-15
GRB14	GRB14	1.10962e-09	2.91884e-09
LOC102181167	LOC102181167	1.12551e-13	3.50401e-13
COBLL1	COBLL1	4.83381e-192	1.86647e-190
SCN3A	SCN3A	1.96066e-38	1.19807e-37
CSRNP3	CSRNP3	9.97227e-08	2.3777e-07
TTC21B	TTC21B	1.08775e-07	2.58701e-07
LOC102179054	LOC102179054	1.80861e-91	2.70297e-90
SCN9A	SCN9A	6.60166e-36	3.83445e-35
SCN7A	SCN7A	5.59777e-18	2.03292e-17
B3GALT1	B3GALT1	1.78343e-06	3.94251e-06
STK39	STK39	2.08282e-19	7.92216e-19
CERS6	CERS6	3.17796e-47	2.3369e-46
NOSTRIN	NOSTRIN	4.11945e-38	2.49645e-37
SPC25	SPC25	1.17441e-55	1.01209e-54
DHRS9	DHRS9	3.12191e-13	9.55151e-13
KLHL41	KLHL41	1.4521e-60	1.36846e-59
FASTKD1	FASTKD1	1.37668e-07	3.25428e-07
KLHL23	KLHL23	8.42349e-28	4.03624e-27
SSB	SSB	5.45802e-81	7.05702e-80
METTL5	METTL5	3.4667e-06	7.536e-06
UBR3	UBR3	7.85879e-09	1.98213e-08
GORASP2	GORASP2	6.07155e-74	7.07172e-73
DCAF17	DCAF17	2.02779e-05	4.18179e-05
LOC100861136	LOC100861136	4.42211e-23	1.87054e-22
DYNC1I2	DYNC1I2	9.29859e-17	3.25541e-16
SLC25A12	SLC25A12	3.67797e-05	7.45625e-05
HAT1	HAT1	2.49778e-25	1.12233e-24
METAP1D	METAP1D	3.47812e-12	1.01965e-11
DLX1	DLX1	1.60595e-10	4.4024e-10
DLX2	DLX2	1.39398e-24	6.14535e-24
LOC102188174	LOC102188174	4.21925e-12	1.23273e-11
ITGA6	ITGA6	2.58943e-304	1.85532e-302
PDK1	PDK1	1.90419e-18	7.02202e-18
RAPGEF4	RAPGEF4	4.27422e-21	1.71617e-20
LOC102183919	LOC102183919	5.89423e-20	2.28571e-19
CDCA7	CDCA7	9.46688e-18	3.41741e-17
OLA1	OLA1	2.15881e-09	5.60003e-09
SP9	SP9	9.25311e-12	2.66773e-11
CIR1	CIR1	5.21445e-17	1.83593e-16
GPR155	GPR155	2.61071e-15	8.65744e-15
WIPF1	WIPF1	2.26305e-27	1.07349e-26
CHRNA1	CHRNA1	7.82479e-144	2.05421e-142
ATF2	ATF2	3.56437e-05	7.23334e-05
HOXD10	HOXD10	1.67728e-12	4.97594e-12
HOXD9	HOXD9	1.10833e-69	1.2073e-68
HOXD8	HOXD8	1.05337e-21	4.29462e-21
HOXD3	HOXD3	1.03843e-06	2.3338e-06
HNRNPA3	HNRNPA3	6.09345e-177	2.11798e-175
RBM45	RBM45	2.8198e-13	8.64853e-13
OSBPL6	OSBPL6	4.08806e-30	2.07296e-29
PRKRA	PRKRA	8.36715e-14	2.62094e-13
FKBP7	FKBP7	0	0
PLEKHA3	PLEKHA3	9.70806e-07	2.18652e-06
TTN	TTN	8.28624e-102	1.40923e-100
CCDC141	CCDC141	4.26492e-109	7.7871e-108
CWC22	CWC22	1.69837e-06	3.75991e-06
UBE2E3	UBE2E3	9.50318e-30	4.78341e-29
LOC108638309	LOC108638309	8.00392e-08	1.91852e-07
ITGA4	ITGA4	3.36148e-228	1.62324e-226
SSFA2	SSFA2	9.31711e-53	7.60348e-52
PDE1A	PDE1A	7.87955e-12	2.27834e-11
DNAJC10	DNAJC10	2.78299e-11	7.86697e-11
FRZB	FRZB	0	0
NCKAP1	NCKAP1	3.79946e-06	8.24131e-06
DUSP19	DUSP19	3.42576e-06	7.45107e-06
NUP35	NUP35	1.00977e-26	4.70887e-26
ZNF804A	ZNF804A	1.45671e-46	1.05593e-45
ITGAV	ITGAV	1.5999e-199	6.53359e-198
FAM171B	FAM171B	4.14269e-37	2.46094e-36
CALCRL	CALCRL	4.96244e-11	1.3911e-10
TFPI	TFPI	8.58047e-79	1.08194e-77
GULP1	GULP1	2.69034e-282	1.76222e-280
COL3A1	COL3A1	0	0
COL5A2	COL5A2	0	0
WDR75	WDR75	1.83617e-07	4.31169e-07
SLC40A1	SLC40A1	8.51113e-14	2.66436e-13
PMS1	PMS1	7.4523e-08	1.78933e-07
MSTN	MSTN	2.50602e-35	1.43873e-34
INPP1	INPP1	8.08555e-15	2.63244e-14
MFSD6	MFSD6	1.20027e-10	3.30719e-10
NAB1	NAB1	8.9946e-83	1.19249e-81
BIN1	BIN1	3.12661e-18	1.14385e-17
MAP3K2	MAP3K2	5.95931e-28	2.86171e-27
LOC108638618	LOC108638618	4.88002e-08	1.1823e-07
PROC	PROC	5.35678e-22	2.2039e-21
IWS1	IWS1	3.16829e-43	2.1542e-42
LIMS2	LIMS2	5.21543e-67	5.47386e-66
SFT2D3	SFT2D3	2.99672e-13	9.17838e-13
WDR33	WDR33	3.36748e-29	1.67399e-28
AMMECR1L	AMMECR1L	5.93707e-22	2.4386e-21
UGGT1	UGGT1	2.23827e-05	4.60389e-05
HS6ST1	HS6ST1	6.27798e-62	6.0485e-61
LOC102170001	LOC102170001	2.03911e-05	4.20469e-05
PLEKHB2	PLEKHB2	8.54895e-41	5.51776e-40
FAM168B	FAM168B	5.633e-85	7.7369e-84
PTPN18	PTPN18	1.4312e-28	6.97914e-28
IMP4	IMP4	1.41109e-13	4.3766e-13
CCDC115	CCDC115	2.0885e-27	9.91166e-27
TUBGCP5	TUBGCP5	4.1562e-12	1.21449e-11
CYFIP1	CYFIP1	1.4748e-12	4.38574e-12
LOC102186637	LOC102186637	1.6364e-12	4.85756e-12
OCA2	OCA2	9.20409e-08	2.19824e-07
BOK	BOK	5.48407e-06	1.17629e-05
SEPT2	SEPT2	5.28656e-19	1.98867e-18
HDLBP	HDLBP	2.18942e-134	5.18537e-133
PPP1R7	PPP1R7	7.35848e-19	2.75191e-18
KIF1A	KIF1A	2.47577e-05	5.08082e-05
CAPN10	CAPN10	1.29944e-05	2.71502e-05
LOC108633867	LOC108633867	4.35755e-24	1.89576e-23
RNPEPL1	RNPEPL1	5.08035e-17	1.78903e-16
ANKMY1	ANKMY1	1.12975e-06	2.53415e-06
GPC1	GPC1	5.2154e-29	2.58066e-28
OTOS	OTOS	1.25164e-11	3.5903e-11
COPS9	COPS9	4.76206e-32	2.53453e-31
NDUFA10	NDUFA10	1.79991e-20	7.08364e-20
HDAC4	HDAC4	5.30234e-28	2.54993e-27
TWIST2	TWIST2	1.21832e-24	5.37929e-24
LOC102179832	LOC102179832	3.90184e-34	2.17101e-33
HES6	HES6	3.88199e-139	9.64278e-138
ILKAP	ILKAP	8.09161e-13	2.43361e-12
SCLY	SCLY	3.11391e-20	1.21681e-19
UBE2F	UBE2F	2.95567e-22	1.22262e-21
RAMP1	RAMP1	3.4049e-146	9.11972e-145
LRRFIP1	LRRFIP1	3.38817171248968e-314	2.52800917209709e-312
COL6A3	COL6A3	7.7689e-48	5.78355e-47
ACKR3	ACKR3	2.96517e-84	4.03633e-83
GBX2	GBX2	1.12719e-12	3.37273e-12
AGAP1	AGAP1	1.00518e-19	3.86473e-19
ARL4C	ARL4C	3.89526e-84	5.27709e-83
SPP2	SPP2	1.23386e-06	2.76111e-06
HJURP	HJURP	2.21708e-44	1.54016e-43
DGKD	DGKD	3.3711e-98	5.48861e-97
INPP5D	INPP5D	4.06566e-133	9.51547e-132
NGEF	NGEF	8.19119e-12	2.36638e-11
GIGYF2	GIGYF2	4.19514e-26	1.92319e-25
ZSCAN20	ZSCAN20	5.46265e-10	1.45997e-09
GJB3	GJB3	5.05168e-10	1.35231e-09
GJA4	GJA4	9.43638e-166	3.02071e-164
SMIM12	SMIM12	2.1326e-24	9.35581e-24
ZMYM6	ZMYM6	4.3571e-09	1.11337e-08
ZMYM1	ZMYM1	1.69875e-26	7.87921e-26
SFPQ	SFPQ	9.28869e-156	2.7352e-154
LOC102168967	LOC102168967	2.68624e-46	1.93517e-45
CLSPN	CLSPN	1.55397e-63	1.54285e-62
LOC102168411	LOC102168411	2.65397e-23	1.12936e-22
AGO1	AGO1	4.69743e-07	1.07855e-06
TEKT2	TEKT2	4.48927e-07	1.03171e-06
ADPRHL2	ADPRHL2	6.30799e-14	1.9869e-13
COL8A2	COL8A2	3.19099e-295	2.19141e-293
MAP7D1	MAP7D1	3.60682e-29	1.7923e-28
THRAP3	THRAP3	4.33089e-06	9.35109e-06
EVA1B	EVA1B	2.26189e-113	4.33317e-112
STK40	STK40	3.70555e-15	1.22207e-14
OSCP1	OSCP1	2.82146e-13	8.65229e-13
CSF3R	CSF3R	1.34444e-12	4.00766e-12
ZC3H12A	ZC3H12A	2.08155e-123	4.4614e-122
MEAF6	MEAF6	1.31582e-13	4.08688e-13
SNIP1	SNIP1	1.08128e-10	2.98638e-10
GNL2	GNL2	6.77741e-20	2.62103e-19
C3H1orf109	C3H1orf109	7.98875e-07	1.8079e-06
CDCA8	CDCA8	5.55817e-69	5.98227e-68
YRDC	YRDC	5.58388e-21	2.23479e-20
MTF1	MTF1	1.63522e-06	3.62455e-06
INPP5B	INPP5B	8.92005e-39	5.4861e-38
SF3A3	SF3A3	2.36084e-25	1.06104e-24
FHL3	FHL3	1.65426e-09	4.31428e-09
POU3F1	POU3F1	8.07002e-06	1.70916e-05
AKIRIN1	AKIRIN1	2.71698e-20	1.06359e-19
NDUFS5	NDUFS5	4.58378e-88	6.5638e-87
LOC102169353	LOC102169353	1.80066e-84	2.46127e-83
PABPC4	PABPC4	2.90524e-08	7.13e-08
HEYL	HEYL	1.01432e-127	2.26448e-126
HPCAL4	HPCAL4	4.41621e-08	1.07268e-07
MYCL	MYCL	6.02107e-21	2.40734e-20
MFSD2A	MFSD2A	1.37422e-11	3.93453e-11
CAP1	CAP1	3.40872e-45	2.4016e-44
PPT1	PPT1	3.57996e-56	3.1122e-55
RLF	RLF	6.2752e-21	2.50642e-20
SMAP2	SMAP2	1.07316e-133	2.52059e-132
RIMS3	RIMS3	2.02002e-54	1.70167e-53
LOC108634147	LOC108634147	6.30163e-11	1.75831e-10
NFYC	NFYC	8.46427e-16	2.85649e-15
KCNQ4	KCNQ4	3.56915e-22	1.47331e-21
CITED4	CITED4	4.6009e-43	3.1144e-42
FOXO6	FOXO6	1.82082e-50	1.42668e-49
HIVEP3	HIVEP3	4.29364e-63	4.2417e-62
FOXJ3	FOXJ3	4.40431e-17	1.55455e-16
YBX1	YBX1	7.8747e-126	1.73462e-124
P3H1	P3H1	0	0
SVBP	SVBP	1.98225e-78	2.48056e-77
ERMAP	ERMAP	5.84998e-06	1.25275e-05
LOC102183755	LOC102183755	3.74451e-05	7.58649e-05
LOC102183480	LOC102183480	3.43218e-13	1.04911e-12
SLC2A1	SLC2A1	1.66596e-109	3.05302e-108
TIE1	TIE1	1.99528e-87	2.82658e-86
CDC20	CDC20	2.80981e-50	2.19207e-49
HYI	HYI	9.1808e-11	2.5445e-10
PTPRF	PTPRF	2.42538e-13	7.45378e-13
ARTN	ARTN	3.43799e-13	1.05072e-12
IPO13	IPO13	3.20939e-13	9.81461e-13
B4GALT2	B4GALT2	1.23656e-270	7.36999e-269
CCDC24	CCDC24	5.47536e-06	1.17455e-05
SLC6A9	SLC6A9	3.29818e-40	2.10074e-39
ERI3	ERI3	2.30154e-15	7.64367e-15
RNF220	RNF220	3.33548e-31	1.7316e-30
C3H1orf228	C3H1orf228	4.96674e-60	4.64319e-59
KIF2C	KIF2C	8.28851e-57	7.30471e-56
RPS8	RPS8	5.40005e-23	2.27983e-22
PLK3	PLK3	1.87061e-14	6.00452e-14
BTBD19	BTBD19	3.74284e-16	1.28098e-15
PTCH2	PTCH2	6.19428e-08	1.49269e-07
HECTD3	HECTD3	8.02239e-08	1.92272e-07
ZSWIM5	ZSWIM5	6.47583e-15	2.11481e-14
HPDL	HPDL	1.83979e-18	6.79083e-18
TESK2	TESK2	1.5821e-05	3.28383e-05
LOC102182848	LOC102182848	5.96057e-19	2.23798e-18
LOC102182562	LOC102182562	1.08742e-59	1.00992e-58
AKR1A1	AKR1A1	1.51443e-06	3.36471e-06
NASP	NASP	1.21733e-78	1.5301e-77
GPBP1L1	GPBP1L1	1.92194e-40	1.23087e-39
TMEM69	TMEM69	7.92784e-13	2.38472e-12
LURAP1	LURAP1	2.07317e-05	4.27361e-05
RAD54L	RAD54L	1.21951e-15	4.0912e-15
LRRC41	LRRC41	1.61447e-16	5.60672e-16
LOC102176290	LOC102176290	0	0
NSUN4	NSUN4	2.50899e-11	7.10965e-11
MOB3C	MOB3C	2.33657e-12	6.89064e-12
EFCAB14	EFCAB14	1.01285e-11	2.9163e-11
TAL1	TAL1	1.00737e-46	7.33699e-46
STIL	STIL	9.32216e-27	4.35436e-26
LOC102172959	LOC102172959	9.58215e-09	2.4073e-08
FOXE3	FOXE3	1.07207e-05	2.25397e-05
LOC108634342	LOC108634342	6.64525e-06	1.41709e-05
TRABD2B	TRABD2B	3.99602e-80	5.12663e-79
BEND5	BEND5	9.77844e-129	2.20287e-127
DMRTA2	DMRTA2	1.27357e-06	2.84646e-06
FAF1	FAF1	6.4306e-08	1.54813e-07
CDKN2C	CDKN2C	4.57909e-68	4.86516e-67
RNF11	RNF11	3.36571e-09	8.65052e-09
TTC39A	TTC39A	9.51963e-41	6.13827e-40
EPS15	EPS15	1.51647e-71	1.69945e-70
OSBPL9	OSBPL9	8.45588e-39	5.20707e-38
NRDC	NRDC	2.12106e-16	7.3237e-16
TXNDC12	TXNDC12	2.88207e-18	1.05594e-17
LOC102188103	LOC102188103	9.62565e-12	2.77352e-11
CC2D1B	CC2D1B	5.99094e-13	1.81198e-12
ORC1	ORC1	2.43983e-10	6.63242e-10
PRPF38A	PRPF38A	3.80279e-07	8.77604e-07
ZCCHC11	ZCCHC11	4.9112e-19	1.85063e-18
GPX7	GPX7	0	0
FAM159A	FAM159A	3.22473e-12	9.46623e-12
LOC102183751	LOC102183751	1.16385e-08	2.91469e-08
SCP2	SCP2	2.16785e-76	2.61711e-75
PODN	PODN	1.17262e-33	6.43079e-33
C3H1orf123	C3H1orf123	6.15538e-50	4.76466e-49
MAGOH	MAGOH	9.11296e-21	3.61875e-20
LRP8	LRP8	1.62255e-06	3.59766e-06
NDC1	NDC1	3.09993e-14	9.87073e-14
HSPB11	HSPB11	3.29642e-11	9.29978e-11
LRRC42	LRRC42	2.87685e-14	9.16483e-14
TMEM59	TMEM59	9.15612e-50	7.05167e-49
PARS2	PARS2	2.53805e-05	5.20379e-05
TMEM61	TMEM61	7.50261e-17	2.63268e-16
USP24	USP24	4.5535e-25	2.03177e-24
PLPP3	PLPP3	0	0
PRKAA2	PRKAA2	3.60443e-06	7.82597e-06
DAB1	DAB1	9.43678e-27	4.40686e-26
JUN	JUN	8.83576e-06	1.86616e-05
HOOK1	HOOK1	9.43647e-22	3.85361e-21
LOC102191099	LOC102191099	7.1735e-11	1.99905e-10
NFIA	NFIA	5.18878e-144	1.364e-142
TM2D1	TM2D1	8.9136e-06	1.882e-05
PATJ	PATJ	5.38954e-06	1.15652e-05
LOC102188010	LOC102188010	2.73305e-76	3.29143e-75
KANK4	KANK4	1.24998e-13	3.88479e-13
USP1	USP1	5.88232e-44	4.04667e-43
DOCK7	DOCK7	2.23393e-16	7.70939e-16
LOC106501962	LOC106501962	3.23951e-25	1.45135e-24
FOXD3	FOXD3	3.67073e-13	1.11996e-12
PGM1	PGM1	8.57968e-18	3.09883e-17
ROR1	ROR1	1.25313e-44	8.73889e-44
CACHD1	CACHD1	2.41243e-06	5.28529e-06
JAK1	JAK1	7.40883e-14	2.32589e-13
DNAJC6	DNAJC6	1.53023e-13	4.73799e-13
PDE4B	PDE4B	3.25403e-52	2.63173e-51
SGIP1	SGIP1	8.44364e-37	4.98901e-36
MIER1	MIER1	4.71896e-13	1.43404e-12
SLC35D1	SLC35D1	1.06665e-10	2.9468e-10
IL12RB2	IL12RB2	1.61308e-07	3.79772e-07
SERBP1	SERBP1	1.08766e-273	6.64209e-272
GADD45A	GADD45A	1.7559e-154	5.08748e-153
GNG12	GNG12	4.04158e-16	1.38085e-15
WLS	WLS	8.8025e-252	4.77331e-250
LOC108635647	LOC108635647	7.01295e-38	4.23831e-37
DEPDC1	DEPDC1	3.2775e-44	2.2665e-43
SRSF11	SRSF11	4.88734e-40	3.10198e-39
ZRANB2	ZRANB2	7.37257e-12	2.13455e-11
NEGR1	NEGR1	9.93789e-30	4.99715e-29
AK5	AK5	7.5163e-17	2.63702e-16
ZZZ3	ZZZ3	2.40934e-18	8.85523e-18
USP33	USP33	3.65611e-07	8.44441e-07
NEXN	NEXN	2.05009e-10	5.58751e-10
FUBP1	FUBP1	2.70507e-41	1.77069e-40
DNAJB4	DNAJB4	1.2954e-24	5.71458e-24
PTGFR	PTGFR	2.35724e-07	5.5092e-07
IFI44	IFI44	2.35689e-39	1.47469e-38
ADGRL4	ADGRL4	5.81984e-41	3.78462e-40
ADGRL2	ADGRL2	4.59662e-28	2.21215e-27
TTLL7	TTLL7	3.0998e-132	7.1537e-131
SAMD13	SAMD13	1.35165e-19	5.17181e-19
SSX2IP	SSX2IP	3.87541e-05	7.84529e-05
LPAR3	LPAR3	1.43142e-07	3.38207e-07
WDR63	WDR63	2.82054e-08	6.92812e-08
SYDE2	SYDE2	4.42175e-06	9.54415e-06
C3H1orf52	C3H1orf52	3.45755e-12	1.01407e-11
DDAH1	DDAH1	1.31499e-28	6.42823e-28
CYR61	CYR61	1.76318e-104	3.06426e-103
LOC102188008	LOC102188008	2.80552e-28	1.35609e-27
ZNHIT6	ZNHIT6	9.31359e-09	2.34102e-08
COL24A1	COL24A1	2.14285593059539e-308	1.54652e-306
LOC102187283	LOC102187283	4.59729e-06	9.91551e-06
ODF2L	ODF2L	3.6089e-19	1.36482e-18
LOC102185525	LOC102185525	8.36196e-07	1.88977e-06
SH3GLB1	SH3GLB1	1.56791e-43	1.07009e-42
LOC102184685	LOC102184685	2.90777e-77	3.56238e-76
HS2ST1	HS2ST1	1.77119e-16	6.13485e-16
LOC108635572	LOC108635572	3.11201e-05	6.34129e-05
LMO4	LMO4	3.84708e-94	5.95577e-93
PKN2	PKN2	4.74901e-19	1.79019e-18
LOC102181554	LOC102181554	1.0721e-44	7.48167e-44
LOC102180934	LOC102180934	1.06724e-06	2.39719e-06
LOC106501943	LOC106501943	7.27965e-12	2.10796e-11
LRRC8B	LRRC8B	1.16175e-11	3.33681e-11
LOC102173804	LOC102173804	1.03009e-45	7.32501e-45
LRRC8C	LRRC8C	1.05755e-14	3.42679e-14
LRRC8D	LRRC8D	3.47143e-39	2.16319e-38
ZNF326	ZNF326	3.49319e-88	5.00935e-87
ZNF644	ZNF644	2.35251e-23	1.00194e-22
HFM1	HFM1	2.05672e-08	5.08593e-08
TGFBR3	TGFBR3	1.24642e-96	1.98855e-95
GFI1	GFI1	2.62263e-13	8.05249e-13
RPL5	RPL5	7.00558e-72	7.90897e-71
FAM69A	FAM69A	7.70891e-19	2.87862e-18
MTF2	MTF2	8.61984e-49	6.52472e-48
FNBP1L	FNBP1L	2.8434e-38	1.73107e-37
BCAR3	BCAR3	2.17142e-132	5.01701e-131
DNTTIP2	DNTTIP2	1.5082e-29	7.55317e-29
GCLM	GCLM	1.67948e-16	5.82534e-16
ARHGAP29	ARHGAP29	2.85313e-18	1.04553e-17
CNN3	CNN3	5.15383e-08	1.24726e-07
LOC102182748	LOC102182748	1.17589e-26	5.47708e-26
DPYD	DPYD	9.11519e-40	5.7468e-39
PLPPR5	PLPPR5	1.0844e-97	1.75119e-96
PLPPR4	PLPPR4	1.65079e-38	1.00965e-37
PALMD	PALMD	2.57964e-97	4.13889e-96
AGL	AGL	4.07891e-25	1.82206e-24
SASS6	SASS6	3.3962e-55	2.90411e-54
TRMT13	TRMT13	3.48913e-13	1.06586e-12
LRRC39	LRRC39	1.62079e-06	3.59418e-06
CDC14A	CDC14A	3.11359e-27	1.47027e-26
LOC102175177	LOC102175177	4.15399e-13	1.26487e-12
LOC102174895	LOC102174895	3.65088e-62	3.53977e-61
EXTL2	EXTL2	3.2173e-06	7.00841e-06
SLC30A7	SLC30A7	9.91237e-15	3.21508e-14
S1PR1	S1PR1	1.07126e-62	1.04735e-61
COL11A1	COL11A1	0	0
LOC102174528	LOC102174528	7.33665e-09	1.85161e-08
LOC102170571	LOC102170571	1.2253e-16	4.27014e-16
RNPC3	RNPC3	5.55687e-08	1.34251e-07
NTNG1	NTNG1	0	0
VAV3	VAV3	1.46919e-82	1.94523e-81
SLC25A24	SLC25A24	1.44444e-35	8.33126e-35
HENMT1	HENMT1	3.13434e-08	7.67612e-08
PRPF38B	PRPF38B	2.43768e-46	1.75738e-45
AKNAD1	AKNAD1	1.97727e-05	4.08227e-05
GPSM2	GPSM2	1.97293e-08	4.88361e-08
CLCC1	CLCC1	1.87319e-07	4.39707e-07
TMEM167B	TMEM167B	1.10031e-19	4.22233e-19
CELSR2	CELSR2	1.69241e-62	1.64815e-61
PSRC1	PSRC1	5.04085e-40	3.19839e-39
MYBPHL	MYBPHL	5.07355e-09	1.29278e-08
SORT1	SORT1	3.12927e-142	8.0658e-141
PSMA5	PSMA5	1.8333e-15	6.11933e-15
SYPL2	SYPL2	1.64577e-17	5.88533e-17
GNAI3	GNAI3	8.4336e-11	2.34166e-10
AMPD2	AMPD2	2.3643e-39	1.47886e-38
LOC102185621	LOC102185621	8.5159e-14	2.66543e-13
LOC102189813	LOC102189813	6.01787e-14	1.89582e-13
LOC106503993	LOC106503993	1.65538e-34	9.30189e-34
LOC108633298	LOC108633298	7.07568e-07	1.60731e-06
GSTM3	GSTM3	4.71315e-68	5.00224e-67
ALX3	ALX3	1.70708e-28	8.30604e-28
SLC6A17	SLC6A17	1.03889e-10	2.8721e-10
RBM15	RBM15	3.17937e-23	1.35004e-22
LAMTOR5	LAMTOR5	4.57877e-45	3.21113e-44
KCNA3	KCNA3	5.9222e-18	2.14838e-17
CD53	CD53	7.0861e-148	1.93716e-146
DRAM2	DRAM2	1.0376e-05	2.18287e-05
DENND2D	DENND2D	3.73889e-15	1.23286e-14
ATP5F1	ATP5F1	4.55933e-33	2.47644e-32
C3H1orf162	C3H1orf162	1.00699e-76	1.22237e-75
LOC102177579	LOC102177579	3.95433e-16	1.3515e-15
ADORA3	ADORA3	9.5833e-46	6.81964e-45
RAP1A	RAP1A	2.6993e-40	1.72205e-39
FAM212B	FAM212B	3.83974e-174	1.30941e-172
CTTNBP2NL	CTTNBP2NL	5.84835e-47	4.27679e-46
WNT2B	WNT2B	8.69536034847623e-310	6.34474e-308
CAPZA1	CAPZA1	6.07608e-12	1.7651e-11
RHOC	RHOC	2.04836e-242	1.06146e-240
PPM1J	PPM1J	2.12877e-21	8.60306e-21
MAGI3	MAGI3	1.05186e-07	2.50375e-07
LOC106501937	LOC106501937	1.73075e-06	3.82988e-06
RSBN1	RSBN1	8.70627e-37	5.14113e-36
PTPN22	PTPN22	3.8965e-08	9.48649e-08
BCL2L15	BCL2L15	4.17543e-27	1.96654e-26
DCLRE1B	DCLRE1B	5.12457e-06	1.10204e-05
HIPK1	HIPK1	1.00243e-36	5.9124e-36
OLFML3	OLFML3	4.50822e-63	4.44926e-62
SYT6	SYT6	5.45328e-54	4.57058e-53
TRIM33	TRIM33	4.67094e-29	2.31355e-28
BCAS2	BCAS2	3.13271e-18	1.14587e-17
DENND2C	DENND2C	1.12307e-25	5.09009e-25
AMPD1	AMPD1	4.11687e-12	1.20353e-11
NRAS	NRAS	3.88162e-15	1.2795e-14
CSDE1	CSDE1	3.43296e-55	2.93428e-54
SIKE1	SIKE1	1.39642e-77	1.72248e-76
CASQ2	CASQ2	1.49408e-32	8.03385e-32
ATP1A1	ATP1A1	8.15168e-36	4.72645e-35
IGSF3	IGSF3	1.96176e-33	1.07259e-32
CD2	CD2	4.77912e-14	1.51133e-13
PTGFRN	PTGFRN	2.00272e-77	2.46117e-76
MAN1A2	MAN1A2	1.21427e-20	4.80265e-20
FAM46C	FAM46C	7.88653e-11	2.19406e-10
GDAP2	GDAP2	1.22387e-07	2.90482e-07
WDR3	WDR3	4.72754e-05	9.52466e-05
TBX15	TBX15	4.6339e-40	2.94301e-39
NOTCH2	NOTCH2	3.7226e-21	1.49711e-20
SEC22B	SEC22B	1.34703e-127	3.00387e-126
PRKAB2	PRKAB2	4.08727e-12	1.1954e-11
CHD1L	CHD1L	7.20837e-06	1.53207e-05
LOC102189724	LOC102189724	1.38872e-06	3.0958e-06
GJA5	GJA5	3.40351e-56	2.9601e-55
LOC102188370	LOC102188370	1.7762e-06	3.927e-06
POLR3C	POLR3C	4.1641e-06	9.00467e-06
LIX1L	LIX1L	8.47691e-36	4.90929e-35
TXNIP	TXNIP	9.53408e-62	9.16334e-61
LOC102173987	LOC102173987	1.40128e-23	6.00794e-23
LOC102173518	LOC102173518	9.59375e-17	3.35697e-16
LOC102173247	LOC102173247	5.55379e-09	1.41243e-08
LOC102172954	LOC102172954	2.95428e-07	6.86496e-07
LOC102180554	LOC102180554	1.29647e-18	4.80955e-18
LOC102171676	LOC102171676	1.50914e-50	1.18528e-49
LOC102171944	LOC102171944	1.62238e-18	6.00288e-18
SF3B4	SF3B4	1.55914e-13	4.82676e-13
MTMR11	MTMR11	2.68932e-77	3.29882e-76
OTUD7B	OTUD7B	2.09825e-08	5.18799e-08
PLEKHO1	PLEKHO1	2.3449e-39	1.46765e-38
ANP32E	ANP32E	2.75986e-53	2.27417e-52
C3H1orf54	C3H1orf54	7.26644e-160	2.20179e-158
MRPS21	MRPS21	4.70771e-09	1.20157e-08
PRPF3	PRPF3	7.24875e-12	2.09993e-11
ECM1	ECM1	7.75004e-06	1.64386e-05
LOC102186647	LOC102186647	1.37139e-06	3.05853e-06
ADAMTSL4	ADAMTSL4	3.16538595559627e-315	2.38872300609183e-313
MCL1	MCL1	1.95562e-110	3.62402e-109
ENSA	ENSA	1.00432e-05	2.11465e-05
GOLPH3L	GOLPH3L	3.37e-25	1.50844e-24
CTSS	CTSS	3.42611e-147	9.25143e-146
CTSK	CTSK	2.98793e-233	1.47516e-231
SETDB1	SETDB1	2.26484e-10	6.16348e-10
CERS2	CERS2	1.71972e-08	4.26856e-08
FAM63A	FAM63A	8.43088e-07	1.90491e-06
PRUNE1	PRUNE1	3.07868e-08	7.54539e-08
CDC42SE1	CDC42SE1	7.81364e-46	5.57431e-45
SEMA6C	SEMA6C	4.45091e-288	2.98437e-286
TNFAIP8L2	TNFAIP8L2	1.62786e-105	2.85155e-104
SCNM1	SCNM1	2.40567e-28	1.16452e-27
TMOD4	TMOD4	1.63828e-08	4.07049e-08
VPS72	VPS72	1.33499e-19	5.11103e-19
PSMD4	PSMD4	5.00556e-16	1.70462e-15
PI4KB	PI4KB	1.23221e-23	5.2946e-23
RFX5	RFX5	4.14897e-06	8.97391e-06
SELENBP1	SELENBP1	2.40427e-12	7.08711e-12
POGZ	POGZ	2.26315e-14	7.24112e-14
TUFT1	TUFT1	4.86796e-13	1.47909e-12
SNX27	SNX27	2.78867e-14	8.89389e-14
MRPL9	MRPL9	1.27715e-18	4.73964e-18
RORC	RORC	2.4442e-09	6.32712e-09
S100A10	S100A10	1.07048e-47	7.94532e-47
S100A11	S100A11	4.12231e-63	4.07448e-62
S100A9	S100A9	2.91493e-05	5.95436e-05
S100A4	S100A4	5.28693e-64	5.2888e-63
S100A2	S100A2	9.95595e-74	1.15621e-72
S100A16	S100A16	2.22968e-66	2.3181e-65
S100A14	S100A14	4.3003e-81	5.57466e-80
S100A13	S100A13	0	0
CHTOP	CHTOP	6.73409e-16	2.28152e-15
ILF2	ILF2	7.82981e-28	3.7563e-27
SLC27A3	SLC27A3	1.29502e-05	2.70607e-05
GATAD2B	GATAD2B	4.55328e-28	2.19236e-27
DENND4B	DENND4B	5.29935e-09	1.3491e-08
CRTC2	CRTC2	7.33007e-10	1.9457e-09
SLC39A1	SLC39A1	2.06188e-95	3.24007e-94
JTB	JTB	7.51445e-11	2.09201e-10
RAB13	RAB13	3.24209e-34	1.80696e-33
RPS27	RPS27	6.94934e-22	2.84848e-21
TPM3	TPM3	1.61651e-50	1.2681e-49
IL6R	IL6R	7.15671e-198	2.88698e-196
SHE	SHE	3.30455e-74	3.88079e-73
TDRD10	TDRD10	2.61889e-19	9.94398e-19
UBE2Q1	UBE2Q1	3.66142e-24	1.5964e-23
KCNN3	KCNN3	5.81657e-13	1.76058e-12
PBXIP1	PBXIP1	5.15642e-07	1.18118e-06
SHC1	SHC1	1.06564e-114	2.08168e-113
CKS1B	CKS1B	4.91621e-21	1.96996e-20
EFNA4	EFNA4	1.96041e-11	5.57983e-11
EFNA1	EFNA1	5.93577e-92	8.93833e-91
SLC50A1	SLC50A1	9.27957e-90	1.36222e-88
KRTCAP2	KRTCAP2	2.28558e-97	3.67006e-96
THBS3	THBS3	9.87781e-276	6.1264e-274
GBA	GBA	1.27052e-08	3.17543e-08
FAM189B	FAM189B	3.64558e-07	8.42107e-07
CLK2	CLK2	1.74605e-08	4.33228e-08
FDPS	FDPS	3.9813e-13	1.2134e-12
RUSC1	RUSC1	2.03282e-14	6.51784e-14
ASH1L	ASH1L	4.83363e-57	4.28464e-56
DAP3	DAP3	1.07881e-11	3.10443e-11
LOC102184680	LOC102184680	3.66293e-05	7.42652e-05
MSTO1	MSTO1	7.19288e-20	2.77954e-19
GON4L	GON4L	2.47182e-15	8.1996e-15
SYT11	SYT11	7.7365e-09	1.95153e-08
RIT1	RIT1	5.97336e-63	5.86607e-62
KIAA0907	KIAA0907	1.63556e-23	7.00042e-23
RXFP4	RXFP4	3.6666e-17	1.29717e-16
ARHGEF2	ARHGEF2	4.59751e-142	1.18349e-140
SSR2	SSR2	3.12303e-168	1.01945e-166
UBQLN4	UBQLN4	2.39089e-18	8.79065e-18
LAMTOR2	LAMTOR2	1.14782e-21	4.6749e-21
RAB25	RAB25	4.47755e-07	1.02926e-06
LMNA	LMNA	9.05527e-47	6.60007e-46
SEMA4A	SEMA4A	8.38292e-43	5.65519e-42
SLC25A44	SLC25A44	2.08753e-10	5.68876e-10
SMG5	SMG5	2.14185e-08	5.2925e-08
GLMP	GLMP	8.59433e-09	2.16324e-08
CCT3	CCT3	1.65818e-150	4.58995e-149
MEF2D	MEF2D	1.39493e-97	2.249e-96
LOC106503822	LOC106503822	1.18097e-08	2.95607e-08
IQGAP3	IQGAP3	7.01144e-27	3.28741e-26
GPATCH4	GPATCH4	2.15936e-07	5.05685e-07
HAPLN2	HAPLN2	4.09854e-12	1.19852e-11
NES	NES	1.51452e-10	4.15863e-10
CRABP2	CRABP2	0	0
ISG20L2	ISG20L2	9.00272e-08	2.15086e-07
HDGF	HDGF	1.13414e-196	4.54734e-195
LRRC71	LRRC71	2.19398e-11	6.23124e-11
ARHGEF11	ARHGEF11	4.57561e-10	1.22702e-09
ETV3	ETV3	1.03628e-63	1.03196e-62
LOC102171205	LOC102171205	2.49706e-05	5.12291e-05
LOC102183650	LOC102183650	3.10225e-13	9.49574e-13
LOC102182927	LOC102182927	5.22727e-119	1.07397e-117
LOC102182460	LOC102182460	1.0877e-22	4.55721e-22
FCRL5	FCRL5	3.1994e-10	8.65928e-10
FCRL3	FCRL3	3.61815e-06	7.85403e-06
FCRL1	FCRL1	8.45045e-13	2.54e-12
KIRREL	KIRREL	4.48173e-92	6.7539e-91
LOC102180271	LOC102180271	6.25112e-07	1.42539e-06
LOC102179433	LOC102179433	2.52509e-52	2.0472e-51
LOC108635602	LOC108635602	1.82749e-05	3.78012e-05
CD1E	CD1E	2.76036e-53	2.27417e-52
LOC102175634	LOC102175634	1.82563e-16	6.32123e-16
LOC102173932	LOC102173932	1.62771e-24	7.16143e-24
CADM3	CADM3	3.98217e-11	1.11962e-10
FCER1A	FCER1A	4.09765e-23	1.73403e-22
SLAMF8	SLAMF8	5.7873e-09	1.46899e-08
LOC102171473	LOC102171473	2.3028e-09	5.96654e-09
CFAP45	CFAP45	3.55989e-05	7.22499e-05
TAGLN2	TAGLN2	4.78857e-76	5.72868e-75
IGSF9	IGSF9	2.60275e-07	6.06942e-07
KCNJ10	KCNJ10	1.35797e-09	3.55609e-09
IGSF8	IGSF8	1.69878e-10	4.64789e-10
LOC102186539	LOC102186539	1.78108e-09	4.63961e-09
CASQ1	CASQ1	2.8491e-14	9.08081e-14
PEX19	PEX19	2.15972e-12	6.38332e-12
COPA	COPA	7.73955e-41	5.00837e-40
SLAMF6	SLAMF6	2.54684e-09	6.5851e-09
CD84	CD84	6.38514e-63	6.26425e-62
CD48	CD48	3.47196e-135	8.26236e-134
CD244	CD244	2.2199e-06	4.87641e-06
LOC102178869	LOC102178869	4.50327e-13	1.36975e-12
SLAMF7	SLAMF7	5.63654e-15	1.8451e-14
LOC108635630	LOC108635630	3.74521e-60	3.51116e-59
F11R	F11R	1.29499e-83	1.74012e-82
ARHGAP30	ARHGAP30	3.13931e-108	5.68485e-107
NECTIN4	NECTIN4	1.34828e-07	3.18904e-07
DEDD	DEDD	7.26458e-20	2.80615e-19
UFC1	UFC1	1.53548e-65	1.5741e-64
PPOX	PPOX	2.73118e-25	1.22638e-24
B4GALT3	B4GALT3	2.47935e-06	5.42651e-06
ADAMTS4	ADAMTS4	7.42882e-35	4.20656e-34
FCER1G	FCER1G	1.6463e-182	5.92997e-181
PCP4L1	PCP4L1	3.23921e-84	4.39731e-83
MPZ	MPZ	4.89198e-27	2.30074e-26
LOC102184859	LOC102184859	7.23054e-14	2.27136e-13
HSPA6	HSPA6	2.41592e-13	7.42587e-13
LOC102185698	LOC102185698	1.07047e-21	4.36343e-21
LOC102186356	LOC102186356	2.06527e-28	1.00219e-27
FCRLA	FCRLA	1.17191e-23	5.03766e-23
ATF6	ATF6	5.66696e-59	5.19502e-58
OLFML2B	OLFML2B	1.24346e-38	7.62164e-38
UHMK1	UHMK1	1.18173e-42	7.95042e-42
UAP1	UAP1	4.74473e-39	2.94461e-38
DDR2	DDR2	2.72505e-32	1.45583e-31
CCDC190	CCDC190	3.11097e-09	8.01238e-09
RGS4	RGS4	1.8825e-33	1.02982e-32
RGS5	RGS5	2.12454e-125	4.6438e-124
NUF2	NUF2	1.15374e-63	1.14721e-62
PBX1	PBX1	1.17907e-05	2.46951e-05
LMX1A	LMX1A	1.2706e-13	3.94766e-13
RXRG	RXRG	1.26998e-85	1.75769e-84
MGST3	MGST3	2.71924e-06	5.94042e-06
TMCO1	TMCO1	5.44612e-11	1.52389e-10
UCK2	UCK2	5.00885e-08	1.21292e-07
POGK	POGK	1.4285e-08	3.5604e-08
ILDR2	ILDR2	1.26727e-12	3.78275e-12
DUSP27	DUSP27	4.14585e-28	1.99764e-27
POU2F1	POU2F1	3.04622e-46	2.19291e-45
CD247	CD247	9.51406e-10	2.51165e-09
CREG1	CREG1	2.39324e-110	4.42672e-109
RCSD1	RCSD1	1.27584e-182	4.60392e-181
MPZL1	MPZL1	1.11045e-90	1.64594e-89
TIPRL	TIPRL	4.75119e-31	2.45629e-30
NCAPG2	NCAPG2	2.93121e-36	1.71559e-35
DNAJB6	DNAJB6	8.65212e-45	6.04856e-44
UBE3C	UBE3C	4.72485e-26	2.16368e-25
NOM1	NOM1	1.36549e-07	3.2286e-07
LMBR1	LMBR1	3.26721e-05	6.64456e-05
LOC102169645	LOC102169645	1.10072e-09	2.89581e-09
RBM33	RBM33	8.20429e-34	4.52056e-33
LOC106502073	LOC106502073	6.32373e-09	1.60229e-08
PAXIP1	PAXIP1	6.83228e-10	1.81599e-09
XRCC2	XRCC2	1.15731e-05	2.42572e-05
KMT2C	KMT2C	5.27287e-62	5.08754e-61
GALNT11	GALNT11	4.87674e-45	3.41889e-44
PRKAG2	PRKAG2	4.01485e-24	1.74896e-23
RHEB	RHEB	5.63198e-06	1.20671e-05
CRYGN	CRYGN	4.33047e-15	1.42438e-14
NUB1	NUB1	9.86825e-51	7.78749e-50
ABCF2	ABCF2	1.2876e-08	3.21406e-08
TMUB1	TMUB1	7.1065e-37	4.20646e-36
CDK5	CDK5	4.90364e-15	1.6089e-14
ABCB8	ABCB8	9.09999e-15	2.95545e-14
NOS3	NOS3	9.99855e-42	6.5818e-41
AOC1	AOC1	4.94953e-06	1.06486e-05
TMEM176A	TMEM176A	5.51738e-23	2.32887e-22
TMEM176B	TMEM176B	2.10985e-43	1.43601e-42
GIMAP1	GIMAP1	2.54354e-07	5.93483e-07
ZNF775	ZNF775	1.8497e-17	6.60389e-17
REPIN1	REPIN1	5.70879e-19	2.14425e-18
LRRC61	LRRC61	2.28413e-18	8.40749e-18
ATP6V0E2	ATP6V0E2	3.90336e-07	9.00395e-07
SSPO	SSPO	5.25693e-09	1.33899e-08
ZNF783	ZNF783	3.46508e-08	8.46627e-08
ZNF786	ZNF786	2.12775e-05	4.38339e-05
PDIA4	PDIA4	1.43185e-194	5.63849e-193
EZH2	EZH2	6.48198e-169	2.12641e-167
CUL1	CUL1	4.62609e-37	2.74563e-36
CNTNAP2	CNTNAP2	1.42414e-08	3.54997e-08
TPK1	TPK1	2.36347e-34	1.32359e-33
LOC102184403	LOC102184403	1.46024e-08	3.63814e-08
ZYX	ZYX	1.26254e-05	2.64014e-05
FAM131B	FAM131B	3.26693e-05	6.64456e-05
CASP2	CASP2	1.66649e-07	3.91928e-07
LOC102179835	LOC102179835	7.10984e-26	3.2424e-25
LOC108635873	LOC108635873	3.80619e-14	1.2077e-13
CLEC5A	CLEC5A	7.08554e-54	5.93112e-53
KIAA1147	KIAA1147	7.19308e-09	1.81676e-08
LOC108635831	LOC108635831	6.6916e-06	1.42666e-05
MRPS33	MRPS33	5.38953e-10	1.44081e-09
BRAF	BRAF	2.13371e-32	1.14268e-31
DENND2A	DENND2A	1.9734e-139	4.91419e-138
MKRN1	MKRN1	1.41494e-28	6.90152e-28
SLC37A3	SLC37A3	1.61963e-17	5.795e-17
KDM7A	KDM7A	3.34624e-44	2.31243e-43
LOC108635862	LOC108635862	2.98973e-05	6.10152e-05
PARP12	PARP12	8.32318e-14	2.60799e-13
TBXAS1	TBXAS1	5.40511e-21	2.16412e-20
HIPK2	HIPK2	6.33068e-88	9.03921e-87
CLEC2L	CLEC2L	3.83411e-118	7.75694e-117
LOC102172789	LOC102172789	7.92579e-32	4.19251e-31
UBN2	UBN2	1.13818e-25	5.15741e-25
ZC3HAV1	ZC3HAV1	1.83712e-18	6.78349e-18
TRIM24	TRIM24	3.27282e-22	1.35296e-21
PTN	PTN	0	0
CHRM2	CHRM2	2.52568e-36	1.47999e-35
C4H7orf73	C4H7orf73	1.0991e-21	4.47832e-21
NUP205	NUP205	2.76346e-06	6.03436e-06
LOC102175184	LOC102175184	1.68865e-10	4.6208e-10
WDR91	WDR91	6.2785e-26	2.86722e-25
TMEM140	TMEM140	4.14092e-23	1.75197e-22
CALD1	CALD1	1.40663e-42	9.4475e-42
BPGM	BPGM	6.16717e-11	1.72128e-10
AKR1B1	AKR1B1	8.14974e-215	3.64297e-213
EXOC4	EXOC4	4.29738e-17	1.51735e-16
CHCHD3	CHCHD3	9.43257e-16	3.17787e-15
PLXNA4	PLXNA4	9.67388e-31	4.97274e-30
PODXL	PODXL	6.82167e-79	8.61806e-78
MKLN1	MKLN1	4.09993e-14	1.29945e-13
LOC106502060	LOC106502060	1.66415e-16	5.7752e-16
LOC102184972	LOC102184972	5.97244e-32	3.16769e-31
LOC106502058	LOC106502058	3.13732e-135	7.47495e-134
MEST	MEST	0	0
LOC102182474	LOC102182474	7.08258e-36	4.10777e-35
TMEM209	TMEM209	7.98163e-07	1.80649e-06
KLHDC10	KLHDC10	3.47879e-47	2.55433e-46
UBE2H	UBE2H	1.20482e-21	4.90402e-21
NRF1	NRF1	8.46968e-08	2.02601e-07
SMKR1	SMKR1	4.56665e-09	1.16616e-08
AHCYL2	AHCYL2	1.41642e-06	3.15473e-06
SMO	SMO	3.96715e-82	5.23163e-81
TSPAN33	TSPAN33	3.09719e-63	3.06889e-62
TNPO3	TNPO3	4.21088e-10	1.13166e-09
IRF5	IRF5	1.19108e-75	1.42063e-74
KCP	KCP	4.3673e-61	4.14924e-60
ATP6V1F	ATP6V1F	1.26613e-25	5.73066e-25
FLNC	FLNC	1.03752e-23	4.46579e-23
CALU	CALU	1.05246e-171	3.5284e-170
RBM28	RBM28	5.29158e-06	1.13611e-05
SND1	SND1	1.29932e-35	7.4986e-35
LRRC4	LRRC4	3.03555e-12	8.91749e-12
ARF5	ARF5	1.60476e-87	2.2815e-86
ZNF800	ZNF800	8.32237e-37	4.91882e-36
POT1	POT1	1.15179e-17	4.14272e-17
GPR37	GPR37	3.27506e-09	8.42299e-09
WASL	WASL	4.32595e-16	1.47622e-15
LMOD2	LMOD2	4.25432e-24	1.85206e-23
NDUFA5	NDUFA5	3.56988e-13	1.09019e-12
CADPS2	CADPS2	2.91926e-16	1.00292e-15
PTPRZ1	PTPRZ1	3.4264e-11	9.65824e-11
FAM3C	FAM3C	5.90331e-46	4.22361e-45
WNT16	WNT16	1.01288e-06	2.27817e-06
CPED1	CPED1	5.66517e-09	1.43947e-08
ING3	ING3	5.63865e-12	1.63995e-11
TSPAN12	TSPAN12	7.04318e-256	3.90463e-254
LSM8	LSM8	1.65086e-06	3.65758e-06
AMPH	AMPH	1.62693e-07	3.82896e-07
YAE1D1	YAE1D1	1.47743e-08	3.68049e-08
CDK13	CDK13	8.22301e-48	6.11702e-47
INHBA	INHBA	1.18435e-05	2.48005e-05
GLI3	GLI3	2.93677e-19	1.11318e-18
PSMA2	PSMA2	3.09161e-33	1.68477e-32
STK17A	STK17A	2.0829e-189	7.84426e-188
LOC102187025	LOC102187025	3.24448e-15	1.07233e-14
BLVRA	BLVRA	4.19791e-10	1.12833e-09
AEBP1	AEBP1	0	0
GCK	GCK	3.05467e-07	7.08994e-07
CAMK2B	CAMK2B	1.36147e-57	1.21716e-56
NUDCD3	NUDCD3	2.62111e-18	9.62107e-18
TMED4	TMED4	9.03649e-151	2.50835e-149
OGDH	OGDH	1.42223e-72	1.62974e-71
ZMIZ2	ZMIZ2	9.89627e-26	4.49557e-25
PPIA	PPIA	0	0
LOC106502044	LOC106502044	1.97245e-05	4.07274e-05
PURB	PURB	1.03371e-53	8.62743e-53
MYO1G	MYO1G	1.21707e-44	8.49042e-44
LOC102182195	LOC102182195	7.4054e-26	3.37408e-25
RAMP3	RAMP3	9.49106e-07	2.1391e-06
IGFBP3	IGFBP3	1.68731e-12	5.00494e-12
GTPBP10	GTPBP10	1.80264e-10	4.9266e-10
CFAP69	CFAP69	3.81413e-06	8.2695e-06
STEAP1	STEAP1	1.64171e-36	9.64567e-36
ZNF804B	ZNF804B	2.56396e-11	7.26023e-11
SRI	SRI	1.41865e-05	2.95538e-05
ADAM22	ADAM22	4.90396e-07	1.12454e-06
NPY	NPY	7.48295e-07	1.6973e-06
MPP6	MPP6	1.58099e-145	4.20616e-144
OSBPL3	OSBPL3	4.88548e-12	1.42424e-11
LOC102173997	LOC102173997	1.15313e-05	2.41772e-05
NFE2L3	NFE2L3	2.3044e-29	1.14971e-28
HNRNPA2B1	HNRNPA2B1	0	0
CBX3	CBX3	9.77936e-13	2.93366e-12
SNX10	SNX10	1.7753e-53	1.47363e-52
SKAP2	SKAP2	5.7336e-106	1.00971e-104
HOXA1	HOXA1	2.75931e-06	6.02596e-06
LOC108635846	LOC108635846	1.45153e-12	4.31847e-12
HOXA2	HOXA2	2.98568e-18	1.0929e-17
HOXA4	HOXA4	1.2865e-07	3.04946e-07
HOXA5	HOXA5	2.32229e-23	9.89705e-23
HOXA6	HOXA6	5.39669e-08	1.30477e-07
HOXA7	HOXA7	3.50349e-05	7.11343e-05
HOXA9	HOXA9	2.52439e-13	7.75445e-13
TAX1BP1	TAX1BP1	5.27947e-32	2.8069e-31
JAZF1	JAZF1	3.37348e-47	2.47792e-46
CREB5	CREB5	3.45388e-44	2.38432e-43
TRIL	TRIL	1.64863e-14	5.30484e-14
CHN2	CHN2	1.56714e-09	4.0898e-09
LOC108635849	LOC108635849	1.82727e-21	7.3997e-21
WIPF3	WIPF3	8.59361e-19	3.20476e-18
FKBP14	FKBP14	2.47222e-105	4.3192e-104
PLEKHA8	PLEKHA8	4.69165e-06	1.01135e-05
ZNRF2	ZNRF2	1.08777e-77	1.34343e-76
GGCT	GGCT	2.23655e-09	5.79792e-09
GARS	GARS	3.41161e-14	1.08388e-13
AQP1	AQP1	4.47781e-81	5.80099e-80
ADCYAP1R1	ADCYAP1R1	2.59769e-44	1.80141e-43
LOC102180455	LOC102180455	5.86731e-33	3.18078e-32
AVL9	AVL9	9.97868e-08	2.37837e-07
KBTBD2	KBTBD2	9.17683e-33	4.95869e-32
LOC102179628	LOC102179628	2.43548e-20	9.54332e-20
FKBP9	FKBP9	2.7966e-218	1.28185e-216
NT5C3A	NT5C3A	2.37313e-10	6.45287e-10
RP9	RP9	1.23252e-18	4.57914e-18
BMPER	BMPER	1.21677e-59	1.12899e-58
SEPT7	SEPT7	2.31929e-90	3.41983e-89
EEPD1	EEPD1	6.18095e-13	1.86661e-12
ANLN	ANLN	7.59988e-68	8.04453e-67
AOAH	AOAH	2.40704e-39	1.50512e-38
ELMO1	ELMO1	4.02402e-45	2.82807e-44
LRRN3	LRRN3	2.27776e-36	1.3359e-35
DOCK4	DOCK4	1.08169e-54	9.17058e-54
ZNF277	ZNF277	4.71047e-06	1.01486e-05
IFRD1	IFRD1	4.13588e-68	4.39662e-67
LSMEM1	LSMEM1	1.01959e-14	3.30541e-14
TMEM168	TMEM168	6.87201e-16	2.32745e-15
BMT2	BMT2	1.09188e-11	3.13975e-11
GPR85	GPR85	9.97806e-11	2.76199e-10
LOC102184495	LOC102184495	1.28145e-09	3.35969e-09
PPP1R3A	PPP1R3A	8.22471e-10	2.17677e-09
FOXP2	FOXP2	1.26813e-16	4.41787e-16
MDFIC	MDFIC	1.68647e-24	7.41501e-24
TFEC	TFEC	1.94962e-69	2.11443e-68
TES	TES	6.68973e-14	2.10514e-13
CAV2	CAV2	2.73637e-198	1.10834e-196
CAV1	CAV1	0	0
LOC106502031	LOC106502031	2.61979e-44	1.8161e-43
MET	MET	3.05279e-05	6.22573e-05
CAPZA2	CAPZA2	4.58325e-34	2.54444e-33
WNT2	WNT2	1.70144e-236	8.63642e-235
ASZ1	ASZ1	1.40113e-07	3.3113e-07
CTTNBP2	CTTNBP2	5.94892e-17	2.09155e-16
LOC108635901	LOC108635901	6.02993e-06	1.28961e-05
LOC108635902	LOC108635902	2.29506e-13	7.05764e-13
LOC102175459	LOC102175459	1.45052e-21	5.88602e-21
LOC102179160	LOC102179160	2.56207e-07	5.97736e-07
STARD3NL	STARD3NL	8.9332e-11	2.47795e-10
SFRP4	SFRP4	1.51249e-266	8.82896e-265
NRCAM	NRCAM	3.46213e-24	1.51051e-23
DLD	DLD	1.10665e-17	3.98399e-17
CBLL1	CBLL1	8.49088e-08	2.03083e-07
BCAP29	BCAP29	1.62833e-32	8.75099e-32
PRKAR2B	PRKAR2B	4.96828e-119	1.02182e-117
PIK3CG	PIK3CG	1.03047e-61	9.89439e-61
NAMPT	NAMPT	1.73023e-19	6.59621e-19
SYPL1	SYPL1	2.36145e-59	2.17888e-58
LOC102170111	LOC102170111	8.02479e-07	1.81523e-06
RINT1	RINT1	8.62826e-06	1.82311e-05
PUS7	PUS7	1.8787e-15	6.26561e-15
KMT2E	KMT2E	1.64356e-41	1.07941e-40
LHFPL3	LHFPL3	4.89487e-146	1.30928e-144
LOC102168414	LOC102168414	1.64197e-05	3.4056e-05
RELN	RELN	3.32441e-59	3.06169e-58
PMPCB	PMPCB	1.97617e-09	5.13431e-09
NAPEPLD	NAPEPLD	6.94374e-06	1.47772e-05
LRRC17	LRRC17	0	0
FAM185A	FAM185A	3.52511e-09	9.05199e-09
LOC102172689	LOC102172689	1.34538e-67	1.41955e-66
FGL2	FGL2	1.21518e-63	1.20769e-62
GSAP	GSAP	3.36788e-29	1.67399e-28
PTPN12	PTPN12	4.95278e-39	3.0718e-38
RSBN1L	RSBN1L	4.05426e-19	1.53004e-18
MAGI2	MAGI2	2.52391e-123	5.39204e-122
GNAI1	GNAI1	1.60869e-14	5.18139e-14
CD36	CD36	4.27921e-66	4.41651e-65
LOC108633303	LOC108633303	1.28085e-45	9.08218e-45
SEMA3C	SEMA3C	0	0
HGF	HGF	6.1555e-06	1.31547e-05
SEMA3A	SEMA3A	1.20556e-257	6.72098e-256
SEMA3D	SEMA3D	4.55986e-183	1.65145e-181
TMEM243	TMEM243	9.27609e-13	2.78605e-12
ABCB4	ABCB4	3.11161e-05	6.34112e-05
ABCB1	ABCB1	2.92914e-08	7.18777e-08
LOC102185452	LOC102185452	1.7205e-08	4.26996e-08
LOC102171502	LOC102171502	5.48793e-10	1.46633e-09
LOC102174202	LOC102174202	4.69487e-06	1.01194e-05
LOC102176015	LOC102176015	9.37984e-07	2.11547e-06
DBF4	DBF4	4.88844e-42	3.23943e-41
CCDC126	CCDC126	3.80477e-05	7.70623e-05
TRA2A	TRA2A	6.04591e-53	4.94409e-52
IGF2BP3	IGF2BP3	1.22967e-106	2.18489e-105
MALSU1	MALSU1	5.64173e-09	1.43406e-08
LOC102173911	LOC102173911	1.89781e-10	5.18028e-10
GPNMB	GPNMB	5.85961e-07	1.33858e-06
KLHL7	KLHL7	2.84947e-05	5.82485e-05
FAM126A	FAM126A	1.59898e-78	2.00347e-77
LOC102170937	LOC102170937	7.62377e-217	3.46245e-215
RAPGEF5	RAPGEF5	1.97798e-55	1.69723e-54
CDCA7L	CDCA7L	5.27751e-31	2.72625e-30
DNAH11	DNAH11	2.60295e-05	5.3341e-05
SP4	SP4	1.66752e-30	8.52529e-30
TWIST1	TWIST1	0	0
HDAC9	HDAC9	1.75098e-42	1.17365e-41
AHR	AHR	5.5718e-147	1.50249e-145
TSPAN13	TSPAN13	9.57919e-87	1.34549e-85
BZW2	BZW2	3.98053e-11	1.11932e-10
ISPD	ISPD	1.01547e-10	2.81009e-10
MEOX2	MEOX2	9.81339e-217	4.44672e-215
AGMO	AGMO	2.47089e-07	5.76803e-07
DGKB	DGKB	7.30261e-09	1.84325e-08
ETV1	ETV1	1.41834e-06	3.15828e-06
ARL4A	ARL4A	1.33055e-78	1.6703e-77
SCIN	SCIN	1.03096e-06	2.31779e-06
TMEM106B	TMEM106B	1.16941e-33	6.41673e-33
PHF14	PHF14	1.37726e-23	5.90761e-23
NDUFA4	NDUFA4	5.77683e-258	3.23878e-256
NXPH1	NXPH1	3.9956e-09	1.02271e-08
ICA1	ICA1	1.36501e-09	3.57359e-09
GLCCI1	GLCCI1	7.00535e-60	6.52747e-59
RPA3	RPA3	8.05278e-06	1.70588e-05
COL28A1	COL28A1	8.24292e-10	2.1813e-09
C1GALT1	C1GALT1	1.64316e-17	5.87813e-17
ASNS	ASNS	1.66267e-10	4.55285e-10
TAC1	TAC1	2.59525e-303	1.84616e-301
DLX5	DLX5	5.67539e-23	2.39506e-22
SHFM1	SHFM1	1.79204e-41	1.17575e-40
SLC25A13	SLC25A13	3.10764e-25	1.39289e-24
PDK4	PDK4	1.0484e-33	5.7591e-33
PON2	PON2	3.78238e-19	1.4288e-18
PPP1R9A	PPP1R9A	6.2775e-10	1.67234e-09
SGCE	SGCE	2.28281e-140	5.77159e-139
COL1A2	COL1A2	0	0
BET1	BET1	6.06675e-275	3.75099e-273
GNG11	GNG11	8.19131e-248	4.38202e-246
GNGT1	GNGT1	5.15171e-16	1.75319e-15
TFPI2	TFPI2	1.63373e-27	7.7664e-27
CALCR	CALCR	2.20552e-06	4.84805e-06
SAMD9	SAMD9	1.09584e-29	5.50194e-29
CDK6	CDK6	1.71936e-75	2.04949e-74
FAM133B	FAM133B	7.25485e-32	3.84273e-31
RBM48	RBM48	1.03813e-06	2.33339e-06
PEX1	PEX1	7.25899e-07	1.6482e-06
ANKIB1	ANKIB1	1.79336e-06	3.96312e-06
AKAP9	AKAP9	3.35556e-26	1.54483e-25
CDK14	CDK14	2.9107e-59	2.68317e-58
LOC102175825	LOC102175825	1.88376e-09	4.90128e-09
C4H7orf57	C4H7orf57	2.38311e-11	6.76162e-11
UPP1	UPP1	2.78579e-15	9.22877e-15
VWC2	VWC2	1.91479e-40	1.22669e-39
IKZF1	IKZF1	2.96336e-98	4.82872e-97
FIGNL1	FIGNL1	7.38935e-18	2.67426e-17
GRB10	GRB10	8.70559e-09	2.19069e-08
COBL	COBL	8.17705e-31	4.20985e-30
LGR5	LGR5	3.57133e-43	2.42657e-42
ZFC3H1	ZFC3H1	6.05043e-62	5.83209e-61
THAP2	THAP2	1.45644e-05	3.03157e-05
TMEM19	TMEM19	1.66224e-11	4.73798e-11
RAB21	RAB21	1.68016e-28	8.1771e-28
TBC1D15	TBC1D15	2.66245e-19	1.01055e-18
TRHDE	TRHDE	1.9188e-06	4.23137e-06
ATXN7L3B	ATXN7L3B	1.37822e-21	5.59834e-21
KCNC2	KCNC2	1.09073e-10	3.01164e-10
GLIPR1	GLIPR1	2.11903e-31	1.10704e-30
KRR1	KRR1	1.42841e-53	1.18867e-52
LOC102179634	LOC102179634	1.98813e-05	4.10342e-05
PHLDA1	PHLDA1	5.07569e-122	1.06713e-120
NAP1L1	NAP1L1	1.62674e-49	1.24752e-48
OSBPL8	OSBPL8	7.25016e-08	1.74197e-07
ZDHHC17	ZDHHC17	1.99012e-06	4.38427e-06
CSRP2	CSRP2	2.54647e-05	5.22051e-05
E2F7	E2F7	5.24575e-13	1.59072e-12
LOC108636125	LOC108636125	1.19792e-85	1.65911e-84
NAV3	NAV3	8.49235e-66	8.72852e-65
SYT1	SYT1	5.09471e-86	7.09577e-85
PAWR	PAWR	1.20241e-141	3.06739e-140
PPP1R12A	PPP1R12A	2.62654e-300	1.84202e-298
OTOGL	OTOGL	1.91985e-29	9.5978e-29
LOC102172692	LOC102172692	1.50502e-09	3.93338e-09
LOC108635993	LOC108635993	1.02586e-21	4.18333e-21
MYF5	MYF5	8.57063e-29	4.21147e-28
LIN7A	LIN7A	6.57713e-07	1.49708e-06
ACSS3	ACSS3	1.65724e-14	5.33171e-14
CCDC59	CCDC59	1.6207e-10	4.44159e-10
ALX1	ALX1	2.23958e-72	2.55454e-71
RASSF9	RASSF9	3.60947e-85	4.97826e-84
MGAT4C	MGAT4C	1.22387e-57	1.09464e-56
TMTC3	TMTC3	1.52483e-12	4.53247e-12
KITLG	KITLG	6.55537e-142	1.68094e-140
DUSP6	DUSP6	1.67996e-191	6.44915e-190
POC1B	POC1B	4.44184e-17	1.56724e-16
ATP2B1	ATP2B1	3.35369e-152	9.48158e-151
KERA	KERA	1.47217e-205	6.28348e-204
LUM	LUM	0	0
DCN	DCN	0	0
LOC108636127	LOC108636127	2.50088e-10	6.79279e-10
BTG1	BTG1	1.9035e-53	1.57872e-52
EEA1	EEA1	4.23103e-17	1.49445e-16
NUDT4	NUDT4	7.7457e-50	5.9747e-49
UBE2N	UBE2N	4.04743e-30	2.05289e-29
LOC102178041	LOC102178041	3.43067e-06	7.46094e-06
MRPL42	MRPL42	1.05163e-09	2.76959e-09
SOCS2	SOCS2	9.97712e-27	4.65591e-26
CRADD	CRADD	4.33145e-10	1.16328e-09
PLXNC1	PLXNC1	1.21057e-06	2.71054e-06
TMCC3	TMCC3	3.45054e-48	2.58037e-47
NDUFA12	NDUFA12	1.75316e-37	1.04962e-36
FGD6	FGD6	1.14042e-45	8.09802e-45
METAP2	METAP2	1.40074e-60	1.32068e-59
PPP1R1A	PPP1R1A	2.96427e-196	1.18374e-194
PDE1B	PDE1B	2.43224e-22	1.00989e-21
NCKAP1L	NCKAP1L	9.68675e-125	2.10113e-123
ITGA5	ITGA5	1.81406e-50	1.42195e-49
ZNF385A	ZNF385A	7.64043e-10	2.02618e-09
GPR84	GPR84	2.97632e-06	6.49418e-06
COPZ1	COPZ1	2.74491e-69	2.96885e-68
NFE2	NFE2	1.0785e-06	2.42138e-06
HNRNPA1	HNRNPA1	1.40753e-146	3.78526e-145
CBX5	CBX5	5.08829e-16	1.7322e-15
HOXC5	HOXC5	8.33079e-07	1.88294e-06
ATP5G2	ATP5G2	3.16407e-128	7.1118e-127
ATF7	ATF7	1.54682e-07	3.64692e-07
PCBP2	PCBP2	6.31026e-158	1.8833e-156
SP1	SP1	6.01349e-09	1.52485e-08
SP7	SP7	2.13811e-17	7.61576e-17
AAAS	AAAS	2.1113e-19	8.02894e-19
PFDN5	PFDN5	8.62531e-178	3.01916e-176
ESPL1	ESPL1	1.77337e-25	7.98823e-25
RARG	RARG	1.38787e-33	7.60491e-33
ITGB7	ITGB7	4.11833e-66	4.25267e-65
IGFBP6	IGFBP6	0	0
SPRYD3	SPRYD3	6.74966e-10	1.79572e-09
EIF4B	EIF4B	3.46466e-19	1.31102e-18
KRT5	KRT5	7.50409e-08	1.80154e-07
KRT80	KRT80	2.6587e-07	6.19406e-07
ATG101	ATG101	4.54029e-34	2.5213e-33
NR4A1	NR4A1	7.34359e-171	2.43726e-169
GRASP	GRASP	6.0216e-19	2.26003e-18
SCN8A	SCN8A	2.12474e-27	1.00812e-26
GALNT6	GALNT6	2.31596e-14	7.40889e-14
BIN2	BIN2	1.79939e-101	3.05236e-100
DAZAP2	DAZAP2	1.92515e-46	1.39091e-45
POU6F1	POU6F1	2.30854e-08	5.69446e-08
TFCP2	TFCP2	2.34312e-12	6.90892e-12
LOC102190935	LOC102190935	1.57104e-07	3.70226e-07
LOC102168424	LOC102168424	6.07741e-24	2.63589e-23
ATF1	ATF1	2.61396e-08	6.43424e-08
DIP2B	DIP2B	3.8325e-54	3.21758e-53
LARP4	LARP4	6.64362e-36	3.85769e-35
FAM186A	FAM186A	1.83756e-15	6.1325e-15
LIMA1	LIMA1	0	0
GPD1	GPD1	3.74343e-24	1.63108e-23
SMARCD1	SMARCD1	1.11874e-65	1.14747e-64
RACGAP1	RACGAP1	3.30164e-44	2.2824e-43
FAIM2	FAIM2	5.45462e-48	4.06526e-47
TMBIM6	TMBIM6	1.25149e-13	3.88889e-13
FMNL3	FMNL3	4.7589e-61	4.51266e-60
KCNH3	KCNH3	1.76076e-05	3.64475e-05
SPATS2	SPATS2	6.63153e-29	3.27159e-28
TROAP	TROAP	2.56181e-38	1.56108e-37
LOC102178426	LOC102178426	6.75564e-35	3.83412e-34
TUBA1C	TUBA1C	1.94901e-170	6.43628e-169
TUBA1A	TUBA1A	1.75504e-10	4.79916e-10
LOC102178700	LOC102178700	2.18205e-50	1.70635e-49
DHH	DHH	1.67761e-25	7.56203e-25
RHEBL1	RHEBL1	9.2254e-14	2.8825e-13
KMT2D	KMT2D	1.42658e-31	7.49027e-31
ARF3	ARF3	5.67001e-12	1.64883e-11
FKBP11	FKBP11	0	0
DDX23	DDX23	5.58952e-07	1.27835e-06
ADCY6	ADCY6	5.52998e-18	2.00903e-17
CCNT1	CCNT1	2.33221e-14	7.45968e-14
KANSL2	KANSL2	7.07356e-14	2.2231e-13
ZNF641	ZNF641	1.78807e-05	3.69973e-05
COL2A1	COL2A1	1.60978e-06	3.57095e-06
TMEM106C	TMEM106C	2.44845e-16	8.44092e-16
RAPGEF3	RAPGEF3	1.20422e-07	2.85956e-07
RPAP3	RPAP3	1.01269e-06	2.278e-06
PCED1B	PCED1B	1.89343e-14	6.07583e-14
AMIGO2	AMIGO2	1.89916e-17	6.77559e-17
SLC38A2	SLC38A2	7.01071e-100	1.16534e-98
SLC38A1	SLC38A1	1.49333e-18	5.53053e-18
SCAF11	SCAF11	9.61718e-74	1.11752e-72
ARID2	ARID2	6.0043e-44	4.12915e-43
TMEM117	TMEM117	1.0477e-37	6.30302e-37
TWF1	TWF1	1.57336e-08	3.9126e-08
IRAK4	IRAK4	2.99388e-08	7.34119e-08
ADAMTS20	ADAMTS20	2.85449e-39	1.78154e-38
PRICKLE1	PRICKLE1	1.47959e-72	1.69449e-71
PPHLN1	PPHLN1	3.09179e-09	7.96712e-09
YAF2	YAF2	2.71074e-08	6.66667e-08
GXYLT1	GXYLT1	2.55041e-98	4.15924e-97
LRRK2	LRRK2	4.25634e-39	2.64482e-38
ABCD2	ABCD2	1.82696e-08	4.5285e-08
KIF21A	KIF21A	1.56359e-18	5.78642e-18
CPNE8	CPNE8	8.46101e-09	2.13077e-08
PTPRR	PTPRR	7.35929e-38	4.44491e-37
PTPRB	PTPRB	3.48775e-74	4.09352e-73
KCNMB4	KCNMB4	9.07145e-15	2.94666e-14
RAB3IP	RAB3IP	1.45211e-24	6.40017e-24
CCT2	CCT2	7.1003e-279	4.54579e-277
LOC102170672	LOC102170672	8.93877e-09	2.24851e-08
LOC102171764	LOC102171764	1.7177e-05	3.55784e-05
CPSF6	CPSF6	3.08354e-58	2.79066e-57
CPM	CPM	1.76658e-32	9.4863e-32
MDM2	MDM2	2.5352e-14	8.09461e-14
NUP107	NUP107	2.27217e-16	7.84e-16
RAP1B	RAP1B	4.81571e-35	2.7449e-34
MDM1	MDM1	4.92211e-15	1.6147e-14
DYRK2	DYRK2	2.7058e-44	1.87442e-43
CAND1	CAND1	1.02658e-10	2.84006e-10
HELB	HELB	3.00709e-07	6.98114e-07
IRAK3	IRAK3	1.24309e-06	2.78115e-06
LLPH	LLPH	8.51007e-11	2.36223e-10
HMGA2	HMGA2	1.45083e-05	3.02084e-05
MSRB3	MSRB3	4.42589e-15	1.45431e-14
LEMD3	LEMD3	3.44651e-17	1.22083e-16
WIF1	WIF1	7.3964e-21	2.94476e-20
TBC1D30	TBC1D30	3.24215e-28	1.56448e-27
RASSF3	RASSF3	2.01157e-152	5.69524e-151
TBK1	TBK1	1.94806e-05	4.02405e-05
C5H12orf66	C5H12orf66	2.86393e-07	6.66046e-07
SRGAP1	SRGAP1	9.05395e-175	3.09817e-173
AVPR1A	AVPR1A	4.23595e-39	2.63298e-38
PPM1H	PPM1H	6.15411e-21	2.45954e-20
MON2	MON2	1.37258e-06	3.06086e-06
USP15	USP15	1.02765e-35	5.9411e-35
FAM19A2	FAM19A2	7.01812e-110	1.2921e-108
LOC102185986	LOC102185986	5.73482e-06	1.22848e-05
SLC16A7	SLC16A7	1.39632e-135	3.33888e-134
LRIG3	LRIG3	1.31383e-42	8.83321e-42
TSFM	TSFM	8.60339e-07	1.94279e-06
CDK4	CDK4	2.25292e-11	6.39498e-11
OS9	OS9	3.08896e-07	7.16616e-07
SLC26A10	SLC26A10	5.84392e-35	3.32429e-34
ARHGEF25	ARHGEF25	2.09077e-145	5.55496e-144
DTX3	DTX3	8.93782e-23	3.75347e-22
PIP4K2C	PIP4K2C	3.88878e-06	8.42675e-06
DCTN2	DCTN2	9.97426e-08	2.37789e-07
MBD6	MBD6	1.32466e-08	3.30531e-08
DDIT3	DDIT3	4.0032e-45	2.81544e-44
ARHGAP9	ARHGAP9	1.4282e-25	6.4495e-25
GLI1	GLI1	1.23952e-11	3.55657e-11
R3HDM2	R3HDM2	5.54527e-15	1.81582e-14
LOC108636012	LOC108636012	5.52417e-84	7.45838e-83
STAC3	STAC3	2.53294e-47	1.86466e-46
NDUFA4L2	NDUFA4L2	9.33696e-147	2.51439e-145
SHMT2	SHMT2	3.36298e-14	1.06889e-13
NXPH4	NXPH4	6.2483e-57	5.51646e-56
LRP1	LRP1	0	0
NEMP1	NEMP1	1.00892e-14	3.27189e-14
ZBTB39	ZBTB39	7.0112e-10	1.86255e-09
GPR182	GPR182	1.24973e-25	5.6577e-25
PRIM1	PRIM1	1.52929e-08	3.80635e-08
PTGES3	PTGES3	3.03965e-38	1.84772e-37
ATP5B	ATP5B	1.42859e-283	9.41964e-282
BAZ2A	BAZ2A	4.41356e-84	5.97109e-83
TIMELESS	TIMELESS	7.38604e-21	2.94123e-20
STAT2	STAT2	4.7052e-06	1.01394e-05
PAN2	PAN2	1.72826e-09	4.50319e-09
CNPY2	CNPY2	0	0
CS	CS	3.27962e-61	3.12335e-60
ANKRD52	ANKRD52	2.50387e-05	5.13636e-05
NABP2	NABP2	1.22662e-07	2.91078e-07
RNF41	RNF41	2.21252e-06	4.86182e-06
SMARCC2	SMARCC2	1.69201e-23	7.23735e-23
MYL6	MYL6	1.55899e-240	7.95407e-239
MYL6B	MYL6B	4.86994e-12	1.41992e-11
ESYT1	ESYT1	4.98704e-72	5.65911e-71
ZC3H10	ZC3H10	1.67293e-05	3.46764e-05
LOC102168701	LOC102168701	6.21113e-43	4.19722e-42
PA2G4	PA2G4	1.68812e-144	4.45533e-143
ERBB3	ERBB3	2.03866e-73	2.35651e-72
LOC108636015	LOC108636015	3.86877e-35	2.21087e-34
RPS26	RPS26	2.20174e-117	4.4184e-116
IKZF4	IKZF4	1.12336e-31	5.91546e-31
SUOX	SUOX	2.74283e-17	9.74176e-17
CDK2	CDK2	5.67832e-25	2.52629e-24
DGKA	DGKA	1.2783e-08	3.19326e-08
MMP19	MMP19	7.48433e-29	3.68406e-28
LOC102177414	LOC102177414	1.43232e-108	2.59848e-107
ORMDL2	ORMDL2	5.38955e-07	1.23318e-06
CD63	CD63	0	0
RDH5	RDH5	1.28505e-36	7.56808e-36
BLOC1S1	BLOC1S1	7.078e-12	2.05166e-11
ITGA7	ITGA7	0	0
TESPA1	TESPA1	3.74326e-09	9.59852e-09
NTN4	NTN4	1.29831e-23	5.57741e-23
SNRPF	SNRPF	1.37248e-14	4.43354e-14
AMDHD1	AMDHD1	1.67189e-06	3.70377e-06
ELK3	ELK3	5.05348e-14	1.59657e-13
CDK17	CDK17	9.72991e-52	7.80556e-51
TMPO	TMPO	5.89801e-82	7.75218e-81
SLC25A3	SLC25A3	7.8166e-82	1.024e-80
IKBIP	IKBIP	0	0
LOC102189098	LOC102189098	4.04996e-11	1.1382e-10
UHRF1BP1L	UHRF1BP1L	8.32917e-15	2.70954e-14
ACTR6	ACTR6	4.60907e-08	1.11802e-07
SCYL2	SCYL2	3.41268e-10	9.2227e-10
GAS2L3	GAS2L3	8.00486e-83	1.06198e-81
ANO4	ANO4	3.39979e-18	1.24288e-17
UTP20	UTP20	7.62541e-20	2.94381e-19
ARL1	ARL1	3.23428e-129	7.32772e-128
SPIC	SPIC	2.05192e-12	6.0674e-12
MYBPC1	MYBPC1	6.97033e-31	3.59325e-30
CHPT1	CHPT1	2.73869e-107	4.91899e-106
CCDC53	CCDC53	1.09824e-18	4.08638e-18
PARPBP	PARPBP	9.81714e-27	4.58341e-26
IGF1	IGF1	0	0
STAB2	STAB2	1.81333e-10	4.95445e-10
NT5DC3	NT5DC3	8.77689e-09	2.20835e-08
TDG	TDG	5.81859e-16	1.97607e-15
GLT8D2	GLT8D2	3.4467e-253	1.88448e-251
HCFC2	HCFC2	1.00531e-11	2.89501e-11
TXNRD1	TXNRD1	4.00963e-05	8.10956e-05
EID3	EID3	4.36126e-29	2.16179e-28
CHST11	CHST11	5.27578e-11	1.47747e-10
SLC41A2	SLC41A2	5.93001e-74	6.91092e-73
C5H12orf45	C5H12orf45	6.66759e-15	2.17686e-14
ALDH1L2	ALDH1L2	1.65288e-119	3.42787e-118
KIAA1033	KIAA1033	3.45514e-09	8.87346e-09
NUAK1	NUAK1	1.12527e-07	2.67496e-07
CKAP4	CKAP4	0	0
TCP11L2	TCP11L2	1.04942e-20	4.15725e-20
TMEM263	TMEM263	2.35847e-155	6.89375e-154
MTERF2	MTERF2	2.99019e-34	1.6675e-33
CRY1	CRY1	3.06671e-07	7.11621e-07
BTBD11	BTBD11	2.00544e-66	2.08715e-65
PWP1	PWP1	4.38832e-20	1.70909e-19
PRDM4	PRDM4	5.65239e-09	1.43658e-08
FBXO7	FBXO7	1.34897e-13	4.18722e-13
TIMP3	TIMP3	4.49547e-113	8.57075e-112
LARGE1	LARGE1	1.64392e-29	8.22664e-29
HMGXB4	HMGXB4	4.28435e-05	8.65284e-05
MCM5	MCM5	2.97487e-38	1.80945e-37
MB	MB	8.18874e-22	3.35166e-21
LOC102171143	LOC102171143	3.99392e-12	1.16862e-11
MYH9	MYH9	0	0
FOXRED2	FOXRED2	4.15078e-10	1.11596e-09
EIF3D	EIF3D	9.0277e-160	2.73129e-158
IFT27	IFT27	5.25655e-22	2.16356e-21
NCF4	NCF4	1.84817e-84	2.52448e-83
CSF2RB	CSF2RB	8.1709e-20	3.15134e-19
TST	TST	1.00693e-09	2.65539e-09
MPST	MPST	9.57473e-65	9.69045e-64
KCTD17	KCTD17	3.6779e-19	1.39039e-18
C1QTNF6	C1QTNF6	0	0
RAC2	RAC2	4.86808e-141	1.23709e-139
CYTH4	CYTH4	1.94239e-85	2.68086e-84
ELFN2	ELFN2	4.75251e-34	2.63619e-33
MFNG	MFNG	2.53179e-91	3.7724e-90
LOC102180290	LOC102180290	7.45649e-16	2.5224e-15
DNM1L	DNM1L	1.02765e-12	3.08094e-12
FGD4	FGD4	5.22788e-282	3.41308e-280
BICD1	BICD1	5.55712e-10	1.48422e-09
KIAA1551	KIAA1551	6.3501e-92	9.555e-91
DENND5B	DENND5B	1.16065e-56	1.02107e-55
FAM60A	FAM60A	3.87202e-119	7.98005e-118
IPO8	IPO8	1.69435e-20	6.67351e-20
TMTC1	TMTC1	1.07868e-11	3.10443e-11
ERGIC2	ERGIC2	4.03852e-64	4.05425e-63
CCDC91	CCDC91	3.52119e-07	8.14417e-07
PTHLH	PTHLH	3.80672e-10	1.02596e-09
PPFIBP1	PPFIBP1	2.63388e-35	1.51127e-34
STK38L	STK38L	2.34619e-23	9.99673e-23
FGFR1OP2	FGFR1OP2	1.28971e-11	3.69469e-11
ASUN	ASUN	2.67395e-08	6.57701e-08
ITPR2	ITPR2	4.3193e-34	2.40059e-33
BHLHE41	BHLHE41	1.45727e-05	3.03298e-05
RASSF8	RASSF8	1.51555e-287	1.01276e-285
LMNTD1	LMNTD1	2.12233e-06	4.66829e-06
CASC1	CASC1	6.61291e-14	2.0813e-13
LRMP	LRMP	1.18209e-66	1.23479e-65
BCAT1	BCAT1	5.86806e-27	2.75457e-26
SOX5	SOX5	4.28265e-89	6.20875e-88
ETNK1	ETNK1	1.0612e-29	5.33343e-29
ST8SIA1	ST8SIA1	9.40091e-15	3.05118e-14
CMAS	CMAS	5.71801e-12	1.66254e-11
ABCC9	ABCC9	2.24115e-77	2.75249e-76
KCNJ8	KCNJ8	1.1438e-05	2.39867e-05
LDHB	LDHB	9.83796e-10	2.59577e-09
SPX	SPX	1.2172e-106	2.16468e-105
GOLT1B	GOLT1B	3.73937e-50	2.91269e-49
PYROXD1	PYROXD1	3.59985e-05	7.30087e-05
PDE3A	PDE3A	4.18626e-40	2.66212e-39
AEBP2	AEBP2	5.10705e-26	2.33601e-25
RERGL	RERGL	2.1582e-38	1.31716e-37
LMO3	LMO3	5.45777e-30	2.76186e-29
EPS8	EPS8	6.5506e-26	2.9901e-25
ARHGDIB	ARHGDIB	6.75031e-270	4.01118e-268
MGP	MGP	1.03036e-22	4.3188e-22
WBP11	WBP11	2.51482e-27	1.19036e-26
[truncated: 7,865 more rows]

## Sheet: Table S2
Statistical results of sample cell quality
Samples	Hg1	Hg2	hg1	hg2
Estimated Number of Cells	7152	6554	6244	6831
Mean Reads per Cell	14303	18360	17473	15073
Median Genes per Cell	1727	1995	1806	1765
Number of Reads	102294686	120334423	109098319	102962627
Valid Barcodes	0.976	0.976	0.973	0.974
Sequencing Saturation	0.331	0.399	0.354	0.333
Q30 Bases in Barcode	0.964	0.967	0.953	0.953
Q30 Bases in RNA Read	0.909	0.928	0.903	0.892
Q30 Bases in UMI	0.954	0.964	0.924	0.924
Reads Mapped to Genome	0.96	0.959	0.924	0.953
Reads Mapped Confidently to Genome	0.913	0.907	0.912	0.913
Reads Mapped Confidently to Intergenic Regions	0.061	0.066	0.088	0.092
Reads Mapped Confidently to Intronic Regions	0.148	0.155	0.201	0.205
Reads Mapped Confidently to Exonic Regions	0.704	0.686	0.623	0.616
Reads Mapped Confidently to Transcriptome	0.672	0.653	0.623	0.581
Reads Mapped Antisense to Gene	0.01	0.011	0.015	0.014
Fraction Reads in Cells	0.843	0.853	0.892	0.909
Total Genes Detected	19167	19216	18989	19186
Median UMI Counts per Cell	4274	5352	4784	4386

## Sheet: Table S3
p_val	avg_logFC	pct.1	pct.2	p_val_adj	cluster	gene
0	1.97666	0.999	0.938	0	0	SFRP2
0	1.39295	0.996	0.941	0	0	POSTN
0	1.37584	0.882	0.7	0	0	MFAP5
0	1.35062	0.984	0.747	0	0	SERPINF1
0	1.2806	0.944	0.778	0	0	C11H2orf40
0	1.23364	0.987	0.941	0	0	DLK1
0	1.19203	0.995	0.95	0	0	CLEC3B
0	1.0902	1	0.918	0	0	PCOLCE
0	1.07738	0.735	0.719	0	0	SFRP4
0	1.05082	0.996	0.897	0	0	PTN
0	1.02819	0.984	0.778	0	0	IGF1
0	0.947265	0.985	0.826	0	0	ASPN
0	0.934393	0.822	0.544	0	0	GREM1
0	0.916857	0.931	0.806	0	0	NRK
0	0.912171	0.915	0.717	0	0	FABP7
0	0.902503	0.97	0.77	0	0	GAS6
0	0.883571	0.999	0.866	0	0	COL12A1
0	0.849477	1	0.94	0	0	DCN
0	0.841884	0.983	0.911	0	0	GSN
0	0.841563	0.967	0.777	0	0	PTPRD
0	0.841044	0.927	0.812	0	0	IGFBP6
0	0.817066	0.795	0.647	0	0	SEMA3C
0	0.800107	0.708	0.639	0	0	MAP1LC3C
0	0.794699	0.84	0.73	0	0	FGF7
0	0.767141	0.951	0.721	0	0	COL11A1
0	0.754022	0.975	0.717	0	0	FAP
0	0.727499	0.846	0.655	0	0	FIBIN
0	0.725521	0.982	0.859	0	0	FBN1
0	0.71094	0.927	0.712	0	0	NTRK2
0	0.710393	0.92	0.715	0	0	MFAP4
0	0.707717	0.977	0.873	0	0	AKAP12
0	0.705322	0.997	0.829	0	0	COL14A1
0	0.705149	0.96	0.805	0	0	ZFHX4
0	0.687655	1	0.947	0	0	LUM
0	0.660211	0.854	0.694	0	0	LRRN4CL
0	0.65408	0.777	0.675	0	0	TNXB
0	0.639691	1	0.999	0	0	COL1A2
0	0.625806	1	0.998	0	0	COL1A1
0	0.625097	0.811	0.704	0	0	HTRA3
0	0.622201	0.893	0.728	0	0	PLAGL1
0	0.617087	0.832	0.664	0	0	GAS2
0	0.603389	0.98	0.853	0	0	SPON2
0	0.599869	0.974	0.73	0	0	LOX
0	0.593034	0.925	0.696	0	0	CCDC80
0	0.588341	0.98	0.836	0	0	MXRA8
0	0.587992	0.904	0.741	0	0	ELN
0	0.579311	0.708	0.457	0	0	FGF18
0	0.575208	0.997	0.875	0	0	OGN
0	0.573279	0.949	0.778	0	0	CILP
0	0.56832	0.777	0.571	0	0	FNDC1
0	0.557062	0.857	0.702	0	0	HSPB6
0	0.550101	1	0.989	0	0	IGF2
0	0.53194	0.915	0.76	0	0	SFRP1
0	0.50764	0.999	0.943	0	0	COL5A2
0	0.507414	0.97	0.902	0	0	MEST
0	0.502925	0.965	0.891	0	0	IGF2R
0	0.501712	0.92	0.741	0	0	C1R
0	0.501604	0.839	0.729	0	0	LY6E
0	0.49489	0.998	0.958	0	0	CDKN1C
0	0.491126	0.933	0.805	0	0	CDO1
0	0.490724	0.935	0.8	0	0	FAM46A
0	0.48248	1	0.993	0	0	LOC102184534
0	0.479419	1	0.987	0	0	SPARC
0	0.477935	0.889	0.787	0	0	C1QTNF6
0	0.461178	0.841	0.708	0	0	ABCC9
0	0.458118	0.748	0.654	0	0	LOC106502854
0	0.450157	0.933	0.745	0	0	CXCL12
0	0.445991	0.92	0.715	0	0	SSC5D
0	0.444049	0.999	0.969	0	0	LOC102180517
0	0.424734	0.91	0.797	0	0	BGN
0	0.422096	0.874	0.714	0	0	THBS2
0	0.419136	1	0.999	0	0	LOC102188874
0	0.416894	0.938	0.844	0	0	NKD2
0	0.413711	0.812	0.608	0	0	DKK2
0	0.355997	0.907	0.804	0	0	EBF3
0	0.269845	0.924	0.844	0	0	RAMP2
7.04e-308	0.479648	0.856	0.74	1.41e-304	0	SMOC2
1.85e-296	0.393932	0.985	0.911	3.7e-293	0	IGFBP5
9.56e-296	0.283781	0.749	0.642	1.91e-292	0	EPHA3
4.79e-294	0.394178	0.791	0.603	9.57e-291	0	LUZP2
1.1e-291	0.326593	0.996	0.913	2.2e-288	0	LOC108635555
1.02e-282	0.298157	0.815	0.704	2.04e-279	0	SCG3
3.84e-282	0.362956	0.928	0.723	7.69e-279	0	PEG3
9.16e-276	0.516933	0.734	0.672	1.83e-272	0	NUPR1
9.19e-274	0.287187	0.999	0.983	1.84e-270	0	ITM2B
5.65e-271	0.368193	0.997	0.969	1.13e-267	0	LOC102191280
5.08e-270	0.404629	0.685	0.543	1.02e-266	0	CTHRC1
2.02e-267	0.422509	0.648	0.481	4.03e-264	0	MEDAG
8.83e-264	0.553028	0.644	0.493	1.77e-260	0	TAC1
2.38e-255	0.381279	0.68	0.459	4.76e-252	0	SEMA3D
1.81e-246	0.26236	0.716	0.55	3.62e-243	0	ACKR3
3.2e-243	0.317161	0.786	0.669	6.4e-240	0	ALDH1A3
6.28e-239	0.286343	0.906	0.811	1.26e-235	0	PLTP
3.88e-237	0.31962	0.993	0.936	7.76e-234	0	NFIB
6.8e-234	0.340954	0.815	0.723	1.36e-230	0	FRZB
1.57e-232	0.402031	0.73	0.613	3.13e-229	0	IGSF10
3.41e-220	0.286412	0.697	0.56	6.82e-217	0	SCARA5
1.88e-211	0.39566	0.695	0.659	3.75e-208	0	CGREF1
9.44e-203	0.373079	0.646	0.484	1.89e-199	0	COL8A2
1.46e-187	0.259781	0.805	0.719	2.92e-184	0	GDF10
3.73e-186	0.257857	0.719	0.56	7.47e-183	0	DHRS3
1.06e-171	0.256518	0.998	0.951	2.11e-168	0	MDK
6.74e-166	0.340566	0.972	0.878	1.35e-162	0	CRABP1
2.23e-162	0.32898	0.769	0.746	4.45e-159	0	C1QTNF3
1.35e-158	0.497326	0.654	0.54	2.69e-155	0	THBS4
1.8e-147	0.263037	0.854	0.803	3.6e-144	0	LIMCH1
1.59e-142	0.259691	0.819	0.727	3.19e-139	0	FAM213A
4.56e-141	0.286036	0.821	0.684	9.11e-138	0	EDIL3
6.16e-140	0.314917	0.796	0.741	1.23e-136	0	PTGS2
8.49e-134	0.332805	0.716	0.592	1.7e-130	0	LTBP1
1.13e-133	0.400301	0.678	0.61	2.25e-130	0	ANGPTL1
6.13e-130	0.2902	0.889	0.772	1.23e-126	0	ID2
1.28e-122	0.275931	0.665	0.622	2.55e-119	0	ANGPTL6
1.57e-121	0.356006	0.6	0.532	3.13e-118	0	COL6A6
1.3e-114	0.267827	0.921	0.853	2.59e-111	0	LOC106502058
2.14e-80	0.35029	0.54	0.513	4.29e-77	0	PI15
2.13e-76	0.473083	0.784	0.722	4.26e-73	0	CRLF1
4.55e-67	0.251278	0.629	0.63	9.1e-64	0	FBLN7
1.37e-64	0.281817	0.625	0.633	2.74e-61	0	TMEM100
7.69e-62	0.261868	0.673	0.719	1.54e-58	0	PRSS23
1.57e-61	0.308917	0.612	0.544	3.14e-58	0	FMOD
2.57e-59	0.251138	0.554	0.547	5.13e-56	0	PRSS12
4.59e-58	0.323239	0.52	0.488	9.19e-55	0	MATN4
9.28e-38	0.287792	0.331	0.466	1.86e-34	0	KERA
6.59e-18	0.298163	0.477	0.635	1.32e-14	0	COL8A1
6.23e-05	0.267735	0.387	0.377	0.124647	0	NOV
0	0.833511	0.975	0.715	0	1	CLEC11A
0	0.814661	0.978	0.705	0	1	RFLNA
0	0.686095	0.932	0.589	0	1	LUZP2
0	0.66502	0.963	0.711	0	1	CCDC3
0	0.579942	0.974	0.667	0	1	EDIL3
0	0.579197	0.989	0.878	0	1	CRABP1
0	0.546277	1	0.998	0	1	COL1A1
0	0.535788	0.898	0.635	0	1	APCDD1
0	0.527132	1	0.999	0	1	COL1A2
0	0.478287	0.969	0.728	0	1	SMOC2
0	0.474811	0.932	0.587	0	1	TNC
0	0.473736	0.984	0.777	0	1	CILP
0	0.388902	0.951	0.702	0	1	CRLF1
0	0.354275	0.894	0.641	0	1	EFEMP1
0	0.301201	0.821	0.528	0	1	FAM69C
0	0.251003	0.917	0.623	0	1	MYO10
1.29e-305	0.500105	0.853	0.612	2.59e-302	1	ANPEP
2.01e-303	0.391115	0.963	0.714	4.02e-300	1	SSC5D
5.27e-301	0.356064	0.86	0.606	1.05e-297	1	TRPS1
1.94e-292	0.495979	0.994	0.833	3.89e-289	1	COL14A1
3.62e-287	0.522436	0.986	0.843	7.23e-284	1	EGFL6
3.91e-285	0.490524	0.993	0.859	7.83e-282	1	FN1
9.67e-273	0.429328	0.957	0.725	1.93e-269	1	COL11A1
2.77e-264	0.509332	0.976	0.809	5.55e-261	1	TGFB2
6.37e-259	0.350749	1	0.994	1.27e-255	1	COL3A1
8.91e-245	0.376976	0.996	0.915	1.78e-241	1	LOC108635555
4.95e-228	0.321046	1	0.988	9.9e-225	1	SPARC
8.4e-228	0.360393	0.839	0.659	1.68e-224	1	CXCL14
7.94e-224	0.305985	0.838	0.603	1.59e-220	1	BCL11B
1.06e-208	0.376488	0.861	0.656	2.13e-205	1	PAM
1.08e-201	0.305606	0.983	0.783	2.17e-198	1	IGF1
2.45e-190	0.348561	1	0.941	4.9e-187	1	DCN
1.68e-162	0.293652	0.988	0.922	3.36e-159	1	APOE
4.47e-136	0.291396	0.908	0.76	8.94e-133	1	IFI6
4.35e-111	0.368579	0.922	0.852	8.69e-108	1	LOC102182127
2.29e-82	0.267662	0.999	0.948	4.58e-79	1	LUM
4.01e-10	0.34601	0.801	0.815	8.01e-07	1	LOC102178315
6.28e-08	0.360448	0.552	0.504	0.000125699	1	HSPA6
0	1.18039	0.999	0.943	0	2	DLK1
0	1.02028	0.958	0.766	0	2	SFRP1
0	1.00622	0.968	0.81	0	2	NRK
0	0.9488	0.877	0.705	0	2	SERPINE2
0	0.865102	0.892	0.671	0	2	TNXB
0	0.848496	0.949	0.734	0	2	PLAGL1
0	0.845761	0.992	0.904	0	2	MEST
0	0.841965	0.973	0.813	0	2	CAPN6
0	0.82183	0.879	0.723	0	2	FRZB
0	0.813881	1	0.95	0	2	LUM
0	0.788301	1	0.989	0	2	IGF2
0	0.764619	0.953	0.784	0	2	GAS6
0	0.749837	0.963	0.789	0	2	PTPRD
0	0.73261	1	0.999	0	2	LOC102188874
0	0.719252	1	0.952	0	2	CLEC3B
0	0.666898	0.999	0.944	0	2	POSTN
0	0.660728	0.988	0.894	0	2	IGF2R
0	0.659476	0.965	0.779	0	2	TNFAIP6
0	0.652693	0.972	0.809	0	2	CDO1
0	0.624905	0.999	0.923	0	2	PCOLCE
0	0.622589	0.945	0.816	0	2	ZFHX4
0	0.621487	0.989	0.914	0	2	GSN
0	0.616444	0.99	0.92	0	2	COL18A1
0	0.581259	0.902	0.716	0	2	GDF10
0	0.562687	0.999	0.971	0	2	LOC102180517
0	0.546725	0.941	0.765	0	2	SERPINF1
0	0.539089	0.93	0.802	0	2	BGN
0	0.534036	0.963	0.734	0	2	FAP
0	0.436868	0.888	0.776	0	2	TFPI2
0	0.27118	0.986	0.894	0	2	IGFBP7
1.34e-306	0.916923	0.776	0.537	2.68e-303	2	THBS4
9.48e-302	0.527984	0.982	0.904	1.9e-298	2	PTN
2.62e-299	0.552963	0.997	0.874	5.23e-296	2	COL12A1
1.95e-293	0.467665	0.882	0.738	3.91e-290	2	MEOX2
1.1e-286	0.487054	0.851	0.587	2.2e-283	2	CPE
1e-285	0.493667	0.931	0.808	2e-282	2	EBF3
6.21e-277	0.816742	0.88	0.711	1.24e-273	2	MFAP5
2.23e-270	0.385549	0.998	0.984	4.46e-267	2	ITM2B
8.04e-269	0.448539	0.864	0.734	1.61e-265	2	FABP7
9.83e-265	0.488822	0.976	0.837	1.97e-261	2	ASPN
3.29e-263	0.477598	0.998	0.971	6.58e-260	2	LOC102191280
9.08e-263	0.336734	0.994	0.938	1.82e-259	2	GNG11
1.53e-256	0.516071	0.939	0.734	3.05e-253	2	PEG3
1.23e-248	0.378626	0.86	0.707	2.45e-245	2	SCG3
1.58e-248	0.463905	0.919	0.771	3.16e-245	2	COL5A3
3.92e-243	0.486438	1	0.944	7.84e-240	2	DCN
2.17e-240	0.431013	0.809	0.661	4.33e-237	2	EBF2
3.36e-238	0.482151	0.863	0.753	6.72e-235	2	MAP7D3
8.11e-238	0.557471	0.824	0.722	1.62e-234	2	ITIH5
1.49e-227	0.660295	0.962	0.854	2.97e-224	2	LOC106502058
4.27e-225	0.518695	0.943	0.75	8.54e-222	2	DPT
7.35e-221	0.438096	0.915	0.727	1.47e-217	2	FAM129A
1.14e-220	0.431046	0.915	0.801	2.29e-217	2	LIMCH1
1.99e-213	0.573688	0.837	0.737	3.99e-210	2	FGF7
7.8e-212	0.461298	0.937	0.79	1.56e-208	2	CILP
1.53e-200	0.311642	0.903	0.851	3.05e-197	2	RAMP2
3.12e-194	0.384446	0.998	0.883	6.25e-191	2	OGN
3.24e-194	0.390768	0.99	0.939	6.49e-191	2	NFIB
1.86e-179	0.394772	0.772	0.606	3.72e-176	2	ANGPTL1
3.53e-163	0.319316	0.998	0.96	7.07e-160	2	CDKN1C
7.33e-161	0.407995	0.839	0.741	1.47e-157	2	PTGS2
1.24e-151	0.406372	0.917	0.744	2.49e-148	2	FILIP1L
4.57e-144	0.487116	0.711	0.603	9.13e-141	2	ADM
5.57e-143	0.746165	0.622	0.511	1.11e-139	2	LOC102175436
2.86e-142	0.484712	0.677	0.624	5.73e-139	2	ANGPTL6
8.37e-137	0.275418	0.944	0.794	1.67e-133	2	IGF1
3.33e-134	0.391278	0.983	0.879	6.66e-131	2	AKAP12
1.49e-125	0.261434	0.91	0.852	2.98e-122	2	NKD2
3.53e-125	0.25299	0.908	0.829	7.06e-122	2	CDC42EP2
1.87e-123	0.258839	0.822	0.768	3.74e-120	2	PPP1R14A
1.73e-115	0.266369	0.959	0.868	3.46e-112	2	FBN1
2.66e-114	0.368884	0.644	0.533	5.32e-111	2	COL6A6
1.34e-113	0.322276	0.71	0.617	2.68e-110	2	CLEC14A
3.61e-113	0.278572	0.772	0.584	7.22e-110	2	FNDC1
7.76e-112	0.270008	0.846	0.717	1.55e-108	2	UCHL1
3.27e-109	0.267931	0.971	0.886	6.53e-106	2	MAP1B
3.34e-109	0.256845	0.736	0.689	6.69e-106	2	CYGB
1.72e-96	0.251997	0.921	0.792	3.44e-93	2	ECM2
1.21e-84	0.382695	0.74	0.737	2.42e-81	2	GFRA2
2.91e-79	0.377239	0.665	0.627	5.82e-76	2	FBLN7
9.4e-63	0.314701	0.694	0.684	1.88e-59	2	ALDH1A3
2.48e-62	0.313884	0.671	0.688	4.96e-59	2	GAS2
7.96e-62	0.301259	0.699	0.702	1.59e-58	2	NCALD
1.81e-56	0.364964	0.724	0.731	3.63e-53	2	CRLF1
1.71e-40	0.536177	0.536	0.521	3.43e-37	2	MME
5.06e-20	0.327181	0.297	0.461	1.01e-16	2	KERA
0	1.36115	0.961	0.707	0	3	CCDC80
0	1.05467	1	0.994	0	3	COL3A1
0	1.04103	1	0.998	0	3	COL1A1
0	1.03963	0.994	0.746	0	3	DPT
0	1.01061	0.997	0.724	0	3	CLEC11A
0	1.00448	1	0.999	0	3	COL1A2
0	0.930483	0.999	0.881	0	3	CRABP1
0	0.900126	0.975	0.715	0	3	THBS2
0	0.875693	1	0.947	0	3	COL5A2
0	0.827398	0.999	0.848	0	3	EGFL6
0	0.80455	1	0.988	0	3	SPARC
0	0.801147	0.979	0.723	0	3	MFAP4
0	0.77626	1	0.918	0	3	LOC108635555
0	0.743354	1	0.95	0	3	LUM
0	0.73346	0.997	0.744	0	3	LOX
0	0.716472	0.991	0.69	0	3	TGFBR3
0	0.707339	0.965	0.704	0	3	THBS1
0	0.683572	0.999	0.864	0	3	FN1
0	0.674255	0.974	0.737	0	3	SMOC2
0	0.662866	0.999	0.839	0	3	COL14A1
0	0.64501	0.938	0.558	0	3	THSD4
0	0.639196	0.989	0.722	0	3	SSC5D
0	0.632295	0.97	0.612	0	3	ANPEP
0	0.628364	0.999	0.859	0	3	SPON2
0	0.603199	0.989	0.786	0	3	CILP
0	0.602776	0.994	0.773	0	3	MATN2
0	0.568876	0.97	0.721	0	3	CCDC3
0	0.549849	0.984	0.752	0	3	CXCL12
0	0.542768	1	0.944	0	3	DCN
0	0.542315	0.999	0.982	0	3	FTL
0	0.528968	0.934	0.672	0	3	HEBP2
0	0.52827	0.997	0.954	0	3	TPM4
0	0.491989	0.948	0.603	0	3	BCL11B
0	0.485388	0.932	0.588	0	3	COL8A1
0	0.45772	0.968	0.598	0	3	TNC
0	0.434786	0.856	0.51	0	3	RAB32
0	0.417076	0.982	0.725	0	3	DAB2
0	0.364248	0.968	0.762	0	3	PLAT
8.41e-303	0.364799	1	1	1.68e-299	3	TMSB10
5.59e-298	0.540511	0.999	0.924	1.12e-294	3	APOE
9.83e-298	0.824912	0.981	0.837	1.97e-294	3	ASPN
9.58e-290	0.47103	0.975	0.721	1.92e-286	3	NTRK2
3.89e-281	0.339704	0.98	0.68	7.78e-278	3	EDIL3
4.64e-277	0.653967	0.996	0.874	9.28e-274	3	COL12A1
3.86e-267	0.375913	0.83	0.54	7.71e-264	3	CTHRC1
1.65e-260	0.304799	0.946	0.712	3.31e-257	3	GDF10
8.32e-245	0.540918	0.979	0.815	1.66e-241	3	TGFB2
8.43e-238	0.426763	0.914	0.702	1.69e-234	3	HTRA3
1.7e-225	0.3684	0.767	0.418	3.41e-222	3	CDH6
1.03e-201	0.375642	0.948	0.725	2.07e-198	3	FAM129A
9.06e-198	0.328396	0.923	0.729	1.81e-194	3	TGFBI
1.01e-190	0.25553	0.829	0.53	2.03e-187	3	FMOD
3.68e-189	0.349643	0.841	0.616	7.36e-186	3	IL1A
6.58e-188	0.316657	0.992	0.865	1.32e-184	3	FBN1
5.46e-180	0.287231	0.918	0.667	1.09e-176	3	CSRP2
2.01e-150	0.318649	0.786	0.524	4.03e-147	3	COL5A1
5.94e-145	0.268864	0.769	0.468	1.19e-141	3	RGS4
4.21e-144	0.250136	1	0.998	8.41e-141	3	VIM
6.11e-132	0.258722	0.899	0.698	1.22e-128	3	ADAM12
1.05e-128	0.292381	0.697	0.475	2.11e-125	3	MATN4
4.43e-108	0.278439	0.994	0.939	8.87e-105	3	NFIB
1.31e-100	0.2739	0.988	0.909	2.62e-97	3	CYR61
3.27e-94	0.393574	0.686	0.471	6.53e-91	3	CADM3
2.55e-85	0.32324	0.976	0.885	5.1e-82	3	OGN
0	1.45654	0.979	0.656	0	4	CXCL14
0	1.33332	0.919	0.543	0	4	CD55
0	1.32842	0.904	0.379	0	4	DPEP1
0	1.19863	0.981	0.607	0	4	TRPS1
0	1.12043	0.92	0.531	0	4	ROBO2
0	0.99945	0.873	0.48	0	4	PTCH1
0	0.983804	0.906	0.5	0	4	HS3ST6
0	0.931944	0.846	0.427	0	4	LMO1
0	0.894764	0.885	0.498	0	4	COL26A1
0	0.854652	0.975	0.773	0	4	EDNRA
0	0.837208	0.956	0.72	0	4	MEF2C
0	0.831479	0.921	0.645	0	4	APCDD1
0	0.771779	0.993	0.983	0	4	LOC108637473
0	0.657934	0.83	0.479	0	4	GAP43
0	0.55971	0.948	0.626	0	4	SPON1
2.11e-304	0.715668	0.785	0.386	4.23e-301	4	SLITRK6
1.29e-300	0.53077	0.914	0.597	2.59e-297	4	GFRA1
1.48e-272	0.864737	0.754	0.34	2.96e-269	4	MOXD1
9.94e-265	0.2743	0.883	0.574	1.99e-261	4	OLFML2A
1.29e-264	0.279763	0.811	0.428	2.59e-261	4	LAMC3
2.42e-261	0.467769	0.81	0.488	4.83e-258	4	CGNL1
1.2e-241	0.815843	0.761	0.456	2.4e-238	4	COL7A1
2.25e-238	0.530967	0.871	0.611	4.5e-235	4	BCL11B
5.63e-237	0.391904	0.845	0.506	1.13e-233	4	TNMD
4.27e-235	0.444365	0.998	0.998	8.54e-232	4	PTMA
3.55e-203	0.477499	0.861	0.635	7.1e-200	4	WFDC1
6.5e-193	0.54296	0.761	0.579	1.3e-189	4	FOXD1
4.54e-181	0.336537	0.957	0.684	9.09e-178	4	LOC108634746
5.97e-175	0.474896	0.902	0.702	1.19e-171	4	NCAM1
1.32e-169	0.420386	0.979	0.836	2.64e-166	4	CRIP1
3.33e-160	0.600656	0.908	0.739	6.65e-157	4	COL11A1
3.75e-151	0.416396	0.814	0.577	7.5e-148	4	OLFML2B
3.66e-144	0.529597	0.827	0.681	7.32e-141	4	SPARCL1
2.56e-143	0.425435	0.812	0.597	5.12e-140	4	GADD45G
1.49e-138	0.34674	0.682	0.436	2.97e-135	4	HAPLN1
2.61e-133	0.531724	0.758	0.476	5.22e-130	4	F2R
6.57e-131	0.391369	0.791	0.588	1.31e-127	4	MAFB
1.49e-128	0.308905	0.972	0.95	2.99e-125	4	HSPB1
4.52e-118	0.444682	0.823	0.692	9.03e-115	4	CCND1
2.79e-117	0.521184	0.638	0.292	5.58e-114	4	DKK1
1.08e-115	0.36843	0.774	0.571	2.17e-112	4	GNG2
5.73e-107	0.280762	0.917	0.837	1.15e-103	4	MAML2
7.73e-102	0.415524	0.715	0.527	1.55e-98	4	FLRT2
3.55e-100	0.326135	0.663	0.373	7.11e-97	4	SLITRK2
2.06e-98	0.382566	0.766	0.656	4.12e-95	4	AKAP2
1.4e-95	0.314486	0.964	0.894	2.79e-92	4	PMP22
1.44e-95	0.313878	0.8	0.582	2.87e-92	4	FNDC1
1.68e-95	0.523719	0.628	0.333	3.36e-92	4	SHISA3
7.17e-90	0.343607	0.988	0.955	1.43e-86	4	MDK
1.16e-85	0.667664	0.693	0.522	2.32e-82	4	SOX18
3.68e-80	0.447865	0.711	0.541	7.36e-77	4	HMCN1
1.86e-75	0.478499	0.717	0.547	3.73e-72	4	FAT4
1.72e-73	0.342817	0.688	0.467	3.43e-70	4	LOC102187233
7.48e-69	0.328315	0.673	0.478	1.5e-65	4	ITGA4
5.87e-65	0.343181	0.69	0.517	1.17e-61	4	DKK3
7.85e-65	0.341284	0.989	0.989	1.57e-61	4	CALM1
3.28e-63	0.340207	0.692	0.497	6.56e-60	4	ANK3
8.53e-63	0.41023	0.679	0.553	1.71e-59	4	C1QTNF1
1.96e-60	0.393075	0.604	0.269	3.93e-57	4	ALX4
1.22e-59	0.257903	0.833	0.716	2.45e-56	4	THBS1
5.56e-58	0.263697	0.644	0.417	1.11e-54	4	AFDN
8.7e-58	0.591421	0.631	0.424	1.74e-54	4	HHIP
7.2e-53	0.354077	0.603	0.365	1.44e-49	4	EGFLAM
3.48e-51	0.510496	0.615	0.445	6.96e-48	4	FSTL3
3.38e-50	0.411563	0.593	0.344	6.77e-47	4	HSPB8
7.12e-50	0.396901	0.598	0.382	1.42e-46	4	HAPLN3
5.6e-47	0.282293	0.775	0.684	1.12e-43	4	UACA
1.6e-45	0.25779	0.845	0.861	3.2e-42	4	LOC102182127
5.27e-42	0.402746	0.636	0.518	1.05e-38	4	RASL11B
3.37e-40	0.275453	0.672	0.561	6.73e-37	4	PPFIBP1
3.16e-18	0.326329	0.599	0.524	6.32e-15	4	LIFR
1.58e-16	0.26254	0.814	0.813	3.17e-13	4	LOC102178315
9.2e-15	0.4122	0.431	0.361	1.84e-11	4	COCH
9.9e-13	0.25793	0.559	0.446	1.98e-09	4	MAP2
1.29e-11	0.28221	0.41	0.322	2.59e-08	4	FAM178B
1.11e-06	0.255161	0.414	0.287	0.00222523	4	NDNF
0	2.12129	0.973	0.856	0	5	ACTA2
0	2.06648	0.926	0.685	0	5	TAGLN
0	2.01199	0.985	0.772	0	5	C15H11orf96
0	1.82605	1	0.893	0	5	IGFBP7
0	1.78494	1	0.884	0	5	CALD1
0	1.78085	0.963	0.628	0	5	WFDC1
0	1.76927	0.988	0.782	0	5	LOC106502686
0	1.67407	1	0.917	0	5	COL4A1
0	1.6738	0.959	0.665	0	5	KCNJ8
0	1.66836	0.986	0.601	0	5	NR2F2
0	1.59266	0.999	0.895	0	5	COL4A2
0	1.56215	0.945	0.737	0	5	ADAMTS4
0	1.53615	0.911	0.579	0	5	RGS16
0	1.48727	0.942	0.709	0	5	ABCC9
0	1.48637	0.985	0.763	0	5	PKDCC
0	1.42858	0.92	0.562	0	5	ITGA1
0	1.41548	0.966	0.668	0	5	2023-09-04
0	1.37193	0.975	0.628	0	5	CAV1
0	1.37182	0.964	0.625	0	5	MYLK
0	1.36336	0.965	0.797	0	5	ATF3
0	1.33404	0.946	0.668	0	5	PDGFA
0	1.32442	0.914	0.479	0	5	ADRA2A
0	1.31333	0.929	0.701	0	5	ID4
0	1.30043	0.998	0.884	0	5	TPM2
0	1.276	0.986	0.802	0	5	PPP1R12A
0	1.24623	0.928	0.538	0	5	LOC102168295
0	1.23174	0.948	0.765	0	5	REM1
0	1.22697	0.833	0.47	0	5	NDUFA4L2
0	1.21926	0.957	0.655	0	5	MFGE8
0	1.21796	0.931	0.594	0	5	FJX1
0	1.2098	0.98	0.733	0	5	NOTCH3
0	1.18282	0.964	0.777	0	5	MYL9
0	1.15699	0.957	0.721	0	5	CTSC
0	1.15412	0.852	0.415	0	5	RASL11A
0	1.13626	0.884	0.494	0	5	RCAN2
0	1.12855	0.872	0.543	0	5	RASL12
0	1.11522	0.907	0.51	0	5	GUCY1B3
0	1.1012	0.905	0.574	0	5	SDPR
0	1.08782	0.987	0.911	0	5	TPM1
0	1.06627	0.973	0.742	0	5	ROCK1
0	1.06264	0.962	0.705	0	5	ANXA1
0	1.06092	0.941	0.698	0	5	ITGA7
0	1.05876	0.96	0.721	0	5	MEF2C
0	1.04136	0.894	0.471	0	5	LOC108637897
0	1.03119	0.973	0.941	0	5	JUNB
0	1.02157	0.799	0.554	0	5	MYH11
0	1.00459	0.965	0.841	0	5	SOCS3
0	1.00064	0.902	0.614	0	5	MCAM
0	0.980204	0.996	0.989	0	5	MYL6
0	0.970919	0.851	0.536	0	5	PAWR
0	0.967457	0.934	0.649	0	5	MYH9
0	0.957926	0.799	0.563	0	5	GAL
0	0.955464	0.851	0.435	0	5	PARM1
0	0.952882	0.791	0.519	0	5	RRAD
0	0.947564	0.909	0.696	0	5	TIMP3
0	0.946805	0.824	0.445	0	5	INPP4B
0	0.944951	0.829	0.571	0	5	AVPR1A
0	0.937193	0.805	0.524	0	5	ACTG2
0	0.934532	0.916	0.645	0	5	AKAP2
0	0.916498	0.962	0.742	0	5	FILIP1L
0	0.909057	0.865	0.478	0	5	SH2D3C
0	0.90447	0.955	0.66	0	5	EBF1
0	0.897527	0.875	0.559	0	5	MYO1B
0	0.896103	0.926	0.732	0	5	TM4SF1
0	0.891743	0.979	0.903	0	5	SDC2
0	0.883752	0.822	0.573	0	5	TNFRSF21
0	0.868943	0.786	0.602	0	5	SYTL2
0	0.862778	0.835	0.444	0	5	GUCY1A3
0	0.85357	0.868	0.65	0	5	CXCR4
0	0.850578	0.933	0.778	0	5	ID3
0	0.841297	0.93	0.803	0	5	BGN
0	0.837027	0.952	0.862	0	5	PRKCDBP
0	0.83351	0.788	0.591	0	5	GJA4
0	0.828483	0.939	0.731	0	5	ISYNA1
0	0.804721	0.908	0.721	0	5	ZFP36
0	0.797576	0.781	0.634	0	5	APOLD1
0	0.791919	0.813	0.516	0	5	SEMA5B
0	0.776266	0.939	0.771	0	5	PTRF
0	0.773213	0.981	0.773	0	5	EDNRA
0	0.750992	0.871	0.645	0	5	NR4A1
0	0.744781	0.969	0.833	0	5	MAML2
0	0.740908	0.849	0.598	0	5	PRKAR2B
0	0.733658	0.747	0.474	0	5	NRGN
0	0.730115	0.737	0.412	0	5	LOC102179296
0	0.728596	0.778	0.501	0	5	ANGPT2
0	0.728047	0.856	0.54	0	5	ETS1
0	0.720787	0.864	0.704	0	5	CD44
0	0.717105	0.76	0.431	0	5	SLC7A2
0	0.713184	0.83	0.643	0	5	PKIG
0	0.7096	0.801	0.578	0	5	SEMA5A
0	0.702457	0.807	0.464	0	5	COBLL1
0	0.697498	0.764	0.431	0	5	CLDN10
0	0.691619	0.891	0.677	0	5	IGFBP2
0	0.68848	0.82	0.569	0	5	ESAM
0	0.688193	0.952	0.724	0	5	CCDC3
0	0.671134	0.78	0.537	0	5	TBX2
0	0.668056	0.721	0.461	0	5	NEURL1B
0	0.666178	0.826	0.598	0	5	PEAK1
0	0.663402	0.754	0.468	0	5	MRVI1
0	0.657759	0.857	0.667	0	5	ZFHX3
0	0.640255	0.924	0.765	0	5	ARHGAP29
0	0.625269	0.792	0.584	0	5	C3H1orf54
0	0.607775	0.75	0.554	0	5	TRDN
0	0.604494	0.815	0.534	0	5	PLS3
0	0.586439	0.999	0.999	0	5	TMSB4X
0	0.564244	0.771	0.322	0	5	ADRA1D
0	0.56131	0.839	0.575	0	5	C27H8orf4
0	0.55845	0.769	0.503	0	5	FOXS1
0	0.532267	0.739	0.351	0	5	GPR21
0	0.48813	0.685	0.374	0	5	KCNMB1
0	0.443663	0.712	0.478	0	5	TMEM176B
0	0.434222	0.742	0.514	0	5	TNMD
0	0.379482	0.754	0.443	0	5	NR4A3
0	0.34279	0.705	0.402	0	5	LOC102171180
7.48e-308	0.573503	0.759	0.565	1.5e-304	5	DBNDD2
1.6e-307	0.579074	0.891	0.732	3.21e-304	5	LOC106503400
1.9e-305	0.571536	0.796	0.665	3.8e-302	5	C1QTNF5
9.48e-302	0.554787	0.992	0.949	1.9e-298	5	SOX4
3.3e-297	0.520027	0.757	0.465	6.6e-294	5	SIK1
1.84e-292	0.390587	0.777	0.479	3.67e-289	5	FAM107B
3.23e-292	0.652557	0.975	0.837	6.45e-289	5	CRIP1
2.79e-283	0.59221	0.768	0.471	5.58e-280	5	FAT1
6e-281	0.503612	0.752	0.565	1.2e-277	5	HEY1
1.21e-279	0.898753	0.89	0.831	2.42e-276	5	CDC42EP2
8.66e-279	0.416436	0.814	0.575	1.73e-275	5	PPP1R1A
1.01e-276	0.638978	0.845	0.645	2.02e-273	5	ACTN1
3.5e-276	0.732844	0.708	0.513	7.01e-273	5	LOC102179411
1.17e-274	0.52008	0.692	0.38	2.34e-271	5	HEY2
1.39e-272	0.577657	0.916	0.75	2.78e-269	5	UTRN
1.59e-270	0.67977	0.991	0.964	3.19e-267	5	FOS
2.75e-270	0.591407	0.994	0.884	5.49e-267	5	OGN
5.02e-270	0.581931	0.934	0.792	1e-266	5	ECM2
4.18e-259	0.568259	0.725	0.48	8.37e-256	5	RASD1
4.19e-257	0.580403	0.706	0.515	8.38e-254	5	KITLG
2.24e-255	0.420443	0.766	0.54	4.48e-252	5	FAM13C
5.26e-255	0.548821	0.765	0.611	1.05e-251	5	PEAR1
2.37e-253	0.372931	0.722	0.421	4.73e-250	5	EHD4
5.23e-252	0.526676	0.685	0.414	1.05e-248	5	PDLIM1
5.09e-248	0.489663	0.801	0.706	1.02e-244	5	PRSS23
1.93e-243	0.656662	0.805	0.695	3.85e-240	5	LOC102182395
4.17e-242	0.388347	0.982	0.904	8.34e-239	5	PTN
4.38e-240	0.346926	0.999	0.998	8.75e-237	5	PTMA
1.16e-239	0.694068	0.989	0.955	2.32e-236	5	TPM4
6.57e-238	0.625593	0.821	0.769	1.31e-234	5	PPP1R14A
1.52e-237	0.6506	0.751	0.619	3.04e-234	5	CSPG4
4.19e-237	0.458315	0.658	0.425	8.38e-234	5	CH25H
9.05e-233	0.614116	0.93	0.834	1.81e-229	5	HES1
1.55e-230	0.386283	0.614	0.3	3.09e-227	5	PIP5K1B
8.46e-223	0.722728	0.982	0.926	1.69e-219	5	APOE
6.29e-221	0.395274	0.716	0.563	1.26e-217	5	FRAT1
2.86e-220	0.466527	0.789	0.663	5.72e-217	5	EBF2
1.46e-219	0.896722	0.938	0.895	2.92e-216	5	NFKBIA
1.3e-218	0.434874	0.744	0.505	2.59e-215	5	CAV2
3.77e-218	1.13146	0.628	0.378	7.53e-215	5	RGS5
2.09e-217	0.500718	0.712	0.603	4.18e-214	5	LOC102175889
3.62e-217	0.439365	0.925	0.842	7.23e-214	5	CD151
1.77e-215	0.407469	0.808	0.613	3.55e-212	5	SMTN
9.18e-213	0.435413	0.692	0.512	1.84e-209	5	RAMP1
6.37e-212	0.526356	0.807	0.634	1.27e-208	5	PDE5A
8.19e-211	0.529749	0.865	0.712	1.64e-207	5	CDKN1A
7.98e-210	0.683945	0.965	0.933	1.6e-206	5	CEBPD
2.35e-207	1.08958	0.957	0.918	4.69e-204	5	IGFBP5
2.21e-205	0.452636	0.93	0.872	4.43e-202	5	TAGLN2
1.94e-203	0.45795	0.76	0.662	3.89e-200	5	FZD4
2.41e-202	0.815239	0.653	0.47	4.83e-199	5	HIGD1B
5.74e-195	0.399705	0.773	0.6	1.15e-191	5	CYSTM1
4.15e-192	0.37493	0.711	0.529	8.3e-189	5	PDK4
1.2e-191	0.267051	0.671	0.487	2.39e-188	5	ALX1
1.04e-189	0.521381	0.766	0.691	2.09e-186	5	LOC102175177
4.42e-187	0.4271	0.777	0.73	8.84e-184	5	BCAM
1.3e-186	0.520194	0.745	0.59	2.6e-183	5	NR2F1
5.91e-184	0.53567	0.675	0.529	1.18e-180	5	PLCE1
6.21e-182	0.396599	0.828	0.643	1.24e-178	5	EGR3
1.19e-181	0.347169	0.637	0.362	2.39e-178	5	EGFLAM
8.98e-178	0.319785	0.978	0.917	1.8e-174	5	LOC102172952
2.37e-176	0.460729	0.871	0.776	4.75e-173	5	COL5A3
9.37e-176	0.254705	0.686	0.536	1.87e-172	5	LOC102172613
1.22e-173	0.286927	0.627	0.462	2.44e-170	5	CHST7
2.69e-173	0.515098	0.829	0.686	5.37e-170	5	ADIRF
6.34e-170	0.613962	0.634	0.44	1.27e-166	5	SYNPO2
2.52e-168	0.316635	0.997	0.988	5.03e-165	5	CALM1
4.35e-165	0.47792	0.914	0.765	8.7e-162	5	BTG2
2.27e-163	0.496624	0.612	0.393	4.55e-160	5	RGS7BP
2.01e-162	0.432341	0.667	0.506	4.01e-159	5	LRRC4C
2.15e-162	0.409845	0.659	0.44	4.3e-159	5	LAMC3
3.21e-162	0.436973	0.696	0.61	6.42e-159	5	PTP4A3
4.09e-156	0.35104	0.997	0.984	8.19e-153	5	ITM2B
1.19e-155	0.444046	0.748	0.555	2.37e-152	5	JAG1
1.58e-155	0.376307	0.63	0.518	3.17e-152	5	MSX2
2.74e-154	0.391112	0.664	0.439	5.48e-151	5	MAP2
1.86e-153	0.512081	0.921	0.872	3.72e-150	5	DSTN
9.08e-153	0.332355	0.888	0.802	1.82e-149	5	SLC25A4
1.01e-151	0.462692	0.916	0.862	2.01e-148	5	KLF6
1.65e-149	0.423206	0.753	0.637	3.3e-146	5	FABP5
2.49e-149	0.484915	0.975	0.927	4.99e-146	5	EGR1
2e-148	0.312593	0.727	0.564	3.99e-145	5	EFHD1
2.1e-148	0.348447	0.686	0.597	4.19e-145	5	PDLIM3
7.63e-148	0.289206	0.593	0.398	1.53e-144	5	CNNM2
1.81e-147	0.338644	0.66	0.48	3.61e-144	5	MAP3K1
4.9e-144	0.375688	0.656	0.575	9.8e-141	5	ADGRF5
9.89e-144	0.401597	0.596	0.444	1.98e-140	5	PLN
4.2e-143	0.422492	0.71	0.633	8.4e-140	5	PLAU
5.71e-140	0.464196	0.604	0.509	1.14e-136	5	IMPA2
1.84e-139	0.413781	0.947	0.878	3.67e-136	5	SAT1
3e-138	0.33688	0.588	0.403	6e-135	5	RIMS1
3.96e-138	0.425979	0.637	0.428	7.93e-135	5	SERPINE1
2.11e-135	0.384636	0.643	0.534	4.22e-132	5	HOPX
7.23e-135	0.344709	0.639	0.467	1.45e-131	5	HEYL
3.62e-133	0.351132	0.627	0.53	7.25e-130	5	LIX1
3.54e-127	0.306701	0.954	0.919	7.09e-124	5	SEPW1
7.36e-127	0.270272	0.79	0.658	1.47e-123	5	VASP
5.79e-125	0.365283	0.589	0.437	1.16e-121	5	EPAS1
4.25e-124	0.400299	0.774	0.601	8.49e-121	5	GADD45G
2.93e-118	0.326081	0.795	0.68	5.87e-115	5	FOXP1
1.29e-117	0.339731	0.681	0.599	2.59e-114	5	NGF
4.09e-117	0.435305	0.685	0.645	8.18e-114	5	ANXA3
2.68e-116	0.367891	0.792	0.736	5.37e-113	5	TSPAN7
5.44e-116	0.402719	0.836	0.675	1.09e-112	5	CSRP2
8.94e-113	0.390602	0.871	0.78	1.79e-109	5	NFKBIZ
1.78e-112	0.457608	0.776	0.666	3.56e-109	5	GADD45A
1.21e-111	0.322999	0.646	0.635	2.42e-108	5	LOC102172201
2.73e-110	0.322296	0.701	0.589	5.46e-107	5	OLFML2A
1.18e-107	0.284646	0.585	0.504	2.37e-104	5	SOX5
2.82e-106	0.253583	0.657	0.519	5.63e-103	5	EFHD2
4.41e-101	0.355712	0.775	0.735	8.82e-98	5	GFRA2
8.18e-99	0.25485	0.589	0.489	1.64e-95	5	GMPR
1.99e-97	0.396471	0.719	0.691	3.98e-94	5	CYGB
1.88e-96	0.362106	0.642	0.533	3.76e-93	5	GPC6
3.59e-94	0.305098	0.832	0.745	7.18e-91	5	PHLDA1
1.13e-92	0.301301	0.923	0.926	2.26e-89	5	COL18A1
1.49e-92	0.350126	0.718	0.567	2.99e-89	5	NR4A2
1.03e-91	0.296635	0.57	0.458	2.06e-88	5	TMEFF2
2.17e-90	0.322853	0.675	0.578	4.34e-87	5	CRISPLD2
1.56e-87	0.405399	0.796	0.724	3.13e-84	5	ICAM1
1.74e-87	0.303634	0.642	0.619	3.48e-84	5	LOC106503226
5.02e-83	0.275229	0.541	0.427	1e-79	5	UNC13C
1.64e-81	0.331176	0.901	0.843	3.28e-78	5	JMJD1C
1.77e-76	0.260854	0.764	0.715	3.54e-73	5	SERPINE2
1.01e-75	0.515259	0.815	0.758	2.03e-72	5	ELN
1.61e-71	0.268113	0.517	0.431	3.23e-68	5	LPL
2.72e-70	0.257333	0.732	0.582	5.44e-67	5	EFNB2
3.11e-65	0.253324	0.683	0.667	6.21e-62	5	PACSIN3
5.65e-65	0.371096	0.591	0.561	1.13e-61	5	CNN1
8.86e-65	0.348276	0.587	0.485	1.77e-61	5	ITGA4
4.28e-63	0.32745	0.579	0.553	8.56e-60	5	TNFAIP8L1
3.13e-61	0.320229	0.716	0.739	6.27e-58	5	FILIP1
1.59e-58	0.267337	0.591	0.58	3.17e-55	5	LECT1
2.46e-58	0.299943	0.597	0.545	4.93e-55	5	PDLIM2
1.97e-57	0.341729	0.67	0.674	3.93e-54	5	TPPP3
1.51e-56	0.2738	0.639	0.649	3.03e-53	5	RASSF4
1.8e-52	0.293496	0.546	0.461	3.6e-49	5	SULF1
3.16e-52	0.370271	0.527	0.455	6.32e-49	5	CDH7
4.44e-45	0.27985	0.579	0.504	8.87e-42	5	CRIM1
1.8e-44	0.325091	0.552	0.562	3.61e-41	5	ADAMTS16
1.64e-33	0.262597	0.53	0.53	3.29e-30	5	LMO3
1.34e-27	1.89744	0.608	0.653	2.67e-24	5	MGP
1.79e-20	0.285298	0.565	0.558	3.58e-17	5	S100A4
1.08e-17	0.263972	0.528	0.543	2.16e-14	5	MUSTN1
3.92e-13	0.350822	0.533	0.64	7.83e-10	5	S1PR3
2.36e-11	0.251272	0.539	0.599	4.72e-08	5	ANGPT1
7.74e-09	0.386761	0.674	0.689	1.55e-05	5	ATP1B1
5.56e-06	0.348817	0.67	0.794	0.0111242	5	TFPI2
0	1.21267	0.998	0.749	0	6	DPT
0	1.17382	1	0.994	0	6	COL3A1
0	1.07496	0.991	0.605	0	6	BCL11B
0	1.05552	0.999	0.883	0	6	CRABP1
0	1.02651	0.999	0.919	0	6	LOC108635555
0	1.01618	0.954	0.571	0	6	CDC42EP3
0	0.971469	0.999	0.865	0	6	FN1
0	0.950068	0.987	0.616	0	6	ANPEP
0	0.941996	0.997	0.955	0	6	TPM4
0	0.93267	0.997	0.776	0	6	MATN2
0	0.807586	1	0.998	0	6	COL1A1
0	0.78002	1	0.947	0	6	COL5A2
0	0.768149	0.867	0.416	0	6	CDH6
0	0.756497	0.987	0.695	0	6	TGFBR3
0	0.751463	0.941	0.563	0	6	THSD4
0	0.707881	0.965	0.604	0	6	TNC
0	0.701544	0.955	0.725	0	6	CCDC3
0	0.701439	0.975	0.664	0	6	ABI3BP
0	0.698714	0.995	0.837	0	6	CRIP1
0	0.691341	1	0.999	0	6	COL1A2
0	0.68703	0.955	0.729	0	6	TGFBI
0	0.685247	1	0.988	0	6	SPARC
0	0.677567	0.984	0.672	0	6	HEBP2
0	0.676288	0.83	0.464	0	6	CADM3
0	0.646486	0.999	0.925	0	6	APOE
0	0.614907	0.97	0.726	0	6	FAM129A
0	0.577025	0.918	0.593	0	6	COL8A1
0	0.570821	0.997	0.983	0	6	LOC108637473
0	0.562259	0.873	0.514	0	6	RAB32
0	0.558754	1	1	0	6	TMSB10
0	0.528812	0.999	0.998	0	6	VIM
0	0.528181	0.937	0.55	0	6	SULF2
0	0.339602	0.915	0.544	0	6	LOC108634454
0	0.325474	0.848	0.317	0	6	GRP
7.59e-290	0.468216	0.944	0.661	1.52e-286	6	PAM
1.57e-289	0.628763	0.999	0.861	3.15e-286	6	SPON2
3.64e-269	0.541369	0.958	0.731	7.28e-266	6	CLEC11A
2.36e-259	0.420306	0.893	0.471	4.73e-256	6	PITX2
2.76e-254	0.25867	0.972	0.835	5.51e-251	6	TUBA1C
7.82e-247	0.457434	0.775	0.407	1.56e-243	6	COL9A1
3.49e-243	0.367687	0.945	0.676	6.98e-240	6	FNDC5
2.1e-237	0.441553	0.961	0.728	4.2e-234	6	SSC5D
1.2e-232	0.316705	0.982	0.886	2.41e-229	6	CALD1
3.06e-229	0.388336	0.862	0.522	6.11e-226	6	COL5A1
3.22e-228	0.396413	0.87	0.592	6.44e-225	6	TMEM158
8.2e-226	0.540694	0.964	0.72	1.64e-222	6	THBS2
1.54e-217	0.312599	0.956	0.766	3.08e-214	6	PLAT
1.59e-215	0.453714	0.998	0.974	3.18e-212	6	TUBA1A
2.48e-215	0.38762	0.783	0.434	4.97e-212	6	PELI2
2.47e-214	0.325765	0.999	0.987	4.95e-211	6	TUBB
1.06e-209	0.326989	0.958	0.73	2.13e-206	6	DAB2
7.74e-208	0.401637	0.808	0.502	1.55e-204	6	RCAN2
5.46e-206	0.385336	0.992	0.871	1.09e-202	6	NES
6.66e-196	0.390555	0.8	0.47	1.33e-192	6	RGS4
1.36e-195	0.303221	0.953	0.668	2.73e-192	6	CSRP2
2.91e-193	0.41912	0.98	0.756	5.81e-190	6	CXCL12
1.73e-192	0.431549	0.922	0.705	3.46e-189	6	HTRA3
1.3e-180	0.262772	0.738	0.383	2.6e-177	6	CELF4
4.22e-177	0.324448	0.86	0.613	8.43e-174	6	IGSF10
3.09e-163	0.429613	0.984	0.851	6.17e-160	6	EGFL6
7.87e-161	0.323447	0.742	0.406	1.57e-157	6	MAF
3.41e-148	0.376541	0.852	0.637	6.81e-145	6	RALGPS2
4.58e-141	0.325253	0.977	0.748	9.16e-138	6	LOX
3.08e-135	0.339429	0.893	0.701	6.17e-132	6	ADAM12
3.83e-121	0.293524	0.725	0.473	7.67e-118	6	PTPRM
4.17e-74	0.281475	0.991	0.94	8.34e-71	6	NFIB
0	1.6294	0.983	0.698	0	7	LOC102189516
0	1.56106	0.981	0.794	0	7	PDLIM4
0	1.38353	0.978	0.717	0	7	PCDH7
0	1.36822	0.96	0.547	0	7	LOC102179319
0	1.36426	0.971	0.676	0	7	IGFBP2
0	1.3353	0.99	0.735	0	7	C1QTNF3
0	1.304	0.995	0.943	0	7	PPP1R14B
0	1.27523	0.994	0.856	0	7	CCND2
0	1.25915	0.949	0.64	0	7	JSRP1
0	1.19241	0.967	0.648	0	7	CDH15
0	1.15026	0.906	0.489	0	7	PAX7
0	1.12535	0.968	0.781	0	7	S100A16
0	1.08332	0.854	0.627	0	7	CHODL
0	1.07532	0.926	0.596	0	7	SGCA
0	1.06433	0.953	0.844	0	7	SOCS3
0	1.01626	1	0.945	0	7	DLK1
0	1.00319	0.99	0.816	0	7	CAPN6
0	0.983268	0.858	0.531	0	7	MSC
0	0.972511	0.99	0.918	0	7	LOC102172952
0	0.925376	0.982	0.676	0	7	SPARCL1
0	0.908184	0.819	0.511	0	7	PITX3
0	0.887562	0.958	0.672	0	7	PDGFA
0	0.846291	0.837	0.514	0	7	SEMA3G
0	0.841493	0.912	0.685	0	7	ADIRF
0	0.834142	0.98	0.737	0	7	PEG3
0	0.827373	0.898	0.475	0	7	PITX2
0	0.818814	0.913	0.69	0	7	NCALD
0	0.81088	0.933	0.635	0	7	RALGPS2
0	0.807632	0.824	0.39	0	7	FGFR4
0	0.800108	0.918	0.704	0	7	ITGA7
0	0.772074	0.82	0.581	0	7	ARPP21
0	0.763137	0.887	0.581	0	7	OLFML2A
0	0.743368	0.825	0.665	0	7	RAPSN
0	0.741596	0.849	0.611	0	7	FITM1
0	0.731473	0.939	0.736	0	7	CNP
0	0.691551	0.854	0.574	0	7	COL15A1
0	0.629011	0.802	0.512	0	7	VGLL2
0	0.622503	0.788	0.515	0	7	STX11
0	0.603818	0.855	0.566	0	7	ITGA6
7.52e-305	0.548793	0.884	0.621	1.5e-301	7	MCAM
1.07e-299	0.688854	0.83	0.548	2.14e-296	7	CITED1
2.59e-299	0.681865	0.924	0.746	5.18e-296	7	TMEM47
1.57e-298	0.664819	0.793	0.563	3.13e-295	7	TSPAN12
1.14e-293	0.721263	0.929	0.708	2.27e-290	7	DAAM1
9.39e-288	0.539294	0.734	0.405	1.88e-284	7	SYT1
1.31e-285	0.96283	0.984	0.932	2.62e-282	7	CEBPD
2.25e-285	0.620976	0.748	0.489	4.5e-282	7	ISL1
6.2e-277	0.563367	0.795	0.555	1.24e-273	7	RXRG
5.14e-271	0.73295	0.982	0.941	1.03e-267	7	JUNB
2.99e-256	0.596909	0.839	0.583	5.97e-253	7	SCRIB
9.65e-253	0.580323	0.994	0.921	1.93e-249	7	COL18A1
7.48e-252	0.865944	0.981	0.856	1.5e-248	7	LOC106502058
1.82e-250	0.586081	0.935	0.741	3.64e-247	7	PHLDA1
1.02e-249	0.423936	0.713	0.465	2.04e-246	7	SNCA
1.04e-248	0.669919	0.996	0.927	2.07e-245	7	EGR1
3.02e-248	0.591439	0.884	0.641	6.03e-245	7	CELF2
8.68e-245	0.564866	0.889	0.672	1.74e-241	7	AHCY
6.14e-244	0.538381	0.923	0.797	1.23e-240	7	BIN1
3.48e-235	0.51871	0.758	0.553	6.96e-232	7	LOC108637403
3.82e-223	0.501531	1	0.99	7.64e-220	7	IGF2
1.73e-219	0.505966	0.813	0.661	3.45e-216	7	PKIA
1.51e-218	0.546624	0.915	0.768	3.03e-215	7	ARHGAP29
2.02e-218	0.565626	0.967	0.871	4.05e-215	7	TAGLN2
1.81e-208	0.52655	0.904	0.717	3.63e-205	7	UCHL1
2.93e-204	0.491313	0.799	0.581	5.86e-201	7	PPP1R1A
2.56e-203	0.507514	0.994	0.917	5.12e-200	7	IGFBP5
2.91e-201	0.32898	0.888	0.821	5.83e-198	7	DES
1.64e-197	0.647582	0.656	0.35	3.27e-194	7	UPK1B
1.9e-195	0.410738	0.719	0.503	3.8e-192	7	RBM24
1.89e-192	0.499623	0.756	0.582	3.77e-189	7	NNAT
4.53e-189	0.466246	0.868	0.667	9.06e-186	7	RHOJ
6.75e-189	0.547092	0.742	0.594	1.35e-185	7	CHD7
1.57e-187	0.354717	0.995	0.982	3.13e-184	7	HMGN2
1.23e-183	0.434857	0.671	0.492	2.47e-180	7	ANK1
2.51e-182	0.438193	0.992	0.953	5.01e-179	7	TUBB4B
4.18e-180	0.398934	0.758	0.6	8.36e-177	7	G0S2
2.3e-179	0.449707	0.996	0.964	4.6e-176	7	FOS
1.09e-174	0.48013	0.856	0.733	2.19e-171	7	TSPAN7
1.38e-173	0.494917	0.693	0.549	2.76e-170	7	TBX1
1.82e-171	0.358555	0.699	0.467	3.63e-168	7	HEYL
6.32e-169	0.352059	0.605	0.351	1.26e-165	7	NPPC
2.96e-165	0.403922	0.995	0.961	5.91e-162	7	CDKN1C
4.37e-165	0.461322	0.876	0.681	8.74e-162	7	HEBP2
7.4e-162	0.36403	0.825	0.563	1.48e-158	7	EZR
7.54e-162	0.405746	0.892	0.743	1.51e-158	7	NOTCH3
6.67e-157	0.421763	0.801	0.624	1.33e-153	7	CAP2
7.43e-150	0.311621	0.674	0.507	1.49e-146	7	PROX1
5.75e-145	0.49355	0.924	0.837	1.15e-141	7	MAFF
2.87e-144	0.329525	0.872	0.673	5.74e-141	7	GYPC
9.75e-143	0.419261	0.672	0.457	1.95e-139	7	TNIK
7.69e-142	0.343608	0.781	0.571	1.54e-138	7	MYO1B
5.94e-141	0.419744	0.912	0.823	1.19e-137	7	TGFB2
5.29e-139	0.389497	0.992	0.941	1.06e-135	7	NFIB
2.58e-132	0.402638	0.776	0.673	5.15e-129	7	CDH13
5.44e-129	0.419371	0.71	0.61	1.09e-125	7	SYTL2
1.2e-126	0.463285	0.7	0.52	2.39e-123	7	LIFR
2.62e-123	0.411623	0.952	0.855	5.25e-120	7	LOC102182127
7.78e-121	0.295037	0.655	0.49	1.56e-117	7	FGD4
5.6e-108	0.317438	0.679	0.558	1.12e-104	7	SYNGR2
3.02e-106	0.495477	0.592	0.398	6.04e-103	7	DBX1
1.57e-104	0.370782	0.931	0.842	3.13e-101	7	JMJD1C
1.21e-103	0.266933	0.806	0.776	2.41e-100	7	REM1
1.28e-103	0.412949	0.623	0.525	2.55e-100	7	CHRNA1
9.4e-101	0.361862	0.777	0.719	1.88e-97	7	BEX5
2.79e-91	0.424509	0.645	0.569	5.58e-88	7	SOX9
2.55e-88	0.287051	0.771	0.649	5.09e-85	7	NEXN
2.85e-88	0.303836	0.887	0.785	5.71e-85	7	MATN2
1.11e-82	0.29713	0.853	0.791	2.22e-79	7	DMPK
1.83e-82	0.476879	0.856	0.792	3.67e-79	7	DUT
1.44e-79	0.290872	0.632	0.507	2.88e-76	7	TPD52
1.73e-72	0.257155	0.661	0.647	3.46e-69	7	RASSF4
4.64e-59	0.397163	0.59	0.521	9.29e-56	7	LRRN1
4.66e-50	0.255697	0.673	0.669	9.32e-47	7	FZD4
8.04e-47	0.399188	0.518	0.413	1.61e-43	7	BARX2
1.18e-45	0.320505	0.559	0.5	2.37e-42	7	RGS10
2.19e-33	0.307268	0.54	0.575	4.38e-30	7	MEGF10
3.01e-29	0.299172	0.54	0.584	6.01e-26	7	CHRNG
1.06e-25	0.277667	0.459	0.404	2.12e-22	7	NTN4
1.84e-24	0.319966	0.497	0.523	3.69e-21	7	TMSB15B
1.07e-22	0.339774	0.497	0.504	2.14e-19	7	C7
6.59e-21	0.292258	0.537	0.606	1.32e-17	7	PTPRE
2.04e-12	0.252481	0.405	0.315	4.09e-09	7	LGI2
1.04e-10	0.259567	0.362	0.542	2.07e-07	7	SGCG
1.9e-06	0.290845	0.469	0.541	0.00379914	7	LIX1
0	2.38323	0.999	0.664	0	8	CXCL14
0	2.22296	0.962	0.443	0	8	RSPO3
0	2.21004	0.994	0.511	0	8	SOX18
0	1.84495	0.983	0.648	0	8	APOD
0	1.61238	0.994	0.549	0	8	CD55
0	1.54795	0.928	0.511	0	8	WNT5A
0	1.53614	0.964	0.679	0	8	SPARCL1
0	1.50223	0.986	0.617	0	8	TRPS1
0	1.4804	0.947	0.487	0	8	PTCH1
0	1.43092	0.996	0.778	0	8	EDNRA
0	1.3942	0.856	0.24	0	8	ADAMTS18
0	1.36255	0.985	0.65	0	8	CXCR4
0	1.32039	0.918	0.433	0	8	LAMC3
0	1.29038	0.981	0.39	0	8	DPEP1
0	1.28569	0.887	0.264	0	8	ALX4
0	1.26896	0.973	0.634	0	8	SPON1
0	1.25848	0.914	0.504	0	8	PRDM1
0	1.24432	0.973	0.65	0	8	APCDD1
0	1.22725	0.985	0.504	0	8	COL26A1
0	1.16267	0.947	0.541	0	8	ROBO2
0	1.16013	0.963	0.819	0	8	CAPN6
0	1.13117	0.94	0.502	0	8	ALPL
0	1.02045	0.934	0.705	0	8	NCAM1
0	0.996038	0.885	0.553	0	8	JAG1
0	0.890307	0.924	0.484	0	8	GAP43
0	0.707496	0.894	0.209	0	8	BMP3
0	0.542463	0.886	0.219	0	8	CHST8
0	0.477021	0.817	0.25	0	8	TFAP2C
0	0.307619	0.819	0.195	0	8	TNIP3
0	0.296523	0.787	0.161	0	8	NDP
9.74e-308	0.990982	0.795	0.286	1.95e-304	8	HES5
8.29e-299	1.02563	0.869	0.608	1.66e-295	8	GFRA1
1.37e-294	0.906685	0.896	0.512	2.74e-291	8	HS3ST6
3.83e-292	0.893455	0.921	0.552	7.66e-289	8	ENTPD2
4.48e-290	1.3449	0.846	0.576	8.96e-287	8	INHBA
1.06e-275	0.921419	0.863	0.567	2.13e-272	8	DHRS3
2.13e-267	0.31241	0.895	0.652	4.26e-264	8	TP53I11
3.09e-262	0.503598	1	0.998	6.18e-259	8	PTMA
1.85e-257	0.813044	0.796	0.526	3.69e-254	8	SOX2
2.61e-249	0.647248	0.922	0.638	5.22e-246	8	WFDC1
9.95e-243	0.409716	0.854	0.46	1.99e-239	8	HEYL
5.47e-242	0.473379	0.825	0.402	1.09e-238	8	DLL1
9e-241	0.913216	0.928	0.709	1.8e-237	8	DAAM1
9.79e-239	1.0141	0.825	0.569	1.96e-235	8	CADM1
3.63e-235	0.991464	0.83	0.466	7.25e-232	8	LOC102187233
2.37e-233	0.730689	0.826	0.542	4.75e-230	8	BMP7
2.28e-232	0.910627	0.82	0.462	4.57e-229	8	COL7A1
1.71e-229	0.835893	0.79	0.4	3.42e-226	8	MMP16
1.17e-227	0.392501	0.758	0.342	2.33e-224	8	DCX
1.54e-220	0.753656	0.773	0.372	3.08e-217	8	CDH2
6e-220	0.935581	0.857	0.619	1.2e-216	8	TENM4
1.41e-217	0.541485	0.866	0.547	2.82e-214	8	C1QTNF1
1.16e-211	0.880457	0.844	0.544	2.33e-208	8	NRP2
1.41e-207	0.702215	0.904	0.67	2.82e-204	8	EBF1
1.26e-204	0.687441	0.909	0.598	2.51e-201	8	GADD45G
6.37e-182	0.332512	1	1	1.27e-178	8	FTH1
6.73e-182	1.01455	0.768	0.461	1.35e-178	8	CAMK2N1
2.79e-179	0.908178	0.76	0.438	5.59e-176	8	PREX2
1.15e-167	0.539147	0.945	0.741	2.29e-164	8	NOTCH3
8.55e-166	0.786808	0.958	0.851	1.71e-162	8	NKD2
4.33e-165	0.570847	0.765	0.51	8.66e-162	8	COL13A1
7.88e-164	1.08469	0.716	0.3	1.58e-160	8	LOC106502138
2.74e-161	0.262608	0.836	0.575	5.49e-158	8	MYOC
1.25e-160	0.372489	0.988	0.944	2.49e-157	8	STMN1
1.01e-151	0.642778	0.793	0.482	2.01e-148	8	F2R
1.52e-146	0.720533	0.768	0.468	3.03e-143	8	BMP4
7.23e-146	0.663385	0.784	0.566	1.45e-142	8	EFHD1
1.03e-136	0.854525	0.737	0.425	2.06e-133	8	HHIP
8.49e-135	0.547095	0.773	0.442	1.7e-131	8	FSTL3
7.9e-134	0.561822	0.915	0.839	1.58e-130	8	MAML2
7.22e-127	0.575993	0.729	0.407	1.44e-123	8	PREX1
3.97e-126	0.250697	0.869	0.668	7.94e-123	8	MTSS1
1.06e-121	0.666871	0.8	0.594	2.11e-118	8	MAFB
1.18e-119	0.340332	0.701	0.408	2.37e-116	8	SYT1
4.2e-113	0.54775	0.92	0.72	8.4e-110	8	ICAM1
6.94e-113	0.362598	0.764	0.569	1.39e-109	8	HEY1
2.71e-109	0.562719	0.9	0.838	5.42e-106	8	HES1
4.2e-108	0.786712	0.657	0.239	8.4e-105	8	COL28A1
2.31e-107	0.439845	0.717	0.386	4.62e-104	8	PTCH2
4.55e-106	0.397271	0.988	0.951	9.11e-103	8	SOX4
1.28e-102	0.449272	0.996	0.863	2.56e-99	8	SPON2
2.16e-102	0.443948	0.735	0.459	4.31e-99	8	ITGBL1
2.68e-102	0.375204	0.96	0.92	5.36e-99	8	SEPW1
1.02e-97	0.466933	0.695	0.366	2.04e-94	8	EGFLAM
3.3e-95	0.4426	0.983	0.849	6.6e-92	8	MXRA8
4.46e-95	0.606066	0.893	0.757	8.91e-92	8	ID1
7.38e-95	0.46027	0.9	0.801	1.48e-91	8	IGF1
7.33e-89	0.711932	0.716	0.587	1.47e-85	8	FOXD1
6e-87	0.548136	0.672	0.468	1.2e-83	8	ITGA8
8.94e-87	0.545441	0.833	0.698	1.79e-83	8	YPEL2
1.13e-79	0.497067	0.77	0.634	2.26e-76	8	CACNA1A
4.75e-78	0.59484	0.679	0.454	9.51e-75	8	DOCK9
6.03e-68	0.481815	0.858	0.786	1.21e-64	8	ID3
1.64e-67	0.419074	0.705	0.484	3.29e-64	8	GPM6B
4.97e-67	0.278561	0.663	0.347	9.93e-64	8	HSPB8
1.18e-62	0.485909	0.713	0.556	2.35e-59	8	CITED1
2.97e-62	0.292787	0.996	0.989	5.94e-59	8	CALM1
5.61e-61	0.355643	0.916	0.766	1.12e-57	8	SLC9A3R2
9.65e-52	0.440343	0.723	0.611	1.93e-48	8	PRKAR2B
6.03e-51	0.425901	0.642	0.424	1.21e-47	8	AFDN
5.63e-50	0.255727	0.852	0.732	1.13e-46	8	GFRA2
4.79e-49	0.267898	0.89	0.845	9.58e-46	8	JMJD1C
1.28e-47	0.589708	0.661	0.523	2.55e-44	8	LIFR
1.92e-42	0.326706	0.766	0.654	3.83e-39	8	ACTN1
9.46e-41	0.319228	0.798	0.747	1.89e-37	8	HDGF
8.5e-37	0.518199	0.628	0.45	1.7e-33	8	LMO1
3.34e-35	0.425073	0.786	0.686	6.68e-32	8	UACA
9.88e-34	0.472737	0.843	0.817	1.98e-30	8	EBF3
3.76e-31	0.271626	0.613	0.439	7.51e-28	8	HOOK1
1.73e-30	0.257999	0.622	0.395	3.46e-27	8	CELF4
1.26e-24	0.268863	0.71	0.608	2.53e-21	8	TSPAN18
3.3e-24	0.571572	0.476	0.614	6.59e-21	8	C28H10orf10
9.31e-22	0.38091	0.572	0.365	1.86e-18	8	ZIC2
1e-19	0.412542	0.618	0.506	2.01e-16	8	CGNL1
2.95e-19	0.294653	0.633	0.491	5.9e-16	8	PITX2
1.29e-18	0.593671	0.825	0.812	2.59e-15	8	LOC102178315
4.67e-17	0.369071	0.541	0.433	9.34e-14	8	AQP1
2.5e-16	0.396045	0.535	0.285	5e-13	8	NDNF
1.17e-15	0.26238	0.706	0.655	2.34e-12	8	TCEA3
3.62e-14	0.421717	0.601	0.584	7.25e-11	8	CRISPLD2
1.13e-07	0.37343	0.631	0.587	0.000225307	8	HSP70.1
5.67e-07	0.356591	0.498	0.375	0.00113487	8	F2RL2
3.77e-06	0.281441	0.533	0.391	0.00754481	8	HAPLN3
0.000565269	0.270678	0.52	0.451	1	8	PRLR
0	1.23156	0.977	0.738	0	9	MEOX2
0	0.722429	0.826	0.52	0	9	CLDN1
0	0.68031	0.892	0.584	0	9	BNC2
6.3e-281	0.697704	0.804	0.382	1.26e-277	9	PTCH2
1.76e-273	0.548829	0.888	0.662	3.52e-270	9	EBF2
6.51e-272	0.664282	0.955	0.613	1.3e-268	9	NR2F2
8.91e-271	0.564552	0.82	0.627	1.78e-267	9	LOC102172201
4.1e-257	0.763613	0.978	0.814	8.2e-254	9	CDO1
2.32e-234	0.885015	0.954	0.821	4.64e-231	9	IGFBP6
4.08e-229	0.688646	0.946	0.708	8.15e-226	9	DAAM1
1.02e-215	0.423832	0.711	0.408	2.05e-212	9	PI16
9.16e-213	0.543289	0.934	0.737	1.83e-209	9	ISYNA1
8.67e-210	0.337116	0.784	0.528	1.73e-206	9	THSD1
9.79e-202	0.581789	0.899	0.71	1.96e-198	9	SERPINE2
2.39e-201	0.378042	0.828	0.554	4.78e-198	9	RASL12
4.49e-201	0.532321	0.786	0.588	8.98e-198	9	NPW
8.72e-197	0.54556	0.829	0.7	1.74e-193	9	NGFR
1.13e-190	0.257346	0.767	0.511	2.27e-187	9	FOXS1
2.86e-187	0.483085	0.957	0.864	5.71e-184	9	PRKCDBP
1.06e-186	0.583199	0.856	0.679	2.12e-183	9	ATP1B1
2.64e-180	0.465869	0.818	0.613	5.28e-177	9	PEAR1
1.76e-175	0.475937	0.995	0.954	3.52e-172	9	CLEC3B
5.36e-166	0.432783	0.892	0.767	1.07e-162	9	PPP1R14A
2.52e-165	0.445706	0.958	0.805	5.04e-162	9	BGN
1.37e-164	0.592632	0.921	0.733	2.74e-161	9	FAM129A
1.7e-163	0.40284	0.935	0.851	3.4e-160	9	RAMP2
1.25e-162	0.286773	0.871	0.707	2.5e-159	9	ITGA7
1.78e-161	0.382009	0.712	0.404	3.56e-158	9	MMP16
9.01e-150	0.40065	0.79	0.64	1.8e-146	9	ANXA3
3.5e-143	0.422722	0.845	0.672	7.01e-140	9	NUPR1
1.04e-137	0.41295	0.932	0.812	2.09e-134	9	EBF3
1.69e-137	0.433684	0.933	0.804	3.39e-134	9	LIMCH1
6.38e-134	0.419144	1	0.994	1.28e-130	9	COL3A1
2.06e-131	0.518345	0.944	0.924	4.12e-128	9	COL18A1
9.02e-131	0.52178	0.989	0.941	1.8e-127	9	JUNB
7.65e-130	0.264033	0.916	0.781	1.53e-126	9	C15H11orf96
1.26e-124	0.372842	0.736	0.586	2.53e-121	9	FOXD1
1.15e-123	0.419521	0.998	0.956	2.3e-120	9	MDK
3.26e-122	0.253327	1	0.946	6.52e-119	9	POSTN
1.2e-120	0.332426	0.954	0.78	2.4e-117	9	EDNRA
1.3e-118	0.272655	0.863	0.781	2.61e-115	9	TFPI2
8.71e-114	0.674264	0.895	0.736	1.74e-110	9	TGFBI
2.1e-110	0.403535	0.999	0.999	4.19e-107	9	LOC102188874
6.39e-110	0.324197	0.615	0.357	1.28e-106	9	RAB3B
7.57e-109	0.363502	0.91	0.82	1.51e-105	9	PLTP
1.06e-108	0.398745	0.862	0.723	2.13e-105	9	ICAM1
2.8e-105	0.264439	0.69	0.552	5.6e-102	9	SHISA2
1.43e-102	0.440585	0.713	0.551	2.86e-99	9	S100A4
1.23e-100	0.378917	0.873	0.671	2.47e-97	9	EBF1
2.99e-99	0.499699	0.835	0.683	5.99e-96	9	UACA
9.85e-99	0.333001	0.64	0.417	1.97e-95	9	KLF5
6.86e-98	0.476038	0.904	0.733	1.37e-94	9	NTRK2
7.69e-98	0.302528	0.787	0.592	1.54e-94	9	NR2F1
2.39e-97	0.269338	0.762	0.633	4.77e-94	9	CHODL
9.65e-97	0.35187	0.799	0.649	1.93e-93	9	EGR3
7.37e-96	0.349902	0.809	0.691	1.47e-92	9	LOC102175177
8.46e-94	0.414374	0.948	0.836	1.69e-90	9	HES1
1.79e-93	0.464082	0.828	0.597	3.58e-90	9	CPE
6.03e-92	0.55236	0.999	0.993	1.21e-88	9	LOC102184534
1.4e-91	0.327613	0.955	0.844	2.8e-88	9	SOCS3
2.61e-91	0.337422	0.928	0.796	5.22e-88	9	ECM2
3.04e-91	0.381786	0.929	0.857	6.09e-88	9	LOC102182127
2.01e-90	0.293892	0.948	0.742	4.02e-87	9	FAP
4.53e-81	0.385339	1	0.99	9.06e-78	9	IGF2
1.07e-80	0.354202	0.731	0.532	2.14e-77	9	FLRT2
9.95e-78	0.267494	0.79	0.564	1.99e-74	9	SULF2
2.12e-75	0.323289	0.988	0.887	4.24e-72	9	OGN
1.54e-74	0.279212	0.845	0.676	3.08e-71	9	ABI3BP
4.12e-74	0.318229	0.895	0.781	8.24e-71	9	NFKBIZ
4.17e-74	0.363657	0.788	0.735	8.35e-71	9	GFRA2
2.36e-73	0.454289	0.985	0.918	4.72e-70	9	IGFBP5
2.69e-72	0.270586	0.919	0.822	5.38e-69	9	ZFHX4
4.22e-71	0.325574	0.939	0.842	8.43e-68	9	CRIP1
4.53e-69	0.36113	0.845	0.718	9.07e-66	9	ANXA1
1.02e-67	0.278764	0.868	0.778	2.05e-64	9	COL5A3
3.29e-66	0.250722	0.745	0.56	6.58e-63	9	JAG1
5.81e-66	0.355278	0.965	0.889	1.16e-62	9	MAP1B
4.84e-64	0.360122	0.959	0.884	9.69e-61	9	AKAP12
1.98e-62	0.301484	0.995	0.965	3.96e-59	9	FOS
1.47e-58	0.268484	0.99	0.928	2.94e-55	9	EGR1
1.69e-56	0.299186	0.91	0.788	3.39e-53	9	TNFAIP6
3.84e-50	0.27513	0.916	0.809	7.69e-47	9	IER3
2.44e-49	0.328952	0.882	0.776	4.88e-46	9	SFRP1
1.24e-38	0.300847	0.996	0.972	2.49e-35	9	LOC102180517
7.27e-29	0.57978	0.831	0.798	1.45e-25	9	C11H2orf40
2.82e-14	0.264555	0.548	0.503	5.64e-11	9	GAP43
0	2.14007	0.964	0.545	0	10	CENPF
0	2.10066	0.973	0.59	0	10	TOP2A
0	1.8723	0.966	0.608	0	10	UBE2C
0	1.76817	0.982	0.802	0	10	HMGB2
0	1.73075	0.939	0.513	0	10	CKAP2
0	1.66634	0.995	0.974	0	10	LOC102178700
0	1.59976	0.996	0.865	0	10	LOC102183306
0	1.58547	0.951	0.591	0	10	MIS18BP1
0	1.56286	0.91	0.494	0	10	NUSAP1
0	1.47675	0.953	0.522	0	10	TPX2
0	1.4583	0.954	0.678	0	10	CKS2
0	1.45806	0.969	0.479	0	10	BIRC5
0	1.44082	0.894	0.506	0	10	CENPE
0	1.42513	0.989	0.787	0	10	DUT
0	1.35222	0.996	0.944	0	10	STMN1
0	1.34086	0.925	0.533	0	10	KIAA0101
0	1.3365	0.946	0.476	0	10	KIF20B
0	1.27961	0.993	0.975	0	10	LOC106502044
0	1.27409	0.998	0.982	0	10	HMGN2
0	1.24582	0.973	0.719	0	10	LOC108637680
0	1.22425	0.93	0.503	0	10	KIF23
0	1.19715	0.845	0.458	0	10	PRC1
0	1.19401	0.936	0.478	0	10	NUF2
0	1.1839	0.944	0.511	0	10	SMC4
0	1.17462	0.912	0.507	0	10	MKI67
0	1.17192	0.922	0.487	0	10	CDCA3
0	1.15506	0.948	0.7	0	10	PCNA
0	1.15176	0.979	0.896	0	10	UBE2S
0	1.13128	0.93	0.533	0	10	SMC2
0	1.09634	0.998	0.992	0	10	HMGB1
0	1.08912	0.961	0.531	0	10	MAD2L1
0	1.07531	0.927	0.542	0	10	CENPA
0	1.07326	0.921	0.65	0	10	PTTG1
0	1.06062	0.895	0.504	0	10	KNSTRN
0	1.05565	1	0.987	0	10	TUBB
0	1.05276	0.908	0.493	0	10	KIF11
0	1.0387	0.96	0.657	0	10	LMNB1
0	1.0377	0.947	0.587	0	10	SPC24
0	1.03754	0.929	0.593	0	10	MXD3
0	1.02582	0.933	0.584	0	10	FAM64A
0	1.00516	0.95	0.635	0	10	TYMS
0	0.987738	0.935	0.547	0	10	KIF22
0	0.969417	0.864	0.406	0	10	CDK1
0	0.964749	0.873	0.548	0	10	DLGAP5
0	0.956935	0.933	0.539	0	10	CENPW
0	0.937415	0.961	0.769	0	10	TUBB6
0	0.926844	0.928	0.631	0	10	CMC2
0	0.919948	0.875	0.468	0	10	NDC80
0	0.912971	0.863	0.412	0	10	ANLN
0	0.907488	0.928	0.559	0	10	CENPK
0	0.889902	0.913	0.462	0	10	TACC3
0	0.889802	0.895	0.571	0	10	CDC20
0	0.881099	0.887	0.518	0	10	NCAPG
0	0.87611	0.884	0.457	0	10	SGO1
0	0.872994	0.885	0.534	0	10	CLSPN
0	0.856063	0.908	0.458	0	10	KIFC1
0	0.839043	0.945	0.675	0	10	TMPO
0	0.830008	0.88	0.477	0	10	BUB1B
0	0.824591	0.887	0.588	0	10	AURKB
0	0.821363	0.891	0.479	0	10	CCNB2
0	0.818293	0.876	0.43	0	10	CDCA8
0	0.803925	0.825	0.384	0	10	LOC106501755
0	0.800734	0.872	0.462	0	10	RACGAP1
0	0.767037	0.873	0.502	0	10	PLK1
0	0.763696	0.918	0.653	0	10	HMGB3
0	0.755397	0.89	0.521	0	10	CENPN
0	0.748501	0.891	0.429	0	10	LMNB2
0	0.743363	0.926	0.549	0	10	MND1
0	0.739766	0.89	0.46	0	10	ASF1B
0	0.732052	0.865	0.422	0	10	CDKN2C
0	0.718808	0.842	0.457	0	10	CDCA2
0	0.710015	0.864	0.466	0	10	HMMR
0	0.707071	0.838	0.451	0	10	NEK2
0	0.685014	0.896	0.474	0	10	TCF19
0	0.646168	0.852	0.437	0	10	CCNA2
0	0.626683	0.824	0.407	0	10	KIF4A
0	0.622819	0.848	0.496	0	10	FBXO5
0	0.61587	0.879	0.531	0	10	TK1
0	0.572249	0.83	0.351	0	10	KIF15
0	0.567271	0.845	0.398	0	10	KIF2C
0	0.558745	0.831	0.351	0	10	ESCO2
0	0.553708	0.852	0.486	0	10	CDKN3
0	0.543112	0.827	0.331	0	10	TTK
0	0.540336	0.85	0.289	0	10	CCNF
0	0.517814	0.844	0.455	0	10	CENPL
0	0.487471	0.868	0.515	0	10	PSRC1
0	0.425193	0.824	0.335	0	10	GTSE1
0	0.390673	0.833	0.481	0	10	LOC102187109
0	0.319496	0.851	0.445	0	10	DEPDC1B
9.76e-306	0.49344	0.856	0.558	1.95e-302	10	PARPBP
2.52e-305	0.448525	0.838	0.472	5.04e-302	10	INCENP
1.79e-301	0.614067	0.831	0.452	3.58e-298	10	BUB1
2.05e-301	0.827384	0.822	0.408	4.1e-298	10	CCNB1
2.45e-301	0.610941	0.852	0.498	4.9e-298	10	MYBL2
1.36e-300	0.701666	0.895	0.634	2.71e-297	10	LXN
2.68e-296	0.734379	0.95	0.695	5.37e-293	10	LSM4
1.6e-288	0.585264	0.811	0.396	3.19e-285	10	DIAPH3
3.64e-288	1.02358	0.827	0.49	7.27e-285	10	ASPM
6.89e-285	0.818702	0.825	0.444	1.38e-281	10	RRM2
2.47e-283	0.713479	0.935	0.61	4.95e-280	10	LBR
1.71e-282	0.82627	0.83	0.507	3.42e-279	10	KNL1
6.46e-279	0.593424	0.888	0.47	1.29e-275	10	TRIM59
5.99e-274	0.534563	0.847	0.489	1.2e-270	10	NCAPD2
1.16e-271	0.566273	1	0.998	2.32e-268	10	PTMA
1.41e-268	0.802305	0.936	0.761	2.82e-265	10	CKS1B
5.74e-268	0.465983	0.857	0.53	1.15e-264	10	CDT1
2.27e-266	0.901752	0.84	0.505	4.53e-263	10	LOC102181348
5.53e-264	0.488052	0.811	0.51	1.11e-260	10	RAD51AP1
3.85e-263	0.492764	0.873	0.493	7.7e-260	10	CDKN2D
6.17e-263	0.340233	0.841	0.495	1.23e-259	10	DTL
9.14e-263	0.624135	0.8	0.459	1.83e-259	10	DEPDC1
1.77e-261	0.318702	0.777	0.324	3.55e-258	10	KIF14
1.98e-260	0.637007	0.801	0.417	3.95e-257	10	KIF20A
8.16e-260	0.267619	0.806	0.409	1.63e-256	10	DCK
2.73e-257	1.11989	0.992	0.953	5.47e-254	10	TUBB4B
4.13e-256	0.699962	0.812	0.506	8.27e-253	10	AURKA
1.26e-253	0.902215	0.79	0.42	2.52e-250	10	LOC108633412
1.71e-253	1.34393	0.953	0.823	3.41e-250	10	ARL6IP1
2.54e-253	0.48866	0.862	0.562	5.07e-250	10	ATAD5
2.21e-252	0.637573	0.797	0.441	4.42e-249	10	LOC102178027
9.03e-250	0.755229	0.839	0.522	1.81e-246	10	ATAD2
4.78e-248	0.542737	0.831	0.546	9.55e-245	10	UHRF1
8.87e-247	0.593218	0.811	0.462	1.77e-243	10	CKAP2L
3.16e-246	0.830421	0.813	0.455	6.31e-243	10	LOC106503494
3.27e-245	0.493203	0.826	0.452	6.54e-242	10	SPDL1
4.64e-245	0.485693	0.782	0.422	9.28e-242	10	PBK
1.11e-244	0.473101	0.831	0.505	2.23e-241	10	CDC25B
1.93e-244	0.405288	0.798	0.452	3.87e-241	10	TROAP
1.5e-241	0.756511	0.974	0.875	3e-238	10	HN1
3.14e-239	1.16129	0.815	0.54	6.28e-236	10	LOC108633413
1.96e-237	1.21921	0.848	0.502	3.93e-234	10	LOC102171676
9.38e-229	0.602195	0.901	0.62	1.88e-225	10	BUB3
1.82e-227	0.907986	0.867	0.592	3.63e-224	10	LOC102172689
2.43e-227	0.484266	0.805	0.476	4.86e-224	10	SPC25
3e-227	0.2934	0.778	0.417	6e-224	10	HJURP
1.85e-226	0.532998	0.865	0.56	3.71e-223	10	NDE1
1.46e-225	0.539254	0.903	0.624	2.91e-222	10	MCM5
1.92e-221	0.797859	0.787	0.472	3.84e-218	10	SAPCD2
7.67e-221	0.652772	0.834	0.526	1.53e-217	10	LOC102182181
6.55e-219	0.558452	0.854	0.583	1.31e-215	10	LIG1
6.37e-213	0.505055	0.766	0.446	1.27e-209	10	ARHGEF39
3.65e-205	0.569153	0.919	0.734	7.3e-202	10	ANP32E
5.6e-205	0.428875	0.787	0.483	1.12e-201	10	NCAPG2
3.62e-203	0.642935	0.907	0.635	7.24e-200	10	SYNE2
5.14e-197	0.643496	0.958	0.874	1.03e-193	10	SIVA1
1.84e-191	0.636105	0.865	0.588	3.68e-188	10	MCM4
6.3e-189	0.44766	0.75	0.494	1.26e-185	10	CEP55
7.38e-184	0.588333	0.852	0.605	1.48e-180	10	CKAP5
5.1e-182	0.35061	0.716	0.351	1.02e-178	10	E2F8
1.3e-180	0.507751	0.782	0.517	2.6e-177	10	DBF4
1.03e-179	0.604083	0.796	0.51	2.06e-176	10	KPNA2
2.48e-177	0.535798	0.822	0.536	4.96e-174	10	HELLS
3.67e-174	0.429513	0.937	0.706	7.34e-171	10	NCAM1
5.5e-174	0.498184	0.887	0.654	1.1e-170	10	MCM3
2.92e-172	0.329977	0.905	0.714	5.85e-169	10	BEX5
8.32e-169	0.600704	0.739	0.487	1.66e-165	10	ARHGAP11A
3.52e-165	0.323305	0.736	0.439	7.03e-162	10	BRCA1
2.25e-164	0.385341	0.872	0.661	4.5e-161	10	PHGDH
2.59e-164	0.557424	0.73	0.434	5.18e-161	10	ECT2
1.56e-157	0.501043	0.914	0.741	3.11e-154	10	HDGF
1.93e-154	0.3793	0.895	0.659	3.85e-151	10	MCM2
2.1e-154	0.315789	0.743	0.478	4.21e-151	10	CHAF1A
5.84e-149	0.694613	0.787	0.517	1.17e-145	10	SGO2
1.1e-147	0.377924	0.707	0.346	2.2e-144	10	SPAG5
1.55e-147	0.317627	0.685	0.363	3.09e-144	10	KIF18B
3.15e-147	0.613247	0.811	0.606	6.31e-144	10	LOC102180549
8.13e-147	0.514098	0.749	0.458	1.63e-143	10	NT5C
6.62e-144	0.678904	0.856	0.64	1.32e-140	10	LOC102178426
2.07e-143	0.289639	0.945	0.714	4.15e-140	10	MFAP5
3.69e-143	0.281448	0.927	0.754	7.38e-140	10	MAP7D3
1.97e-141	0.310337	0.722	0.394	3.95e-138	10	RHNO1
1.74e-140	0.417562	0.823	0.548	3.48e-137	10	EZH2
8.1e-139	0.302324	0.907	0.678	1.62e-135	10	TNXB
8.6e-139	0.352531	0.789	0.591	1.72e-135	10	BRCA2
3.96e-134	0.508095	0.983	0.907	7.92e-131	10	PTN
2.73e-129	0.27795	0.82	0.543	5.46e-126	10	THBS4
1.32e-127	0.335281	0.993	0.982	2.64e-124	10	FTL
4.24e-123	0.367163	0.679	0.384	8.47e-120	10	KIF18A
1.02e-121	0.367099	0.768	0.583	2.04e-118	10	NNAT
1.4e-116	0.621853	0.981	0.946	2.81e-113	10	DLK1
3e-115	0.684943	0.715	0.466	5.99e-112	10	LOC102186446
5.87e-114	0.275425	0.891	0.737	1.17e-110	10	LY6E
3.93e-113	0.466843	0.728	0.464	7.86e-110	10	LOC102184297
1.45e-111	0.312621	0.899	0.673	2.91e-108	10	GYPC
1.37e-106	0.520905	0.789	0.599	2.75e-103	10	REEP4
2.56e-106	1.21422	0.953	0.838	5.12e-103	10	TUBA1C
7.52e-105	0.407071	0.648	0.358	1.5e-101	10	LOC106503501
5.53e-101	0.37835	0.96	0.742	1.11e-97	10	FAP
5.55e-96	0.502883	0.882	0.729	1.11e-92	10	DNMT1
8.56e-96	0.301402	0.927	0.742	1.71e-92	10	PLAGL1
1.78e-91	0.256307	0.669	0.394	3.55e-88	10	LOC106503503
2.2e-91	0.392578	0.643	0.335	4.39e-88	10	LOC102183743
7.77e-86	0.405745	0.625	0.296	1.55e-82	10	LOC102180034
2.42e-82	0.375463	0.992	0.974	4.84e-79	10	TUBA1A
1.43e-75	0.287197	0.966	0.92	2.85e-72	10	LOC102172952
8.9e-72	0.426164	0.917	0.771	1.78e-68	10	IFI6
1.42e-71	0.294275	0.933	0.874	2.85e-68	10	TAGLN2
7.57e-65	0.282124	0.938	0.816	1.51e-61	10	CDO1
3.78e-60	0.267168	0.929	0.796	7.57e-57	10	PTPRD
2.9e-51	0.320241	0.99	0.926	5.81e-48	10	PCOLCE
6.11e-35	0.295694	0.989	0.946	1.22e-31	10	POSTN
7.71e-35	0.260364	0.631	0.454	1.54e-31	10	LOC102185049
0	3.19839	0.941	0.693	0	11	APOA1
0	2.4593	0.981	0.642	0	11	PECAM1
0	2.39421	0.94	0.644	0	11	VWF
0	2.03639	0.969	0.852	0	11	RAMP2
0	2.02482	0.93	0.644	0	11	CD93
0	1.92971	0.957	0.74	0	11	TM4SF1
0	1.89618	0.96	0.714	0	11	EGFL7
0	1.68229	0.906	0.444	0	11	KDR
0	1.63536	0.986	0.941	0	11	GNG11
1.57e-307	1.65202	0.91	0.537	3.14e-304	11	EMCN
1.08e-300	2.44991	0.904	0.623	2.15e-297	11	PLVAP
1.44e-300	1.65982	0.952	0.645	2.87e-297	11	CAV1
5.12e-298	1.59456	0.902	0.492	1.02e-294	11	LMO2
2.87e-287	1.74085	0.898	0.579	5.74e-284	11	ESAM
3.13e-287	1.11365	0.997	0.989	6.26e-284	11	CALM1
2.78e-285	1.69152	0.988	0.921	5.56e-282	11	COL4A1
2.42e-282	1.82439	0.885	0.531	4.85e-279	11	CDH5
1.86e-277	1.39933	0.898	0.565	3.73e-274	11	S1PR1
9.44e-274	1.52512	0.906	0.598	1.89e-270	11	CD34
8.73e-272	1.54815	0.935	0.82	1.75e-268	11	HSPG2
5.75e-270	1.76905	0.887	0.581	1.15e-266	11	COL15A1
3.51e-269	1.42891	0.854	0.462	7.03e-266	11	C16H1orf115
1.2e-265	1.31122	0.884	0.627	2.41e-262	11	ECSCR
5.3e-263	1.31455	0.93	0.523	1.06e-259	11	SOX18
1.83e-262	1.36659	0.958	0.866	3.65e-259	11	PRKCDBP
1.88e-262	1.49358	0.969	0.901	3.75e-259	11	COL4A2
9.84e-257	1.51927	0.981	0.899	1.97e-253	11	IGFBP7
5.04e-252	1.33526	0.971	0.924	1.01e-248	11	COL18A1
2.63e-251	1.28112	0.859	0.576	5.26e-248	11	KANK3
1.4e-250	1.5971	0.837	0.534	2.79e-247	11	CD36
4.44e-249	1.44489	0.847	0.481	8.88e-246	11	TSPAN13
8.85e-249	1.51324	0.946	0.735	1.77e-245	11	PLK2
2.89e-248	1.49271	0.873	0.627	5.78e-245	11	CD320
3.56e-247	1.22842	0.926	0.783	7.13e-244	11	TCN2
5.14e-246	0.898996	0.998	0.999	1.03e-242	11	TMSB4X
1.86e-245	0.879509	0.808	0.405	3.73e-242	11	MYCT1
9.18e-245	1.20253	0.941	0.738	1.84e-241	11	LOC106503400
4.89e-243	1.26638	0.882	0.573	9.78e-240	11	ITGA6
3.23e-242	1.14263	0.83	0.443	6.46e-239	11	CYYR1
1.38e-236	1.10827	0.856	0.578	2.77e-233	11	CMTM8
6.44e-236	0.963899	0.796	0.395	1.29e-232	11	LOC102180292
7.1e-236	1.44128	0.851	0.582	1.42e-232	11	LPAR6
1.21e-235	1.26162	0.895	0.654	2.42e-232	11	PLXND1
1.01e-233	1.44268	0.834	0.532	2.02e-230	11	ROBO4
1.32e-233	1.34932	0.847	0.574	2.63e-230	11	ADGRF5
3.53e-233	1.48005	0.944	0.685	7.06e-230	11	SPARCL1
1.35e-232	1.55897	0.824	0.525	2.69e-229	11	APLNR
2.5e-232	1.27496	0.813	0.515	4.99e-229	11	SOX17
4.96e-232	1.18043	0.958	0.874	9.91e-229	11	TAGLN2
2.07e-230	0.945293	0.802	0.442	4.13e-227	11	FLT1
3.95e-230	1.05313	0.955	0.854	7.91e-227	11	TPM3
1.09e-229	1.32395	0.836	0.597	2.19e-226	11	TM4SF18
1.48e-229	1.41387	0.83	0.469	2.97e-226	11	TMEM88
1.5e-227	1.69485	0.899	0.782	3e-224	11	TFPI2
1.58e-226	1.16718	0.901	0.673	3.17e-223	11	PAM
5.07e-226	1.22733	0.927	0.733	1.01e-222	11	LOC102181202
8.39e-226	0.950285	0.799	0.425	1.68e-222	11	TIE1
1.03e-225	0.915352	0.803	0.452	2.06e-222	11	SHE
8.71e-225	1.24858	0.895	0.755	1.74e-221	11	CCDC85B
1.09e-223	1.20589	0.898	0.685	2.18e-220	11	ENG
1.73e-223	1.07151	0.817	0.508	3.46e-220	11	SCARB1
1.93e-222	1.06163	0.808	0.489	3.86e-219	11	PTPRB
2.14e-222	0.878575	0.796	0.429	4.27e-219	11	F11R
2.32e-222	1.80922	0.799	0.428	4.65e-219	11	AQP1
2.86e-222	1.61124	0.847	0.636	5.72e-219	11	CLDN5
5.95e-221	1.15199	0.878	0.554	1.19e-217	11	ETS1
5.79e-220	0.921107	0.811	0.454	1.16e-216	11	SCARF1
2.56e-219	1.14441	0.85	0.548	5.12e-216	11	FAM13C
3.66e-218	1.30793	0.8	0.498	7.32e-215	11	MECOM
9.99e-217	0.755404	0.783	0.464	2e-213	11	LOC102178567
7.19e-215	1.17645	0.879	0.589	1.44e-211	11	SDPR
1.27e-213	1.18134	0.994	0.955	2.54e-210	11	CLEC3B
3.8e-212	0.774872	0.807	0.416	7.6e-209	11	FLI1
3.27e-211	1.09806	0.851	0.537	6.53e-208	11	KIAA0355
5.24e-211	1.33921	0.872	0.729	1.05e-207	11	BCAM
2.99e-210	0.945529	0.827	0.523	5.97e-207	11	EFNA1
8.17e-210	1.06271	0.865	0.632	1.63e-206	11	RALB
2.05e-205	0.981292	0.808	0.569	4.11e-202	11	HHEX
7.22e-205	0.774685	0.728	0.344	1.44e-201	11	ARFGEF3
8.56e-204	0.583915	0.743	0.381	1.71e-200	11	RARRES1
8.67e-203	1.43276	0.868	0.734	1.73e-199	11	FILIP1
4.47e-202	0.966767	0.878	0.635	8.95e-199	11	ITGA5
1.81e-201	1.21903	0.878	0.584	3.63e-198	11	EFNB2
4.29e-199	1.12733	0.833	0.553	8.58e-196	11	ABLIM1
1.57e-198	0.923181	0.882	0.586	3.14e-195	11	LRRFIP1
6.96e-198	0.920131	0.834	0.488	1.39e-194	11	ELK3
5.2e-196	0.730658	0.807	0.58	1.04e-192	11	ARAP3
1.22e-195	0.831851	0.82	0.562	2.44e-192	11	MANSC1
1.73e-194	1.03971	0.842	0.618	3.46e-191	11	CLEC14A
8.2e-194	0.766091	1	1	1.64e-190	11	TMSB10
1.95e-193	1.09937	0.813	0.569	3.9e-190	11	CD200
3.27e-191	0.81686	0.816	0.432	6.54e-188	11	EHD4
2.28e-190	0.949194	0.906	0.663	4.56e-187	11	MYH9
1.27e-187	1.63541	0.803	0.602	2.55e-184	11	C28H10orf10
8.68e-187	0.656635	0.998	0.999	1.74e-183	11	LOC102188874
8.2e-185	1.08795	0.844	0.64	1.64e-181	11	LXN
8.8e-185	0.854632	0.978	0.986	1.76e-181	11	ITM2B
1.62e-183	1.1838	0.793	0.58	3.23e-180	11	TFPI
4.22e-183	0.802263	0.763	0.457	8.45e-180	11	TMEM44
9.94e-183	0.83039	0.782	0.55	1.99e-179	11	KIAA1671
1.7e-182	0.980985	0.82	0.592	3.41e-179	11	C3H1orf54
9.41e-182	0.980458	0.845	0.571	1.88e-178	11	TGFBR2
5.62e-181	0.755671	0.799	0.452	1.12e-177	11	KIAA1462
5.91e-181	0.924447	0.913	0.772	1.18e-177	11	ARHGAP29
1.68e-180	0.894706	0.72	0.396	3.35e-177	11	PODXL
1.42e-177	1.02633	0.848	0.558	2.84e-174	11	GLUL
1.74e-177	0.963204	0.738	0.48	3.49e-174	11	FAM167B
2.91e-177	0.848304	0.816	0.514	5.83e-174	11	CAV2
3.24e-176	0.863082	0.789	0.444	6.48e-173	11	PREX2
1.56e-175	0.844685	0.816	0.48	3.11e-172	11	PTPRM
2.42e-175	0.784505	0.776	0.509	4.84e-172	11	C28H10orf54
1.23e-174	0.720749	0.797	0.455	2.47e-171	11	DOCK9
1.46e-171	1.51571	0.853	0.64	2.93e-168	11	FABP5
1.75e-171	0.600486	0.72	0.402	3.51e-168	11	USHBP1
1.4e-170	0.920134	0.879	0.658	2.8e-167	11	AKAP2
1.92e-170	0.744231	0.788	0.56	3.84e-167	11	RAPGEF3
5.15e-170	0.785111	0.712	0.329	1.03e-166	11	LOC108633278
5.06e-169	0.935268	0.896	0.78	1.01e-165	11	PTRF
1.17e-167	1.01964	0.779	0.492	2.35e-164	11	ARHGAP18
1.46e-167	0.601141	0.741	0.495	2.93e-164	11	PDE2A
6.55e-167	0.974957	0.776	0.507	1.31e-163	11	PALMD
3.78e-166	0.770858	0.763	0.41	7.56e-163	11	ST8SIA4
4.63e-165	1.06519	0.885	0.746	9.26e-162	11	MEOX2
1.66e-164	0.799173	0.864	0.624	3.31e-161	11	LOC108634457
1.61e-163	1.06578	0.746	0.481	3.23e-160	11	SERTM1
3.03e-163	0.493818	0.7	0.39	6.05e-160	11	MALL
1.38e-161	0.874304	0.819	0.643	2.77e-158	11	ANXA3
1.19e-160	0.9712	0.8	0.518	2.37e-157	11	DUSP6
3.01e-157	0.726359	0.74	0.505	6.01e-154	11	NOS3
3.99e-157	0.932443	0.923	0.864	7.97e-154	11	KLF6
7.48e-157	0.635606	0.723	0.43	1.5e-153	11	VWA5A
7.92e-157	0.783183	0.711	0.43	1.58e-153	11	TEK
4.04e-156	1.03402	0.814	0.628	8.08e-153	11	ADAM15
1.7e-155	0.737766	0.837	0.606	3.39e-152	11	TSPAN18
2.7e-155	0.819752	0.711	0.417	5.41e-152	11	JAG2
3.03e-155	0.708048	0.819	0.623	6.06e-152	11	NECTIN2
2.9e-154	0.774472	0.782	0.553	5.79e-151	11	PRCP
1.31e-153	0.618964	0.695	0.385	2.62e-150	11	HOXD9
4.23e-151	0.691154	0.721	0.489	8.46e-148	11	FAM110D
1.04e-150	1.06541	0.867	0.7	2.09e-147	11	FBLN2
2.22e-150	0.769559	0.822	0.546	4.45e-147	11	PLS3
3.64e-148	0.828108	0.796	0.515	7.27e-145	11	ETS2
6.66e-147	0.720101	0.74	0.462	1.33e-143	11	NEDD9
1.69e-146	0.870666	0.882	0.752	3.38e-143	11	TMEM47
3.75e-146	0.618604	0.766	0.545	7.5e-143	11	GFOD2
7.78e-146	0.610466	0.734	0.479	1.56e-142	11	MGLL
1.49e-145	0.717286	0.8	0.504	2.99e-142	11	ACVRL1
2.47e-144	0.698894	0.748	0.523	4.93e-141	11	KITLG
2.94e-144	0.989958	0.885	0.77	5.88e-141	11	SLC9A3R2
3.8e-144	0.805345	0.78	0.494	7.61e-141	11	LOC108633505
4.88e-144	0.431566	0.622	0.254	9.76e-141	11	NPR1
2.34e-143	0.892544	0.828	0.604	4.67e-140	11	TMEM158
8.43e-143	0.856864	0.789	0.614	1.69e-139	11	ECE1
1.94e-142	0.61148	0.72	0.467	3.88e-139	11	CHST7
5.61e-140	0.733154	0.754	0.572	1.12e-136	11	CALCRL
1.22e-139	0.506228	0.697	0.486	2.44e-136	11	CCM2L
6.02e-139	0.464202	0.621	0.298	1.2e-135	11	DACH1
7.26e-139	0.577499	0.646	0.335	1.45e-135	11	CLEC1A
4.44e-138	1.00944	0.872	0.74	8.88e-135	11	ARL4A
1.61e-136	0.797855	0.949	0.952	3.21e-133	11	HSPB1
4.69e-136	1.03151	0.923	0.871	9.37e-133	11	SLC38A2
1.67e-133	0.661769	0.704	0.507	3.34e-130	11	THSD7A
6.52e-132	0.54362	0.745	0.512	1.3e-128	11	ARHGDIB
1.8e-131	0.552826	0.68	0.4	3.6e-128	11	PRKCH
3.29e-131	0.849851	0.757	0.567	6.58e-128	11	SLC2A1
5.74e-131	0.736194	0.698	0.44	1.15e-127	11	RASGRP3
5.79e-130	0.844367	0.867	0.685	1.16e-126	11	UACA
6.31e-130	0.430643	0.658	0.436	1.26e-126	11	HES2
3.67e-128	0.804185	0.805	0.648	7.35e-125	11	ITPR2
1.98e-127	0.622033	0.724	0.426	3.96e-124	11	AFDN
3.96e-127	0.85335	0.816	0.588	7.93e-124	11	C27H8orf4
1.27e-125	0.729134	0.698	0.479	2.53e-122	11	ADGRL4
1.77e-125	1.00231	0.741	0.496	3.54e-122	11	RGCC
1.95e-125	0.743206	0.74	0.517	3.91e-122	11	TJP1
4.77e-124	0.703294	0.689	0.482	9.55e-121	11	SOX7
1.6e-123	0.478165	0.663	0.423	3.19e-120	11	MMRN1
2.47e-123	0.574968	0.707	0.422	4.94e-120	11	PLCB1
6.22e-123	0.716338	0.768	0.661	1.24e-119	11	TP53I11
9.29e-123	0.746293	0.848	0.602	1.86e-119	11	EMP1
3.41e-122	0.541305	0.762	0.56	6.82e-119	11	LOC102168295
4.09e-122	0.670214	0.701	0.417	8.19e-119	11	RFLNB
5.12e-121	0.692419	0.697	0.519	1.02e-117	11	AFAP1L1
1.1e-118	0.664669	0.693	0.557	2.2e-115	11	GPIHBP1
1.13e-118	0.808979	0.707	0.529	2.27e-115	11	HPGD
2.08e-118	0.466339	0.622	0.358	4.17e-115	11	MMRN2
2.97e-118	0.664674	0.816	0.619	5.93e-115	11	FOXO1
6.93e-118	0.548502	0.689	0.523	1.39e-114	11	SPNS2
7.87e-118	0.956836	0.678	0.494	1.57e-114	11	CHP2
4.35e-117	0.717429	0.89	0.847	8.7e-114	11	CD151
4.19e-116	0.483947	0.638	0.359	8.39e-113	11	LOC102184922
1.41e-115	0.428156	0.647	0.483	2.81e-112	11	ECM1
9.73e-115	0.383442	0.68	0.444	1.95e-111	11	FCER1G
1.15e-114	0.779453	0.785	0.675	2.29e-111	11	CDH13
1.39e-114	0.535819	0.7	0.539	2.78e-111	11	MYO1E
1.77e-114	1.0478	0.706	0.556	3.54e-111	11	LOC102169855
2.03e-114	0.705904	0.793	0.585	4.07e-111	11	ST3GAL1
3.34e-114	0.484748	0.745	0.534	6.69e-111	11	LAPTM5
4.22e-114	0.846	0.794	0.722	8.44e-111	11	PHACTR2
4.43e-114	0.467117	0.635	0.415	8.86e-111	11	PCDH12
8.62e-114	0.622134	0.847	0.79	1.72e-110	11	S100A16
8.86e-114	0.577616	0.673	0.462	1.77e-110	11	PDGFB
4e-113	0.629786	0.924	0.922	8e-110	11	SEPW1
4.65e-113	0.347976	0.635	0.409	9.31e-110	11	ARHGAP27
4.8e-113	0.483882	0.768	0.686	9.59e-110	11	SLC27A5
2.68e-112	0.711306	0.771	0.552	5.35e-109	11	SGK1
8.78e-112	0.619564	0.967	0.952	1.76e-108	11	SOX4
5.38e-111	0.357261	0.48	0.125	1.08e-107	11	PRND
1.5e-110	0.708656	0.754	0.611	3e-107	11	FAM198B
2.26e-110	0.441126	0.697	0.53	4.53e-107	11	MGST2
4.19e-110	0.474237	0.748	0.478	8.39e-107	11	SIK1
4.98e-110	0.589127	0.98	0.957	9.95e-107	11	MDK
1.02e-109	0.90361	0.675	0.471	2.05e-106	11	APLN
2.02e-109	0.710802	0.658	0.488	4.04e-106	11	BTNL9
2.69e-109	0.635227	0.745	0.597	5.38e-106	11	CHD7
2.7e-109	0.501707	0.772	0.524	5.4e-106	11	ARL4C
8.02e-108	0.63891	0.695	0.485	1.6e-104	11	VASH1
3.04e-107	0.395951	0.641	0.445	6.07e-104	11	CREG2
2.21e-106	0.53122	0.663	0.45	4.42e-103	11	ARHGEF3
1.46e-102	0.479527	0.667	0.443	2.93e-99	11	GPR146
9.68e-102	0.553556	0.706	0.548	1.94e-98	11	FGD5
1.87e-101	0.667525	0.844	0.684	3.73e-98	11	FOXP1
1.5e-100	0.407875	0.98	0.99	2.99e-97	11	MYL6
3.1e-99	0.808372	0.611	0.46	6.2e-96	11	UNC5B
9.13e-99	0.45091	0.998	0.998	1.83e-95	11	VIM
1.07e-98	0.539795	0.729	0.646	2.13e-95	11	LOC102184389
3.76e-98	0.53017	0.721	0.539	7.52e-95	11	ERG
4.25e-97	0.679883	0.752	0.667	8.5e-94	11	FZD4
1.71e-96	0.609806	0.605	0.422	3.43e-93	11	EDN1
1.01e-95	0.798459	0.782	0.664	2.02e-92	11	FAM43A
1.92e-95	0.417038	0.658	0.515	3.84e-92	11	PVR
2.25e-95	0.69335	0.664	0.544	4.5e-92	11	LOC108633902
7.71e-95	0.652072	0.793	0.715	1.54e-91	11	HOMER3
5.29e-94	0.34918	0.567	0.281	1.06e-90	11	PROCR
1.23e-93	0.488095	0.65	0.508	2.46e-90	11	LIMS2
2.57e-93	0.523352	0.652	0.5	5.15e-90	11	SLC12A7
5.55e-93	0.602114	0.712	0.599	1.11e-89	11	ABCG2
1.23e-92	0.549483	0.621	0.391	2.47e-89	11	RAPGEF5
1.56e-92	0.724354	0.873	0.787	3.12e-89	11	ID3
3.07e-92	0.796213	0.726	0.642	6.13e-89	11	APOLD1
5.7e-92	0.553504	0.714	0.597	1.14e-88	11	CRACR2B
1.23e-91	0.56867	0.718	0.513	2.47e-88	11	SMAD1
1.38e-91	0.401244	0.995	0.998	2.76e-88	11	PTMA
6.09e-91	0.26887	0.624	0.479	1.22e-87	11	NUAK2
1.08e-90	0.451016	0.783	0.489	2.15e-87	11	F2R
1.2e-90	0.662868	0.601	0.396	2.39e-87	11	DLL4
2.92e-90	0.439479	0.636	0.491	5.84e-87	11	GNGT2
3.26e-89	0.337886	0.655	0.462	6.53e-86	11	TRIB1
7.79e-88	1.43905	0.675	0.603	1.56e-84	11	GJA4
1.3e-87	0.574314	0.72	0.551	2.61e-84	11	ADAMTS9
2.35e-86	0.578681	0.67	0.536	4.69e-83	11	LOC102182927
8.34e-86	0.664881	0.833	0.701	1.67e-82	11	YPEL2
1.29e-85	1.08565	0.848	0.796	2.58e-82	11	ODC1
1.31e-85	0.298009	0.676	0.501	2.61e-82	11	PSMB8
4.36e-85	0.465919	0.807	0.72	8.72e-82	11	BEX5
1.43e-84	0.605442	0.752	0.577	2.87e-81	11	MYO1B
1.44e-84	0.438855	0.893	0.733	2.89e-81	11	MEF2C
1.28e-83	0.380367	0.635	0.456	2.57e-80	11	CARD10
1.29e-83	0.564574	0.704	0.592	2.57e-80	11	LOC108638589
1.78e-80	0.564687	0.68	0.553	3.55e-77	11	LOC102190263
2e-80	0.476843	0.624	0.493	4.01e-77	11	ADGRG1
4.42e-80	0.483067	0.613	0.437	8.84e-77	11	CH25H
4.48e-80	0.682757	0.763	0.657	8.96e-77	11	COTL1
2.21e-79	0.468086	0.652	0.541	4.43e-76	11	LOC102180704
5.16e-79	0.489503	0.745	0.561	1.03e-75	11	NOTCH1
7.38e-79	0.430551	0.628	0.486	1.48e-75	11	LOC102170310
7.05e-78	0.505518	0.967	0.945	1.41e-74	11	STMN1
1.91e-77	0.555687	0.796	0.761	3.81e-74	11	MAP7D3
7.73e-77	0.509428	0.687	0.612	1.55e-73	11	THBD
2.76e-76	0.390602	0.683	0.554	5.51e-73	11	MMP15
3.83e-76	0.469061	0.658	0.428	7.66e-73	11	GJA1
6.96e-76	0.36922	0.59	0.445	1.39e-72	11	LOC102184306
4.53e-75	0.35937	0.59	0.471	9.06e-72	11	RAPGEF4
1.09e-74	0.314892	0.574	0.448	2.19e-71	11	N4BP3
1.4e-74	0.342473	0.661	0.517	2.79e-71	11	TNFRSF1B
5.03e-73	0.473656	0.655	0.584	1.01e-69	11	FAM89A
1.47e-72	0.386978	0.599	0.463	2.95e-69	11	FOXC1
2.14e-72	0.559654	0.752	0.581	4.28e-69	11	GNG2
4.92e-72	0.499029	0.884	0.842	9.83e-69	11	MAML2
7.52e-72	0.850255	0.873	0.76	1.5e-68	11	ID1
3.62e-71	0.328024	0.613	0.518	7.24e-68	11	MYZAP
7.31e-71	0.510512	0.546	0.397	1.46e-67	11	SLC6A6
8.54e-71	0.356612	0.65	0.537	1.71e-67	11	LOC108638604
1.42e-69	0.526922	0.632	0.587	2.84e-66	11	SLCO2A1
2.41e-69	0.488324	0.656	0.537	4.82e-66	11	THSD1
5.77e-69	0.373807	0.667	0.559	1.15e-65	11	CTHRC1
3.74e-67	0.636481	0.72	0.536	7.48e-64	11	FLRT2
1.14e-66	0.286596	0.622	0.416	2.29e-63	11	PREX1
4.16e-66	0.608438	0.802	0.643	8.33e-63	11	SYNE2
7.8e-66	0.561109	0.768	0.653	1.56e-62	11	PKIG
1.27e-65	0.474475	0.759	0.675	2.54e-62	11	MTSS1
1.41e-65	0.387106	0.553	0.395	2.82e-62	11	LHX6
4.15e-63	0.567654	0.788	0.732	8.3e-60	11	PIM3
4.19e-63	0.453288	0.639	0.553	8.39e-60	11	TNFAIP8L1
4.38e-63	0.382686	0.974	0.975	8.76e-60	11	LOC102178700
7.22e-63	0.513047	0.585	0.435	1.44e-59	11	STC1
1.34e-62	0.483757	0.653	0.577	2.68e-59	11	ELMO1
9.59e-62	0.342821	0.528	0.292	1.92e-58	11	LOC106502205
1.13e-61	1.57016	0.601	0.549	2.26e-58	11	PNOC
4.7e-61	0.547535	0.833	0.715	9.4e-58	11	KLF2
6.5e-60	0.404387	0.686	0.525	1.3e-56	11	LIFR
2.05e-59	0.460196	0.8	0.624	4.1e-56	11	NR2F2
5.66e-59	0.487631	0.854	0.75	1.13e-55	11	NUDT4
5.71e-59	0.27803	0.582	0.451	1.14e-55	11	SRGN
1.04e-58	0.481242	0.717	0.632	2.09e-55	11	MCAM
3.6e-58	0.461796	0.867	0.759	7.2e-55	11	UTRN
4.86e-58	0.365748	0.658	0.51	9.73e-55	11	TPD52
2.25e-56	0.28811	0.644	0.539	4.5e-53	11	PDK4
9.04e-56	0.368814	0.539	0.381	1.81e-52	11	GATA2
1.27e-55	0.408081	0.828	0.796	2.53e-52	11	GAS6
1.48e-55	0.619528	0.703	0.656	2.95e-52	11	MYO10
4.13e-55	0.380972	0.89	0.88	8.27e-52	11	ARPC1B
4.35e-55	0.370738	0.666	0.505	8.7e-52	11	CRIM1
7.42e-54	0.456917	0.754	0.665	1.48e-50	11	VASP
2.22e-53	0.369276	0.59	0.445	4.45e-50	11	SSFA2
3.12e-53	0.435737	0.837	0.707	6.23e-50	11	TIMP3
5.36e-53	0.318159	0.762	0.572	1.07e-49	11	EZR
6.05e-53	0.493003	0.568	0.436	1.21e-49	11	DOC2B
1.53e-52	0.53812	0.921	0.892	3.06e-49	11	MAP1B
1.83e-52	0.492548	0.563	0.432	3.66e-49	11	IL33
1.87e-50	0.270432	0.502	0.378	3.75e-47	11	MX1
5.04e-50	0.357062	0.774	0.675	1.01e-46	11	RHOJ
1.05e-49	0.345694	0.57	0.505	2.11e-46	11	RNF125
3.25e-49	0.465331	0.646	0.557	6.5e-46	11	CTNNAL1
1.39e-48	0.350505	0.684	0.539	2.78e-45	11	LOC102176691
2.14e-48	0.364084	0.901	0.862	4.27e-45	11	CCND2
5.59e-48	0.463879	0.568	0.445	1.12e-44	11	EPAS1
5.62e-48	0.422504	0.604	0.531	1.12e-44	11	PLCB4
7.24e-48	0.47626	0.817	0.81	1.45e-44	11	LIMCH1
1.52e-47	0.334681	0.613	0.521	3.03e-44	11	PRDM1
1.57e-47	0.451188	0.608	0.604	3.15e-44	11	ABLIM3
7.93e-47	0.270632	0.872	0.864	1.59e-43	11	GPX1
9.06e-47	0.308831	0.584	0.501	1.81e-43	11	SLC43A2
1.72e-46	0.439917	0.692	0.647	3.44e-43	11	LMCD1
2.25e-46	0.420938	0.642	0.624	4.51e-43	11	TBX3
3.76e-45	0.6635	0.55	0.509	7.53e-42	11	C2CD4B
1.77e-44	0.409003	0.711	0.612	3.55e-41	11	PEAK1
6.45e-44	0.402855	0.715	0.663	1.29e-40	11	CTGF
1.09e-43	0.258519	0.718	0.615	2.18e-40	11	FJX1
1.48e-43	0.427059	0.698	0.555	2.96e-40	11	NRP2
3.16e-43	0.347734	0.672	0.664	6.33e-40	11	LAYN
7.9e-43	0.466269	0.687	0.654	1.58e-39	11	ABRACL
1.58e-42	0.275885	0.969	0.991	3.16e-39	11	B2M
8.86e-42	0.473067	0.656	0.504	1.77e-38	11	PCDH17
4.16e-41	0.335871	0.909	0.87	8.32e-38	11	LOC102183306
5.09e-41	0.310278	0.684	0.621	1.02e-37	11	PEAR1
5.81e-40	0.34831	0.573	0.523	1.16e-36	11	LOC102184116
1.68e-39	0.288051	0.59	0.475	3.35e-36	11	TBC1D9
1.7e-38	0.497645	0.536	0.483	3.4e-35	11	LOC100861279
2.18e-38	0.300591	0.585	0.496	4.37e-35	11	FGD4
2.34e-38	0.365347	0.675	0.606	4.68e-35	11	GLTP
1.2e-37	0.541288	0.898	0.882	2.4e-34	11	SAT1
3.72e-37	0.256645	0.658	0.56	7.43e-34	11	ALCAM
5.35e-37	0.360213	0.402	0.208	1.07e-33	11	SELL
6.67e-37	0.587369	0.921	0.935	1.33e-33	11	CEBPD
1.35e-36	0.305067	0.653	0.638	2.71e-33	11	PLAU
1.65e-36	0.402243	0.661	0.665	3.31e-33	11	CSGALNACT1
5.87e-35	0.628875	0.697	0.738	1.17e-31	11	VWA1
1.34e-34	0.666359	0.851	0.849	2.68e-31	11	SOCS3
1.52e-34	0.448773	0.576	0.572	3.03e-31	11	CHST15
2.47e-34	0.335714	0.706	0.625	4.94e-31	11	SMTN
6.74e-34	0.318933	0.673	0.566	1.35e-30	11	PPFIBP1
1.85e-33	0.358162	0.686	0.593	3.7e-30	11	CDC42EP3
4.2e-32	0.413419	0.512	0.463	8.4e-29	11	TCF15
4.65e-32	0.556776	0.585	0.547	9.29e-29	11	MEOX1
8.96e-32	0.329482	0.836	0.809	1.79e-28	11	ATF3
4.39e-31	0.254471	0.512	0.467	8.78e-28	11	KIT
6.64e-30	0.387636	0.864	0.785	1.33e-26	11	ID2
1.72e-29	0.333409	0.776	0.829	3.44e-26	11	IGFBP6
2.27e-29	0.311489	0.78	0.7	4.54e-26	11	CCND1
1.25e-28	0.252723	0.522	0.474	2.49e-25	11	BAMBI
2.84e-28	0.293265	0.955	0.943	5.67e-25	11	NFIB
2.75e-27	0.372108	0.807	0.786	5.51e-24	11	NFKBIZ
3.46e-27	0.387432	0.87	0.846	6.92e-24	11	JMJD1C
5.67e-26	0.360764	0.906	0.915	1.13e-22	11	CYR61
1.09e-25	0.319447	0.746	0.715	2.18e-22	11	DST
9.66e-24	0.433095	0.591	0.627	1.93e-20	11	CFH
1.15e-23	0.294692	0.571	0.54	2.29e-20	11	NET1
1.17e-23	0.327176	0.557	0.605	2.34e-20	11	SEMA6B
1.24e-23	0.345887	0.824	0.842	2.48e-20	11	MAFF
7.17e-23	0.260333	0.553	0.522	1.43e-19	11	ALPL
4.3e-22	0.438659	0.766	0.733	8.6e-19	11	ZFP36
2.66e-21	0.274179	0.76	0.751	5.32e-18	11	PHLDA1
2.21e-20	0.442248	0.435	0.393	4.42e-17	11	GJA5
5.01e-20	0.319888	0.551	0.564	1e-16	11	LOC108637403
2.76e-19	0.278293	0.571	0.601	5.52e-16	11	REL
4.01e-19	0.325135	0.554	0.579	8.03e-16	11	HEY1
9.5e-19	0.282983	0.568	0.618	1.9e-15	11	PTP4A3
8.1e-17	0.30845	0.718	0.631	1.62e-13	11	TIPARP
1.54e-16	0.27268	0.402	0.358	3.08e-13	11	ADGRG6
2.53e-16	0.271561	0.57	0.583	5.06e-13	11	PDLIM5
5.36e-16	0.420686	0.536	0.565	1.07e-12	11	VEGFC
6.4e-15	0.350218	0.531	0.581	1.28e-11	11	ITPR1
4.35e-14	0.373196	0.454	0.401	8.7e-11	11	FZD6
4.72e-14	0.316225	0.512	0.569	9.44e-11	11	MMP28
1.59e-13	0.264403	0.437	0.419	3.18e-10	11	SELP
4.63e-13	0.269566	0.724	0.719	9.25e-10	11	DAAM1
2.42e-12	0.256286	0.509	0.512	4.85e-09	11	CGNL1
2.57e-12	0.388299	0.636	0.608	5.13e-09	11	LTBP1
1.04e-11	0.258988	0.749	0.778	2.08e-08	11	TUBB6
1.17e-10	0.297824	0.593	0.677	2.34e-07	11	C1QTNF5
4.34e-09	0.259704	0.615	0.651	8.68e-06	11	ZNF521
5.13e-09	0.302252	0.486	0.507	1.03e-05	11	LOC102190983
2.78e-07	0.374953	0.443	0.495	0.000556268	11	ESM1
5.92e-07	0.35553	0.514	0.709	0.00118427	11	LOC108634746
2.11e-06	0.297222	0.474	0.506	0.00421331	11	GAP43
1.31e-05	0.322888	0.523	0.573	0.0261775	11	ACKR3
3.95e-203	0.753061	0.93	0.592	7.89e-200	12	MCM4
1.35e-195	0.784426	0.893	0.54	2.69e-192	12	HELLS
6.59e-192	0.767411	0.989	0.875	1.32e-188	12	SIVA1
2.98e-189	0.753289	0.923	0.642	5.97e-186	12	TYMS
1.75e-185	0.597752	0.859	0.483	3.5e-182	12	TCF19
1.82e-182	0.662611	0.93	0.658	3.63e-179	12	MCM3
4.17e-179	0.888545	0.954	0.705	8.35e-176	12	PCNA
2.52e-166	0.64683	0.902	0.63	5.05e-163	12	MCM5
1.38e-154	0.543535	0.996	0.975	2.75e-151	12	LOC102178700
7.42e-153	0.474995	0.847	0.537	1.48e-149	12	CDT1
6.11e-146	0.563552	0.828	0.54	1.22e-142	12	TK1
9.2e-146	0.626968	0.989	0.868	1.84e-142	12	LOC102183306
4.1e-139	0.526315	0.83	0.569	8.2e-136	12	CENPK
3.49e-136	0.52225	0.859	0.589	6.97e-133	12	LIG1
6.84e-131	0.443904	0.861	0.542	1.37e-127	12	MAD2L1
1.55e-124	0.378486	0.828	0.559	3.1e-121	12	MND1
5.47e-124	0.531479	0.882	0.664	1.09e-120	12	MCM2
8.28e-119	0.433864	0.75	0.454	1.66e-115	12	RRM2
9.7e-117	0.390267	0.81	0.552	1.94e-113	12	UHRF1
7.05e-114	0.49135	0.921	0.701	1.41e-110	12	LSM4
5.54e-113	0.517898	0.937	0.731	1.11e-109	12	DNMT1
1.86e-110	0.469086	0.787	0.545	3.71e-107	12	KIAA0101
2.75e-109	0.456587	0.854	0.544	5.51e-106	12	SMC2
4.51e-103	0.601746	0.935	0.775	9.03e-100	12	SERPINF1
1.59e-97	0.391537	0.736	0.484	3.18e-94	12	CHAF1A
1.64e-92	0.558975	1	0.927	3.28e-89	12	PCOLCE
1.25e-91	0.413521	0.768	0.544	2.5e-88	12	CLSPN
1.13e-89	0.712916	0.898	0.72	2.26e-86	12	MFAP5
8.08e-89	0.376144	0.935	0.764	1.62e-85	12	CKS1B
3.66e-86	0.377713	0.78	0.595	7.31e-83	12	BRCA2
4.32e-86	0.371488	0.728	0.465	8.64e-83	12	NT5C
4.76e-86	0.410903	0.97	0.791	9.52e-83	12	DUT
1.48e-84	0.447932	0.879	0.741	2.97e-81	12	LY6E
4.15e-84	0.353881	0.996	0.988	8.3e-81	12	TUBB
1.15e-83	0.627917	0.996	0.945	2.3e-80	12	SFRP2
1.53e-81	0.406271	0.71	0.506	3.06e-78	12	DTL
5.05e-81	0.304853	0.722	0.522	1.01e-77	12	CDCA7
1.16e-80	0.304496	0.754	0.552	2.32e-77	12	CENPW
5.29e-78	0.429007	0.995	0.983	1.06e-74	12	FTL
3.31e-76	0.506293	1	0.953	6.62e-73	12	LUM
4.78e-75	0.441606	0.94	0.747	9.55e-72	12	FAP
6.04e-75	0.359845	0.793	0.53	1.21e-71	12	ATAD2
2.12e-74	0.515133	0.921	0.794	4.23e-71	12	GAS6
1.02e-68	0.453296	0.967	0.797	2.05e-65	12	CILP
2.4e-68	0.255704	1	0.992	4.8e-65	12	HMGB1
8.11e-68	0.482223	0.968	0.873	1.62e-64	12	FBN1
3.23e-67	0.53425	0.974	0.908	6.45e-64	12	PTN
1.71e-66	0.459339	0.993	0.881	3.42e-63	12	COL12A1
1.34e-65	0.442995	1	0.947	2.69e-62	12	DCN
1.38e-65	0.314522	0.858	0.727	2.76e-62	12	GDF10
2.63e-62	0.268581	0.995	0.945	5.26e-59	12	STMN1
3.34e-62	0.429705	0.9	0.747	6.68e-59	12	PLAGL1
1.75e-61	0.641996	0.982	0.947	3.51e-58	12	DLK1
4.37e-61	0.477606	0.902	0.797	8.73e-58	12	C11H2orf40
2.18e-58	0.45494	0.979	0.919	4.37e-55	12	GSN
3.56e-58	0.635007	0.995	0.947	7.13e-55	12	POSTN
7.99e-58	0.259853	0.888	0.762	1.6e-54	12	C1R
1.76e-57	0.350855	0.903	0.821	3.53e-54	12	NRK
1.42e-56	0.366939	0.975	0.909	2.85e-53	12	MEST
7.01e-56	0.254077	0.845	0.716	1.4e-52	12	SCG3
2.33e-55	0.517905	0.921	0.761	4.66e-52	12	DPT
2.98e-54	0.283067	0.842	0.602	5.95e-51	12	CPE
3.16e-52	0.321898	0.946	0.819	6.32e-49	12	CDO1
1.27e-51	0.543263	0.984	0.955	2.53e-48	12	CLEC3B
2.78e-51	0.456215	0.808	0.686	5.56e-48	12	TNXB
1.06e-50	0.414946	0.938	0.799	2.12e-47	12	PTPRD
1.51e-50	0.402355	0.954	0.845	3.02e-47	12	ASPN
8.4e-50	0.341915	0.977	0.899	1.68e-46	12	IGF2R
4.35e-49	0.336995	0.842	0.733	8.7e-46	12	FRZB
7.18e-49	0.32059	0.896	0.737	1.44e-45	12	NTRK2
1.13e-46	0.362776	0.914	0.824	2.26e-43	12	ZFHX4
8.33e-45	0.275489	0.872	0.715	1.67e-41	12	HTRA3
1.3e-44	0.262267	0.678	0.486	2.6e-41	12	FGF18
1.68e-44	0.298436	0.981	0.848	3.37e-41	12	COL14A1
2e-44	0.318604	1	0.95	3.99e-41	12	COL5A2
2.35e-44	0.436572	0.902	0.826	4.71e-41	12	IGFBP6
3.24e-44	0.298181	0.824	0.72	6.49e-41	12	HSPB6
4.14e-44	0.458673	0.875	0.779	8.27e-41	12	SFRP1
8.74e-44	0.270431	0.692	0.572	1.75e-40	12	ATAD5
1.78e-41	0.264962	0.931	0.766	3.56e-38	12	CXCL12
6.66e-41	0.284204	0.733	0.627	1.33e-37	12	FBLN7
1.19e-40	0.288206	0.815	0.678	2.39e-37	12	FIBIN
2.14e-39	0.26944	0.842	0.643	4.28e-36	12	SYNE2
2.11e-38	0.266684	0.953	0.802	4.23e-35	12	IGF1
8.74e-38	0.318695	1	0.999	1.75e-34	12	COL1A2
2.37e-37	0.367991	0.714	0.552	4.74e-34	12	THBS4
3.89e-37	0.280099	0.868	0.732	7.78e-34	12	THBS2
5.31e-36	0.308961	1	0.998	1.06e-32	12	COL1A1
7.95e-35	0.275931	0.805	0.743	1.59e-31	12	FGF7
1.03e-34	0.332509	0.745	0.577	2.06e-31	12	GREM1
1.19e-34	0.253669	1	0.995	2.39e-31	12	COL3A1
9.42e-30	0.33055	0.717	0.647	1.88e-26	12	MAP1LC3C
4.99e-29	0.309454	0.752	0.665	9.99e-26	12	SEMA3C
2e-23	0.25814	0.736	0.595	3.99e-20	12	FNDC1
2.47e-19	0.343803	0.763	0.718	4.95e-16	12	SERPINE2
2.86e-10	0.384338	0.761	0.73	5.72e-07	12	CRLF1
0	0.66969	0.783	0.109	0	13	POU2AF1
2.96e-303	3.82543	0.992	0.592	5.92e-300	13	LOC102191415
2.89e-300	2.76967	0.979	0.486	5.79e-297	13	CD79B
5.02e-299	1.8196	0.985	0.501	1e-295	13	CD37
6.09e-298	2.15712	0.975	0.352	1.22e-294	13	CD79A
8.34e-290	1.7412	0.943	0.391	1.67e-286	13	FCMR
3e-288	1.90511	0.979	0.535	5.99e-285	13	PTPRCAP
1.46e-283	1.82745	0.983	0.603	2.91e-280	13	LIMD2
2.09e-281	2.8673	0.985	0.477	4.18e-278	13	CD74
2.87e-278	2.42371	0.983	0.639	5.74e-275	13	LOC106501751
1.01e-274	1.94418	0.998	0.862	2.01e-271	13	GPX1
2.87e-272	1.94642	0.975	0.625	5.73e-269	13	CORO1A
2.37e-271	2.13166	0.977	0.537	4.75e-268	13	LOC102189356
3.73e-266	2.6092	0.943	0.446	7.46e-263	13	LTB
9.23e-266	1.66664	0.911	0.346	1.85e-262	13	HCST
2.9e-265	0.475162	0.715	0.128	5.8e-262	13	SPIB
9.91e-255	2.05721	0.956	0.499	1.98e-251	13	LOC106503915
1.28e-254	2.61689	0.922	0.489	2.55e-251	13	LOC108637283
9.14e-254	1.65408	0.947	0.492	1.83e-250	13	GMFG
7.65e-250	1.65699	0.998	0.991	1.53e-246	13	B2M
3.06e-249	2.2513	0.981	0.659	6.11e-246	13	CXCR4
5.94e-249	1.97526	0.992	0.733	1.19e-245	13	LOC102181202
1.26e-246	1.81371	0.962	0.531	2.52e-243	13	LAPTM5
3.16e-244	1.42854	0.943	0.508	6.33e-241	13	LYN
1.39e-241	1.68952	0.949	0.497	2.78e-238	13	PSMB8
3.39e-233	1.91574	0.949	0.61	6.79e-230	13	LOC102180664
3.21e-231	1.32238	0.861	0.368	6.43e-228	13	BTK
2.29e-225	1.71921	0.928	0.492	4.58e-222	13	FAM107B
1.25e-220	1.62262	0.907	0.398	2.5e-217	13	LOC100860813
1.03e-215	1.28488	0.996	0.976	2.05e-212	13	LOC102168547
1.07e-214	1.22172	0.92	0.537	2.14e-211	13	LSP1
5.81e-212	0.821849	0.77	0.196	1.16e-208	13	LOC102187356
1.27e-208	1.67841	0.903	0.546	2.55e-205	13	NFKBID
1.94e-207	0.698172	0.741	0.15	3.89e-204	13	GPR18
4.74e-207	1.10856	0.857	0.363	9.49e-204	13	CD48
1.36e-199	1.04556	0.827	0.307	2.72e-196	13	PRKCB
1.52e-199	0.921562	0.8	0.368	3.03e-196	13	IL2RA
1.05e-192	1.17732	0.901	0.552	2.09e-189	13	PDE4B
3.18e-189	1.2799	0.8	0.305	6.36e-186	13	LRMP
2.5e-188	2.35892	0.859	0.574	4.99e-185	13	UCP2
2.81e-188	1.13471	0.871	0.427	5.62e-185	13	LOC102177846
1.07e-185	2.46764	0.797	0.362	2.15e-182	13	LOC106503064
1.43e-179	1.11808	0.762	0.374	2.86e-176	13	LOC102175459
1.22e-178	0.934807	0.8	0.354	2.43e-175	13	IKZF1
1.28e-178	1.11174	0.93	0.57	2.56e-175	13	EZR
2.93e-178	1.20048	0.863	0.486	5.85e-175	13	PSMB9
4e-178	0.577729	0.675	0.14	8e-175	13	VPREB3
6.49e-177	0.928826	0.848	0.467	1.3e-173	13	RASGRP2
6.08e-176	1.06191	0.804	0.341	1.22e-172	13	PIK3AP1
8.97e-174	0.965319	0.806	0.345	1.79e-170	13	LOC102187998
6.05e-172	1.20562	0.812	0.325	1.21e-168	13	POU2F2
1.19e-170	1.15149	0.89	0.494	2.37e-167	13	LOC108633505
1.99e-170	0.844372	0.816	0.395	3.97e-167	13	LOC102188267
3.96e-170	2.03793	0.816	0.485	7.91e-167	13	JCHAIN
6.23e-170	0.44219	0.722	0.268	1.25e-166	13	SAXO1
6.94e-170	3.40241	0.842	0.628	1.39e-166	13	LOC102176353
1.46e-169	0.733056	0.81	0.443	2.91e-166	13	TRAF3IP3
1.41e-167	0.93195	0.829	0.501	2.81e-164	13	SPI1
2.97e-167	0.980914	0.738	0.25	5.93e-164	13	LAMP3
4.32e-167	1.41387	0.873	0.523	8.64e-164	13	ARL4C
1.04e-166	1.18351	0.749	0.326	2.07e-163	13	IL7R
1.23e-164	1.07823	0.916	0.587	2.46e-161	13	LRRFIP1
6.63e-164	1.47903	0.93	0.679	1.33e-160	13	GYPC
3.44e-163	1.21864	0.958	0.794	6.89e-160	13	ODC1
4.76e-162	1.01955	0.768	0.363	9.53e-159	13	LOC102189932
1.64e-160	0.530431	0.736	0.344	3.29e-157	13	CLGN
9.79e-156	1.11335	0.888	0.716	1.96e-152	13	PTPN18
5.12e-153	0.345086	0.722	0.346	1.02e-149	13	PROC
7.86e-153	0.776761	0.698	0.248	1.57e-149	13	CCR7
9.43e-152	0.453308	0.738	0.366	1.89e-148	13	FBXO15
1.51e-151	0.955355	0.778	0.42	3.02e-148	13	DCK
1.24e-150	1.10827	0.85	0.595	2.48e-147	13	REL
1.56e-150	0.756152	0.827	0.418	3.12e-147	13	FLI1
3.1e-149	0.960539	0.838	0.496	6.2e-146	13	LMO2
2.15e-147	0.881495	0.827	0.503	4.3e-144	13	CDKN2D
3.13e-147	1.2737	0.757	0.465	6.26e-144	13	LOC102174044
1.54e-146	1.15609	0.81	0.465	3.08e-143	13	LOC102179937
3.27e-146	1.21972	0.867	0.511	6.54e-143	13	BIRC3
9.41e-146	1.00942	0.814	0.471	1.88e-142	13	SLC9A3R1
1.96e-145	0.943762	0.743	0.288	3.92e-142	13	BLNK
2.33e-143	0.727706	0.844	0.644	4.66e-140	13	LOC102184389
3.08e-143	0.746273	0.759	0.376	6.17e-140	13	LOC108638221
4.02e-143	0.571164	1	0.999	8.04e-140	13	TMSB4X
1.9e-142	0.876767	0.774	0.492	3.79e-139	13	ST6GALNAC2
5.59e-142	1.00329	0.785	0.306	1.12e-138	13	PTPRC
3.38e-141	2.22701	0.783	0.589	6.76e-138	13	LOC102185492
1.55e-139	1.07257	0.892	0.619	3.11e-136	13	FOXO1
1.23e-138	1.00048	0.781	0.29	2.47e-135	13	IL2RG
1.93e-138	0.728226	0.776	0.482	3.86e-135	13	INCENP
1.47e-136	0.84884	0.774	0.38	2.95e-133	13	RAC2
2.18e-136	1.00021	0.831	0.507	4.37e-133	13	STK17A
8.71e-135	0.830514	0.717	0.323	1.74e-131	13	BCL2A1
8.46e-134	0.672066	1	0.998	1.69e-130	13	PTMA
4.52e-133	0.99095	0.757	0.429	9.04e-130	13	CPM
1.03e-132	0.934559	0.937	0.879	2.07e-129	13	ARPC1B
4.31e-132	1.10603	0.81	0.512	8.63e-129	13	ARHGDIB
1.27e-131	0.908211	0.743	0.346	2.55e-128	13	SIT1
6.76e-131	1.25415	0.981	0.844	1.35e-127	13	CRIP1
1.52e-127	0.263609	0.631	0.223	3.04e-124	13	LOC102180344
1.71e-125	0.365311	0.652	0.274	3.42e-122	13	OCLN
5.12e-124	0.566458	0.724	0.336	1.02e-120	13	FGD2
1.58e-121	0.571175	0.774	0.572	3.15e-118	13	HHEX
1.66e-121	0.424537	0.66	0.229	3.32e-118	13	MYO1G
7.14e-119	0.598119	0.637	0.225	1.43e-115	13	LOC108635902
2.59e-117	1.31834	0.785	0.48	5.19e-114	13	DUSP2
2.6e-117	0.393735	0.665	0.289	5.2e-114	13	FCRLA
1.68e-116	1.08614	0.833	0.557	3.36e-113	13	ETS1
2.21e-114	0.508424	0.65	0.274	4.43e-111	13	MZB1
3.95e-114	0.65083	0.703	0.337	7.9e-111	13	ATP2A3
1.85e-113	0.280484	0.679	0.36	3.71e-110	13	CA12
1.8e-109	0.965529	0.759	0.424	3.6e-106	13	PHACTR1
2.23e-108	0.982463	0.781	0.561	4.45e-105	13	MND1
7.11e-108	0.938283	0.941	0.807	1.42e-104	13	HMGB2
1.98e-107	1.30721	0.764	0.604	3.96e-104	13	C28H10orf10
6.53e-106	0.960236	0.73	0.288	1.31e-102	13	PTPN6
1.48e-104	0.683914	0.732	0.509	2.96e-101	13	DERL3
3.33e-104	1.10223	0.852	0.731	6.65e-101	13	PIM3
6.02e-104	0.852281	0.88	0.684	1.2e-100	13	FOXP1
1.08e-102	0.728367	0.928	0.856	2.17e-99	13	TPM3
3.77e-102	0.8948	0.804	0.52	7.55e-99	13	DUSP6
4.27e-102	0.785749	0.698	0.435	8.54e-99	13	MYB
8.97e-99	0.754987	0.69	0.429	1.79e-95	13	IKZF3
2.79e-98	0.801987	0.662	0.304	5.58e-95	13	MS4A1
4.13e-96	0.544132	0.757	0.516	8.26e-93	13	LOC100861338
9.33e-96	1.57966	0.662	0.397	1.87e-92	13	LOC102184629
1.71e-95	0.484353	0.686	0.327	3.43e-92	13	BIN2
1.31e-94	0.261046	0.669	0.403	2.62e-91	13	PRKCH
2.12e-94	0.831605	0.768	0.58	4.24e-91	13	HMGA1
6.61e-94	0.774848	0.844	0.62	1.32e-90	13	LBR
1.37e-91	0.695583	0.852	0.664	2.73e-88	13	VASP
1.44e-91	1.42622	0.705	0.407	2.88e-88	13	LOC102177727
2.07e-91	0.450592	0.671	0.361	4.14e-88	13	LOC102184922
3.22e-90	1.01726	0.789	0.524	6.43e-87	13	CREM
5.06e-89	1.10775	0.842	0.671	1.01e-85	13	GADD45A
6.46e-88	0.698079	0.882	0.686	1.29e-84	13	CKS2
1.06e-87	0.495651	0.618	0.15	2.11e-84	13	LOC102179822
7.16e-87	0.906304	0.643	0.318	1.43e-83	13	RGS1
1.16e-86	1.13884	0.698	0.426	2.32e-83	13	PLAC8
3.33e-86	0.737715	0.624	0.224	6.67e-83	13	LOC108634590
3.75e-84	0.901975	0.654	0.458	7.5e-81	13	AZU1
4.86e-84	0.575627	0.713	0.376	9.72e-81	13	BCL11A
2.82e-83	0.391934	0.722	0.517	5.64e-80	13	ANGPT2
2.72e-82	0.987494	0.677	0.317	5.44e-79	13	TAGAP
5.17e-82	0.406424	0.724	0.492	1.03e-78	13	GMPR
1.25e-80	0.638508	0.673	0.441	2.5e-77	13	CD24
1.08e-79	0.851841	0.656	0.332	2.16e-76	13	LOC102188452
2.66e-78	0.659566	0.806	0.685	5.32e-75	13	ATP1B1
3.55e-78	0.647142	0.677	0.346	7.1e-75	13	LAT2
7.41e-76	0.26583	0.601	0.294	1.48e-72	13	MAP7
2.3e-75	1.04113	0.703	0.449	4.6e-72	13	SRGN
5.13e-72	0.500813	0.781	0.612	1.03e-68	13	LOC102180549
1.64e-71	0.474628	0.772	0.665	3.28e-68	13	TSPAN4
4.97e-71	0.373413	0.667	0.356	9.93e-68	13	HSPB8
1.03e-70	0.818217	0.854	0.72	2.05e-67	13	CDKN1A
6.89e-70	0.760139	0.641	0.352	1.38e-66	13	LOC108636060
1.72e-69	0.554011	0.943	0.878	3.44e-66	13	HN1
1.64e-68	0.327768	0.688	0.482	3.28e-65	13	MGLL
1.04e-67	0.370025	0.639	0.386	2.08e-64	13	PARVG
8.84e-67	0.469731	0.612	0.257	1.77e-63	13	ARHGAP30
1.04e-65	0.672041	0.681	0.415	2.07e-62	13	ST8SIA4
2.14e-63	0.306311	0.743	0.649	4.28e-60	13	PECAM1
6.11e-63	0.494951	0.681	0.537	1.22e-59	13	LOC102182927
4.85e-61	0.591525	0.669	0.432	9.7e-58	13	DOCK8
5.78e-60	0.707571	0.73	0.543	1.16e-56	13	DUSP5
1.91e-59	0.509202	0.85	0.65	3.82e-56	13	CELF2
7.79e-58	0.959015	0.848	0.716	1.56e-54	13	KLF2
1.2e-57	0.365957	0.694	0.523	2.4e-54	13	CDCA7
1.17e-56	0.529384	0.658	0.504	2.34e-53	13	RNF125
1.94e-56	0.430646	0.947	0.881	3.87e-53	13	SAT1
9.83e-56	0.380964	0.624	0.482	1.97e-52	13	ISG15
8.9e-53	0.496907	0.914	0.876	1.78e-49	13	TAGLN2
3.64e-51	0.470684	0.884	0.735	7.27e-48	13	MEF2C
4.48e-51	0.476176	0.62	0.428	8.97e-48	13	HCLS1
2.03e-50	0.47688	0.694	0.572	4.06e-47	13	S1PR1
2.16e-50	0.417509	0.776	0.676	4.33e-47	13	MTSS1
3.78e-50	0.436906	0.646	0.463	7.57e-47	13	TRIB1
4.67e-50	0.600343	0.755	0.653	9.33e-47	13	ABRACL
4.11e-49	0.441332	0.808	0.666	8.22e-46	13	MYH9
2.82e-46	0.688096	0.561	0.263	5.65e-43	13	LOC102179835
5.22e-46	0.73244	0.627	0.441	1.04e-42	13	LCP1
7.59e-46	0.572971	0.616	0.426	1.52e-42	13	FERMT3
1.35e-45	0.49389	0.616	0.422	2.71e-42	13	SPOCK2
1.04e-44	0.597549	0.605	0.503	2.09e-41	13	SIGLEC10
1.48e-44	0.713864	0.711	0.669	2.97e-41	13	CHPT1
6.94e-44	0.509756	0.557	0.241	1.39e-40	13	DOCK2
7.76e-44	0.519536	0.897	0.846	1.55e-40	13	JMJD1C
2.74e-43	0.731121	0.778	0.659	5.48e-40	13	NR4A1
3.91e-43	0.434236	0.595	0.437	7.82e-40	13	HES6
5.2e-43	0.57153	0.643	0.49	1.04e-39	13	ITGA4
7.75e-43	0.443237	0.985	0.976	1.55e-39	13	LOC106502044
1.54e-42	0.639444	0.778	0.648	3.09e-39	13	RALGPS2
1.8e-42	0.824275	0.751	0.574	3.6e-39	13	NR4A2
2.29e-42	0.555962	0.654	0.511	4.59e-39	13	TPD52
2.61e-41	0.417788	0.557	0.366	5.22e-38	13	NEBL
2.83e-41	0.408719	1	1	5.65e-38	13	FTH1
1.95e-40	0.63435	0.65	0.541	3.9e-37	13	TNFAIP3
3.38e-40	0.566466	0.605	0.481	6.76e-37	13	NUAK2
1.23e-39	0.609436	0.93	0.898	2.46e-36	13	NFKBIA
1.33e-39	0.523937	0.762	0.63	2.67e-36	13	TIPARP
5.83e-39	0.533449	0.624	0.516	1.17e-35	13	CARD9
5.57e-38	0.31267	0.424	0.022	1.11e-34	13	LOC108635873
6.38e-37	0.355787	0.646	0.458	1.28e-33	13	LOC102185049
1.05e-35	0.58838	0.696	0.611	2.1e-32	13	CYSTM1
5.08e-35	0.49291	0.911	0.787	1.02e-31	13	ID3
5.6e-35	0.435044	0.553	0.324	1.12e-31	13	LCP2
8.42e-35	0.454094	0.673	0.602	1.68e-31	13	ACP5
2.44e-34	0.482763	0.517	0.222	4.89e-31	13	CD3G
3.43e-34	0.320108	0.584	0.416	6.87e-31	13	NRROS
1.08e-33	0.574226	0.635	0.578	2.17e-30	13	ELMO1
4.38e-33	0.672501	0.629	0.509	8.77e-30	13	LOC102187319
1.43e-32	0.497651	0.973	0.955	2.87e-29	13	TUBB4B
2.19e-32	0.263862	0.747	0.532	4.39e-29	13	RAB32
1.87e-31	0.424369	0.707	0.629	3.74e-28	13	LOC108634457
2.85e-31	0.266239	0.62	0.512	5.69e-28	13	MYBL2
5.48e-30	0.338818	0.546	0.392	1.1e-26	13	CLDN4
4.76e-29	0.442374	0.536	0.335	9.51e-26	13	LOC108633278
2.06e-25	0.390719	0.553	0.445	4.13e-22	13	FAM78A
2.46e-25	0.436454	0.508	0.232	4.92e-22	13	NCKAP1L
1.74e-24	0.303229	0.819	0.757	3.48e-21	13	ROCK1
4.9e-24	0.401252	0.631	0.559	9.81e-21	13	ABLIM1
7.09e-24	0.347991	0.717	0.704	1.42e-20	13	LOC108634746
1.04e-23	0.299543	0.513	0.315	2.08e-20	13	EVI2B
2.75e-23	0.359506	0.481	0.3	5.5e-20	13	TNF
3.73e-23	0.300376	0.719	0.583	7.46e-20	13	GNG2
3.83e-23	0.270564	0.582	0.473	7.67e-20	13	LOC102184297
6.77e-22	0.464325	0.599	0.52	1.35e-18	13	TNFRSF1B
1.55e-21	0.359863	0.527	0.435	3.1e-18	13	ARAP2
2.64e-21	0.535663	0.863	0.866	5.29e-18	13	KLF6
2.77e-20	0.333265	0.747	0.631	5.53e-17	13	BUB3
3.52e-19	0.250492	0.593	0.49	7.04e-16	13	MAP3K1
2.13e-18	0.343251	0.903	0.899	4.25e-15	13	UBE2S
5.39e-18	0.58396	0.523	0.41	1.08e-14	13	IRF8
6.17e-18	0.331864	0.751	0.655	1.23e-14	13	CAMK2D
4.87e-17	0.597185	0.563	0.547	9.74e-14	13	LOC102172613
2.29e-16	0.381591	0.816	0.775	4.58e-13	13	BTG2
1.46e-14	0.329379	0.831	0.803	2.93e-11	13	BIN1
6e-14	1.42946	0.188	0.344	1.2e-10	13	LOC102177855
7.49e-14	0.459253	0.641	0.629	1.5e-10	13	KDM6B
1.48e-13	0.267427	0.302	0.161	2.96e-10	13	IL17RB
1.6e-13	0.350485	0.582	0.528	3.2e-10	13	EFHD2
8.04e-13	0.284711	0.483	0.41	1.61e-09	13	IL6R
2.31e-12	0.270927	0.447	0.229	4.63e-09	13	CXHXorf21
5.02e-12	0.268804	0.511	0.51	1e-08	13	SOX5
[truncated: 2,853 more rows]

## Sheet: Table S4
	gene_short_name	pval	qval
CENPK	CENPK	0	0
TCF19	TCF19	0	0
KIAA0101	KIAA0101	2.11567111038943e-317	1.39965748424683e-313
MIS18BP1	MIS18BP1	1.14993e-307	5.70566e-304
MXD3	MXD3	7.30387e-288	2.8992e-284
TOP2A	TOP2A	5.30604e-283	1.75515e-279
BIRC5	BIRC5	8.53646e-282	2.42033e-278
SPC24	SPC24	1.051e-276	2.60739e-273
CENPW	CENPW	1.91867e-269	4.2311e-266
DLGAP5	DLGAP5	7.43233e-266	1.4751e-262
NUF2	NUF2	4.26008e-259	7.68634e-256
SGO1	SGO1	8.54232e-255	1.41283e-251
CENPN	CENPN	2.35359e-252	3.59321e-249
PCOLCE	PCOLCE	1.93228e-250	2.73928e-247
MAD2L1	MAD2L1	4.01377e-246	5.31076e-243
NUSAP1	NUSAP1	6.0288e-245	7.47835e-242
KIF22	KIF22	2.88002e-242	3.36234e-239
CKAP2	CKAP2	1.71707e-234	1.89326e-231
KIFC1	KIFC1	2.37271e-233	2.47849e-230
KIF23	KIF23	3.92219e-233	3.89218e-230
CDCA3	CDCA3	4.5628e-231	4.31228e-228
TYMS	TYMS	3.82118e-229	3.44722e-226
FAM64A	FAM64A	1.31656e-228	1.13608e-225
ANLN	ANLN	1.14507e-225	9.46923e-223
SERPINF1	SERPINF1	2.91245e-224	2.31213e-221
CLSPN	CLSPN	4.51841e-223	3.44911e-220
CDCA2	CDCA2	5.19289e-221	3.81716e-218
TACC3	TACC3	1.87976e-219	1.33242e-216
KIF11	KIF11	7.1519e-217	4.89461e-214
TPX2	TPX2	2.32036e-214	1.53507e-211
CDK1	CDK1	1.33797e-213	8.56603e-211
TTK	TTK	2.29026e-203	1.42046e-200
UBE2C	UBE2C	8.1069e-201	4.87569e-198
NDC80	NDC80	8.42913e-200	4.92038e-197
ASPM	ASPM	2.66185e-197	1.50942e-194
DEPDC1	DEPDC1	6.35998e-197	3.50629e-194
AURKB	AURKB	8.81155e-196	4.72656e-193
RECQL4	RECQL4	2.89776e-195	1.51347e-192
RRM2	RRM2	2.4121e-194	1.22751e-191
NCAPG	NCAPG	7.06745e-194	3.50669e-191
CENPE	CENPE	6.03038e-193	2.91914e-190
MND1	MND1	2.99239e-189	1.41405e-186
PTN	PTN	3.92268e-189	1.81054e-186
CENPF	CENPF	1.66659e-188	7.51745e-186
ESCO2	ESCO2	1.19967e-187	5.29107e-185
LOC102183306	LOC102183306	3.1727e-187	1.36888e-184
MYBL2	MYBL2	7.92945e-181	3.34842e-178
FBXO5	FBXO5	1.80126e-178	7.44785e-176
DCN	DCN	8.76752e-178	3.5512e-175
COL1A1	COL1A1	2.35656e-177	9.35413e-175
RAD51AP1	RAD51AP1	5.63946e-176	2.19464e-173
KIF4A	KIF4A	2.64889e-174	1.01101e-171
NCAPG2	NCAPG2	3.39414e-173	1.27101e-170
LOC108633412	LOC108633412	2.00267e-172	7.36057e-170
CDCA8	CDCA8	1.36597e-171	4.92917e-169
AURKA	AURKA	6.2417e-171	2.21213e-168
ERCC6L	ERCC6L	1.41827e-169	4.93832e-167
CDKN2C	CDKN2C	2.53867e-167	8.68707e-165
ASF1B	ASF1B	1.54168e-166	5.18607e-164
CENPT	CENPT	5.46358e-166	1.80726e-163
BUB1B	BUB1B	6.54684e-166	2.13008e-163
BCL11B	BCL11B	3.05939e-165	9.7935e-163
TK1	TK1	2.49868e-164	7.87162e-162
BUB1	BUB1	8.85135e-164	2.74489e-161
COL1A2	COL1A2	5.79783e-162	1.7703e-159
SMC2	SMC2	9.26935e-162	2.78741e-159
FANCD2	FANCD2	4.48681e-161	1.3291e-158
LOC106501755	LOC106501755	1.21831e-160	3.55586e-158
DIAPH3	DIAPH3	1.92406e-159	5.53433e-157
DLK1	DLK1	5.05286e-159	1.43263e-156
CENPL	CENPL	2.04477e-157	5.71585e-155
GAS6	GAS6	2.12602e-156	5.86043e-154
TRPS1	TRPS1	3.22994e-156	8.78145e-154
MFAP2	MFAP2	1.77494e-155	4.76044e-153
HMGB2	HMGB2	4.76159e-153	1.26004e-150
MKI67	MKI67	6.60309e-153	1.72436e-150
CCNB2	CCNB2	1.74629e-152	4.50111e-150
MIS18A	MIS18A	2.13109e-152	5.42253e-150
KNL1	KNL1	3.04142e-152	7.6409e-150
LOC108633413	LOC108633413	1.84286e-150	4.57189e-148
LOC106503501	LOC106503501	9.37811e-149	2.29787e-146
KNSTRN	KNSTRN	4.78095e-148	1.15717e-145
CKAP2L	CKAP2L	6.07871e-148	1.45354e-145
PTTG1	PTTG1	1.58075e-147	3.73489e-145
NRK	NRK	8.17847e-147	1.90962e-144
CDCA4	CDCA4	4.87355e-145	1.12471e-142
ZFHX4	ZFHX4	5.30465e-145	1.21013e-142
LMNB1	LMNB1	6.53889e-144	1.47474e-141
TMEM59L	TMEM59L	4.93543e-143	1.1006e-140
LOC102171676	LOC102171676	6.95713e-143	1.5342e-140
PRDX4	PRDX4	1.46842e-141	3.2026e-139
SFRP2	SFRP2	2.39138e-140	5.15887e-138
TCF4	TCF4	1.43647e-139	3.06555e-137
LOC102178027	LOC102178027	4.77073e-139	1.00728e-136
ATAD2	ATAD2	2.62827e-138	5.49086e-136
E2F8	E2F8	3.22724e-138	6.67198e-136
LOC102181348	LOC102181348	6.35822e-138	1.30094e-135
LOC102180034	LOC102180034	4.95863e-137	1.00422e-134
CDKN3	CDKN3	6.26805e-137	1.25659e-134
CENPH	CENPH	4.86108e-136	9.64779e-134
CDC20	CDC20	1.14805e-135	2.25597e-133
KIF15	KIF15	1.44676e-135	2.81508e-133
PCNA	PCNA	6.71985e-135	1.29484e-132
CKS2	CKS2	7.15605e-135	1.36564e-132
PRC1	PRC1	1.1431e-134	2.16068e-132
SPAG5	SPAG5	2.06141e-134	3.85969e-132
ECT2	ECT2	2.25093e-134	4.17515e-132
PRR11	PRR11	1.6769e-133	3.08162e-131
DTYMK	DTYMK	1.72338e-133	3.13798e-131
CENPA	CENPA	7.8646e-133	1.41899e-130
LOC102187109	LOC102187109	4.67181e-132	8.35328e-130
CDO1	CDO1	4.26637e-128	7.56023e-126
ESPL1	ESPL1	4.45036e-127	7.81649e-125
HELLS	HELLS	4.94581e-127	8.61048e-125
LOC102178700	LOC102178700	5.63385e-127	9.72305e-125
CENPU	CENPU	1.40777e-126	2.40862e-124
ARHGEF39	ARHGEF39	2.22532e-126	3.77486e-124
KIF18B	KIF18B	3.92515e-125	6.6019e-123
LOC102186918	LOC102186918	1.60896e-124	2.68344e-122
CMC2	CMC2	1.91005e-124	3.15906e-122
NEIL3	NEIL3	5.72418e-124	9.38908e-122
LOC106502044	LOC106502044	6.75372e-123	1.0987e-120
LOC102184183	LOC102184183	8.63645e-123	1.39356e-120
PSRC1	PSRC1	6.05731e-122	9.69511e-120
LOC106503494	LOC106503494	9.67269e-122	1.53579e-119
CCNA2	CCNA2	8.62392e-120	1.3584e-117
LUM	LUM	1.0652e-119	1.66465e-117
CCNF	CCNF	8.56014e-119	1.32729e-116
BRCA1	BRCA1	4.18506e-118	6.43882e-116
PLK1	PLK1	5.24872e-118	8.01318e-116
LOC108637680	LOC108637680	6.69515e-118	1.01434e-115
KIF20B	KIF20B	7.58707e-118	1.14076e-115
RNASEH2C	RNASEH2C	3.54751e-117	5.29379e-115
DUT	DUT	4.04808e-117	5.99569e-115
NCAPD2	NCAPD2	1.12681e-116	1.65658e-114
COL6A3	COL6A3	3.35413e-116	4.89481e-114
SFRP1	SFRP1	2.14927e-115	3.11362e-113
OIP5	OIP5	2.34519e-115	3.37283e-113
SHCBP1	SHCBP1	4.39377e-115	6.27361e-113
TMED3	TMED3	9.42487e-115	1.33611e-112
CLEC3B	CLEC3B	2.82439e-114	3.97558e-112
DEPDC1B	DEPDC1B	1.51268e-113	2.11423e-111
CDT1	CDT1	3.96109e-113	5.49761e-111
LOC102182181	LOC102182181	4.72925e-113	6.51816e-111
NEK2	NEK2	1.51919e-112	2.07941e-110
KIF20A	KIF20A	1.79535e-112	2.44057e-110
SKA3	SKA3	2.27011e-112	3.06496e-110
TRIP13	TRIP13	2.73689e-112	3.6702e-110
LXN	LXN	3.94462e-112	5.25428e-110
PBK	PBK	2.90676e-111	3.84604e-109
MEST	MEST	9.94571e-111	1.30724e-108
MFAP5	MFAP5	1.16679e-110	1.5235e-108
TUBA1C	TUBA1C	2.30518e-109	2.99026e-107
C11H2orf40	C11H2orf40	2.5078e-109	3.23196e-107
COL3A1	COL3A1	4.49518e-109	5.75586e-107
FANCI	FANCI	4.22852e-108	5.37971e-106
GTSE1	GTSE1	4.42363e-107	5.59209e-105
NT5C	NT5C	2.26727e-105	2.848e-103
HMGN2	HMGN2	4.84699e-105	6.0502e-103
RPN1	RPN1	7.27165e-105	9.02003e-103
KNTC1	KNTC1	2.02403e-104	2.49509e-102
RPS28	RPS28	1.52686e-103	1.87059e-101
UHRF1	UHRF1	4.84092e-103	5.89433e-101
STMN1	STMN1	7.38769e-103	8.94046e-101
FBLN1	FBLN1	1.14405e-102	1.37612e-100
LOC102187615	LOC102187615	1.58137e-101	1.89069e-99
HSP90AB1	HSP90AB1	3.91934e-101	4.65791e-99
COL14A1	COL14A1	1.20449e-100	1.42295e-98
TUBB	TUBB	2.31103e-100	2.71402e-98
FEN1	FEN1	6.08389e-100	7.10276e-98
TUBB6	TUBB6	6.61802e-100	7.68116e-98
SPC25	SPC25	1.67534e-99	1.93317e-97
LOC102184534	LOC102184534	3.0318e-99	3.47816e-97
MASTL	MASTL	3.6649e-99	4.1803e-97
RACGAP1	RACGAP1	6.27175e-99	7.11288e-97
CKAP4	CKAP4	7.01957e-99	7.91577e-97
DTL	DTL	7.35156e-99	8.2433e-97
NCAPD3	NCAPD3	1.00052e-98	1.11558e-96
LOC108635249	LOC108635249	1.03347e-97	1.14588e-95
SAPCD2	SAPCD2	1.69654e-97	1.87062e-95
SMC4	SMC4	2.20696e-97	2.41998e-95
CD8B	CD8B	3.37941e-97	3.68523e-95
LMNB2	LMNB2	9.23906e-97	1.00201e-94
LIG1	LIG1	1.3152e-96	1.41862e-94
CPXM1	CPXM1	1.70657e-96	1.83082e-94
TMEM129	TMEM129	5.51775e-95	5.88767e-93
ADAMTS2	ADAMTS2	1.37519e-94	1.45954e-92
CENPP	CENPP	3.61315e-94	3.81437e-92
PLAGL1	PLAGL1	6.58186e-94	6.91165e-92
TWIST2	TWIST2	7.06193e-94	7.37675e-92
ERFE	ERFE	1.22767e-93	1.27569e-91
ZNF367	ZNF367	8.89825e-93	9.1981e-91
ATAD5	ATAD5	1.49378e-92	1.53612e-90
LSM4	LSM4	4.57314e-92	4.67851e-90
HMGB1	HMGB1	5.11903e-92	5.21013e-90
POSTN	POSTN	7.07835e-92	7.16755e-90
PEBP1	PEBP1	2.62837e-91	2.64798e-89
UBE2T	UBE2T	4.47868e-91	4.48932e-89
SLC29A1	SLC29A1	1.51202e-90	1.508e-88
SIVA1	SIVA1	1.71186e-90	1.69876e-88
IGF2	IGF2	1.65232e-89	1.63153e-87
RIBC1	RIBC1	1.85632e-89	1.82388e-87
COL5A2	COL5A2	2.86746e-88	2.80347e-86
COL12A1	COL12A1	3.4892e-88	3.39462e-86
KIF2C	KIF2C	2.95972e-87	2.86544e-85
MCM4	MCM4	1.00612e-86	9.69338e-85
RDM1	RDM1	2.60721e-86	2.49977e-84
NENF	NENF	2.62043e-86	2.50037e-84
P4HB	P4HB	7.35834e-86	6.98761e-84
SERPINE2	SERPINE2	1.44332e-85	1.36408e-83
LOC102184297	LOC102184297	2.11109e-85	1.98572e-83
LOC102188874	LOC102188874	7.05034e-85	6.60038e-83
CCNB1	CCNB1	7.96287e-85	7.41967e-83
TMEM98	TMEM98	1.2794e-84	1.18655e-82
RPL13A	RPL13A	2.35312e-84	2.17221e-82
PLK4	PLK4	4.69598e-84	4.31486e-82
CILP	CILP	1.42566e-83	1.30392e-81
GMNN	GMNN	6.99409e-83	6.36751e-81
HMMR	HMMR	8.42044e-83	7.63107e-81
CDC6	CDC6	9.48763e-83	8.55914e-81
CNTFR	CNTFR	2.2141e-82	1.98838e-80
POC1A	POC1A	2.87917e-82	2.57401e-80
RRM1	RRM1	9.24655e-82	8.22943e-80
RBL1	RBL1	1.00887e-81	8.9389e-80
MCM3	MCM3	1.23667e-81	1.09085e-79
TMPO	TMPO	3.49252e-81	3.06708e-79
TNXB	TNXB	4.1251e-81	3.60665e-79
FAP	FAP	4.27045e-81	3.71735e-79
ZWINT	ZWINT	9.80832e-81	8.50069e-79
LBH	LBH	1.74218e-80	1.50335e-78
EFEMP2	EFEMP2	2.2106e-80	1.8993e-78
FBLN7	FBLN7	2.60257e-80	2.22643e-78
HS3ST6	HS3ST6	7.74554e-80	6.59767e-78
CKS1B	CKS1B	8.62935e-80	7.31909e-78
LOC102186446	LOC102186446	2.3435e-79	1.97921e-77
CCHCR1	CCHCR1	4.22394e-79	3.55223e-77
PLAC9	PLAC9	1.22825e-78	1.02857e-76
CEP55	CEP55	1.25879e-78	1.04972e-76
SH3GL3	SH3GL3	3.16444e-78	2.62781e-76
CDC45	CDC45	6.65029e-78	5.49951e-76
KIF18A	KIF18A	7.73099e-78	6.36668e-76
CRISPLD1	CRISPLD1	3.60555e-77	2.957e-75
POLA2	POLA2	4.92954e-77	4.0262e-75
GEN1	GEN1	5.00712e-77	4.0728e-75
LOC102183743	LOC102183743	6.50507e-77	5.26964e-75
EBF3	EBF3	8.72817e-77	7.04179e-75
LOC102180549	LOC102180549	9.00357e-77	7.23457e-75
RBBP8	RBBP8	3.65888e-76	2.92814e-74
CHEK1	CHEK1	4.62291e-76	3.68477e-74
LY6E	LY6E	2.09837e-75	1.66585e-73
THBS4	THBS4	3.3082e-75	2.61585e-73
LOC102173480	LOC102173480	1.0222e-74	8.05067e-73
FAM83D	FAM83D	2.38906e-74	1.87414e-72
LOC102172689	LOC102172689	2.24609e-73	1.75505e-71
CDKN2D	CDKN2D	2.88523e-73	2.24561e-71
MCUB	MCUB	4.26029e-73	3.30289e-71
DSN1	DSN1	1.70011e-72	1.31292e-70
ANPEP	ANPEP	2.63075e-72	2.02374e-70
HMGB3	HMGB3	3.26136e-72	2.49916e-70
LOC100861018	LOC100861018	6.26145e-72	4.77965e-70
THY1	THY1	1.06658e-71	8.11052e-70
WBSCR17	WBSCR17	4.39985e-71	3.33297e-69
LOC102181383	LOC102181383	5.91583e-71	4.46431e-69
RPL10	RPL10	1.98383e-70	1.4914e-68
INCENP	INCENP	2.94242e-70	2.2037e-68
LOC108635555	LOC108635555	7.67941e-70	5.72982e-68
NDE1	NDE1	8.16668e-70	6.07057e-68
RPL23A	RPL23A	9.32446e-70	6.90532e-68
LOC106503672	LOC106503672	1.16193e-69	8.57281e-68
TGFBR3	TGFBR3	7.29256e-69	5.36057e-67
GINS3	GINS3	1.54529e-68	1.13171e-66
MEF2C	MEF2C	1.60928e-68	1.17424e-66
PTPRD	PTPRD	3.1306e-68	2.27594e-66
RCN1	RCN1	3.38451e-68	2.45155e-66
GSN	GSN	3.75945e-68	2.71089e-66
ZWILCH	ZWILCH	3.76987e-68	2.71089e-66
CENPM	CENPM	4.55496e-68	3.26362e-66
CCDC167	CCDC167	5.36023e-68	3.82678e-66
UBE2S	UBE2S	6.38571e-68	4.54255e-66
RUNX1T1	RUNX1T1	1.5671e-67	1.11079e-65
ZEB2	ZEB2	5.35534e-67	3.78247e-65
DPT	DPT	5.96499e-67	4.19812e-65
MYBL1	MYBL1	6.16611e-67	4.32434e-65
BGN	BGN	9.51869e-67	6.65202e-65
FRZB	FRZB	1.0116e-66	7.04467e-65
MB21D1	MB21D1	1.36499e-66	9.47236e-65
HTRA1	HTRA1	1.49121e-66	1.03122e-64
LOC102178856	LOC102178856	1.64439e-66	1.1332e-64
SYCE2	SYCE2	1.01814e-65	6.99208e-64
MZT1	MZT1	1.427e-65	9.76608e-64
LOC102189116	LOC102189116	1.53572e-65	1.0474e-63
RFC4	RFC4	1.76861e-65	1.20211e-63
CD59	CD59	1.86723e-65	1.26481e-63
LOC108636206	LOC108636206	4.00763e-65	2.70542e-63
EXO1	EXO1	1.2669e-64	8.52346e-63
RACK1	RACK1	1.56158e-64	1.04705e-62
SKA1	SKA1	2.06263e-64	1.37835e-62
ATP6V0E2	ATP6V0E2	3.27063e-64	2.17826e-62
ROBO2	ROBO2	4.89061e-64	3.24628e-62
CHAF1A	CHAF1A	5.42625e-64	3.58983e-62
RPA3	RPA3	7.54744e-64	4.97655e-62
BBOX1	BBOX1	8.97745e-64	5.89985e-62
MCM5	MCM5	2.59774e-63	1.70156e-61
PTCH1	PTCH1	3.68809e-63	2.40782e-61
FBN1	FBN1	4.51285e-63	2.9366e-61
E2F1	E2F1	8.44855e-63	5.47969e-61
WEE1	WEE1	4.15443e-62	2.68576e-60
POLD1	POLD1	6.65979e-62	4.29146e-60
C20H5orf34	C20H5orf34	8.88547e-62	5.70712e-60
ARHGAP5	ARHGAP5	1.50238e-61	9.6186e-60
TROAP	TROAP	2.60374e-61	1.66162e-59
FTL	FTL	4.20965e-61	2.67785e-59
TRAIP	TRAIP	7.29931e-61	4.62842e-59
CRABP1	CRABP1	8.50611e-61	5.37646e-59
PITX2	PITX2	1.34908e-60	8.50004e-59
MELK	MELK	1.47091e-60	9.23833e-59
HYLS1	HYLS1	1.68135e-60	1.05268e-58
RAD51	RAD51	1.77376e-60	1.10704e-58
LOC108634705	LOC108634705	4.41931e-60	2.74953e-58
PARPBP	PARPBP	5.32588e-60	3.30321e-58
CNTLN	CNTLN	6.64697e-60	4.10973e-58
DAD1	DAD1	3.53314e-59	2.17771e-57
LOC102180517	LOC102180517	6.681e-59	4.1052e-57
RPA2	RPA2	7.46425e-59	4.57231e-57
HJURP	HJURP	1.09079e-58	6.66118e-57
HIC1	HIC1	1.62078e-58	9.86738e-57
CRABP2	CRABP2	2.53345e-58	1.53297e-56
MRPS26	MRPS26	2.52646e-58	1.53297e-56
LOC108637473	LOC108637473	4.57049e-58	2.75716e-56
OSTC	OSTC	2.57012e-57	1.54573e-55
BARD1	BARD1	2.60614e-57	1.56266e-55
FAM72A	FAM72A	3.91652e-57	2.3413e-55
COL6A6	COL6A6	4.57639e-57	2.72756e-55
LOC108637357	LOC108637357	6.59435e-57	3.9185e-55
RPL18	RPL18	6.96348e-57	4.1255e-55
GFRA2	GFRA2	7.46592e-57	4.41e-55
MGME1	MGME1	8.46839e-57	4.9873e-55
EBF2	EBF2	1.5238e-56	8.9476e-55
ARHGAP11A	ARHGAP11A	1.56242e-56	9.14733e-55
B3GLCT	B3GLCT	5.11919e-56	2.98825e-54
TWIST1	TWIST1	5.46354e-56	3.17991e-54
CRLF1	CRLF1	6.13939e-56	3.56282e-54
LOC102183280	LOC102183280	9.97917e-56	5.77424e-54
GSG2	GSG2	1.0242e-55	5.90912e-54
TTYH2	TTYH2	1.09867e-55	6.32037e-54
LOC102181641	LOC102181641	1.8059e-55	1.03589e-53
COPRS	COPRS	7.43647e-55	4.25336e-53
NUCB2	NUCB2	1.16062e-54	6.61923e-53
SHC2	SHC2	1.43121e-54	8.13903e-53
DBF4	DBF4	2.61998e-54	1.48568e-52
CBR3	CBR3	6.67322e-54	3.77331e-52
PRIM2	PRIM2	7.10137e-54	4.004e-52
STIL	STIL	1.0319e-53	5.80171e-52
ARL6IP1	ARL6IP1	1.76606e-53	9.90142e-52
FABP7	FABP7	2.0419e-53	1.14157e-51
PTH1R	PTH1R	2.85703e-53	1.59279e-51
MCM2	MCM2	3.91309e-53	2.17544e-51
RFC3	RFC3	4.06005e-53	2.25083e-51
MDK	MDK	6.23822e-53	3.44874e-51
RBP4	RBP4	1.12596e-52	6.20747e-51
POLE2	POLE2	2.82163e-52	1.55127e-50
TRIM59	TRIM59	3.24318e-52	1.7781e-50
KIF14	KIF14	7.34575e-52	4.01628e-50
HIRIP3	HIRIP3	9.16516e-52	4.99728e-50
ASRGL1	ASRGL1	1.06993e-51	5.81776e-50
SAE1	SAE1	1.22807e-51	6.65945e-50
IL11RA	IL11RA	2.47694e-51	1.33951e-49
PSIP1	PSIP1	3.05251e-51	1.64628e-49
PDIA6	PDIA6	3.48263e-51	1.87316e-49
PHF19	PHF19	4.77483e-51	2.56124e-49
CCNE2	CCNE2	6.36309e-51	3.404e-49
CIT	CIT	9.36367e-51	4.99572e-49
JUND	JUND	1.0909e-50	5.8046e-49
RAD54L	RAD54L	2.23483e-50	1.18595e-48
LMF2	LMF2	2.40621e-50	1.27349e-48
RCN3	RCN3	2.63312e-50	1.38988e-48
ARHGAP28	ARHGAP28	2.73933e-50	1.44211e-48
MAFB	MAFB	3.65748e-50	1.92037e-48
PKMYT1	PKMYT1	4.03366e-50	2.11229e-48
EMILIN1	EMILIN1	8.39096e-50	4.38251e-48
RHNO1	RHNO1	1.11096e-49	5.78719e-48
LOXL1	LOXL1	1.12693e-49	5.85501e-48
MAP7D3	MAP7D3	2.27421e-49	1.17849e-47
BNC2	BNC2	2.67882e-49	1.38455e-47
NMU	NMU	2.94881e-49	1.52013e-47
PSMC3IP	PSMC3IP	3.74179e-49	1.92392e-47
DCLK1	DCLK1	4.48869e-49	2.30199e-47
WWTR1	WWTR1	6.34255e-49	3.24435e-47
LOC108635081	LOC108635081	9.6439e-49	4.92037e-47
KIF2A	KIF2A	1.09995e-48	5.59763e-47
MAGOHB	MAGOHB	1.50096e-48	7.6095e-47
NID1	NID1	1.50296e-48	7.6095e-47
KPNA2	KPNA2	2.15468e-48	1.08814e-46
POFUT2	POFUT2	2.99283e-48	1.50758e-46
PELI2	PELI2	3.27245e-48	1.64426e-46
DBI	DBI	3.29485e-48	1.65134e-46
TMED4	TMED4	4.8412e-48	2.42024e-46
DHFR	DHFR	5.70268e-48	2.84375e-46
COL6A1	COL6A1	6.17097e-48	3.06955e-46
SPCS3	SPCS3	6.66157e-48	3.3053e-46
RPL13	RPL13	1.08257e-47	5.35806e-46
COL18A1	COL18A1	1.63006e-47	8.04773e-46
SOX4	SOX4	1.65226e-47	8.13705e-46
RPL39	RPL39	1.76743e-47	8.68272e-46
RNASEH2B	RNASEH2B	3.12934e-47	1.53353e-45
YIF1B	YIF1B	4.99991e-47	2.44417e-45
EEF2	EEF2	6.54631e-47	3.19225e-45
SPDL1	SPDL1	6.95724e-47	3.38432e-45
MEOX2	MEOX2	7.74096e-47	3.75635e-45
ADAMTSL3	ADAMTSL3	9.14916e-47	4.42886e-45
SGO2	SGO2	1.71943e-46	8.30304e-45
NPDC1	NPDC1	1.83235e-46	8.82687e-45
BRIP1	BRIP1	1.99067e-46	9.5663e-45
PRKCDBP	PRKCDBP	3.03436e-46	1.45466e-44
ARHGAP19	ARHGAP19	3.53957e-46	1.69277e-44
BEX5	BEX5	4.34586e-46	2.07337e-44
LOC102180889	LOC102180889	4.63027e-46	2.20377e-44
SYNE2	SYNE2	5.72363e-46	2.71763e-44
FKBP7	FKBP7	6.83322e-46	3.23673e-44
PFN1	PFN1	8.12332e-46	3.83866e-44
DNAJC9	DNAJC9	1.77881e-45	8.38576e-44
LIMCH1	LIMCH1	2.0155e-45	9.47906e-44
CENPQ	CENPQ	2.34252e-45	1.0991e-43
PBX1	PBX1	2.41971e-45	1.13264e-43
KDELR3	KDELR3	2.63912e-45	1.23244e-43
RPL36	RPL36	3.4727e-45	1.6179e-43
RAMP2	RAMP2	3.49318e-45	1.62363e-43
LOC102182334	LOC102182334	4.29813e-45	1.99311e-43
IGF2R	IGF2R	8.71325e-45	4.03105e-43
RNASEH2A	RNASEH2A	8.75314e-45	4.04008e-43
KLF4	KLF4	8.95415e-45	4.12327e-43
WDR34	WDR34	9.30124e-45	4.27319e-43
IGFBP7	IGFBP7	1.21143e-44	5.55271e-43
LOC106503498	LOC106503498	1.29738e-44	5.93296e-43
FOSB	FOSB	1.3854e-44	6.32091e-43
BRCA2	BRCA2	1.49861e-44	6.82177e-43
CCDC34	CCDC34	1.64162e-44	7.45567e-43
P3H3	P3H3	1.6661e-44	7.54958e-43
RPL5	RPL5	1.85878e-44	8.40346e-43
GPC3	GPC3	2.71294e-44	1.22372e-42
KDELC1	KDELC1	3.25135e-44	1.46325e-42
C1QTNF2	C1QTNF2	4.74276e-44	2.12963e-42
HAT1	HAT1	5.99787e-44	2.68713e-42
ASIP	ASIP	9.36032e-44	4.18411e-42
RPL4	RPL4	1.16687e-43	5.20423e-42
LTBP3	LTBP3	1.40441e-43	6.24962e-42
MCM7	MCM7	1.5019e-43	6.66849e-42
CTSV	CTSV	2.11394e-43	9.36505e-42
LRRC17	LRRC17	2.25231e-43	9.95582e-42
ANGPTL6	ANGPTL6	2.43848e-43	1.07548e-41
RPS29	RPS29	2.53988e-43	1.11772e-41
PIF1	PIF1	3.04451e-43	1.33682e-41
TXNDC5	TXNDC5	6.36109e-43	2.78694e-41
DEK	DEK	6.66121e-43	2.91201e-41
CDC25C	CDC25C	9.59139e-43	4.18374e-41
PTTG1IP	PTTG1IP	9.64745e-43	4.19897e-41
SMC3	SMC3	1.06074e-42	4.60668e-41
IGF1	IGF1	1.12734e-42	4.8852e-41
RPL21	RPL21	1.511e-42	6.53351e-41
GPAA1	GPAA1	2.1745e-42	9.38203e-41
SERPINH1	SERPINH1	2.47499e-42	1.06553e-40
EPHB2	EPHB2	2.91775e-42	1.25343e-40
TONSL	TONSL	2.94009e-42	1.2603e-40
VRK1	VRK1	3.10119e-42	1.32649e-40
CDK4	CDK4	3.23704e-42	1.38163e-40
LAPTM5	LAPTM5	3.71029e-42	1.58022e-40
PRRX1	PRRX1	3.88971e-42	1.65308e-40
TREX1	TREX1	5.16863e-42	2.19192e-40
YWHAQ	YWHAQ	5.9632e-42	2.52349e-40
SESN3	SESN3	6.98245e-42	2.94507e-40
LRIG1	LRIG1	6.9891e-42	2.94507e-40
LBR	LBR	2.58607e-41	1.08741e-39
SLBP	SLBP	3.72831e-41	1.56439e-39
LPAR1	LPAR1	4.65983e-41	1.95113e-39
LOC102178426	LOC102178426	5.22814e-41	2.18448e-39
SLC27A3	SLC27A3	5.89639e-41	2.45852e-39
CNPY3	CNPY3	6.85636e-41	2.85279e-39
CREB5	CREB5	8.25062e-41	3.42573e-39
FUCA1	FUCA1	9.39077e-41	3.89099e-39
MMP23B	MMP23B	9.55207e-41	3.94958e-39
PRR16	PRR16	1.01255e-40	4.17799e-39
FSTL1	FSTL1	1.34702e-40	5.54653e-39
POLH	POLH	1.80462e-40	7.41538e-39
LMO1	LMO1	1.97767e-40	8.10965e-39
CEP85	CEP85	2.08045e-40	8.51355e-39
RFC5	RFC5	2.84683e-40	1.16257e-38
QSOX1	QSOX1	3.44165e-40	1.4026e-38
RASSF1	RASSF1	4.42658e-40	1.80029e-38
SEMA3C	SEMA3C	4.68373e-40	1.90098e-38
IGFBP6	IGFBP6	5.74149e-40	2.32554e-38
RANBP1	RANBP1	6.28959e-40	2.54235e-38
WHSC1	WHSC1	6.63929e-40	2.67825e-38
HSPB6	HSPB6	6.83128e-40	2.75011e-38
NUCKS1	NUCKS1	7.34509e-40	2.95097e-38
RPL7A	RPL7A	7.36495e-40	2.95297e-38
CHTF18	CHTF18	8.84777e-40	3.54035e-38
REEP4	REEP4	9.13432e-40	3.64766e-38
SPARC	SPARC	1.03479e-39	4.124e-38
GUSB	GUSB	1.07822e-39	4.28844e-38
RPS4X	RPS4X	1.51495e-39	6.01345e-38
THSD4	THSD4	1.73049e-39	6.85531e-38
BUB3	BUB3	2.03183e-39	8.03301e-38
PDGFRL	PDGFRL	2.16788e-39	8.55387e-38
LOC106502058	LOC106502058	3.50703e-39	1.38103e-37
EEF1A1	EEF1A1	4.95641e-39	1.94407e-37
CKAP5	CKAP5	4.94668e-39	1.94407e-37
PDGFRA	PDGFRA	6.10012e-39	2.38795e-37
FAU	FAU	8.11549e-39	3.17063e-37
COL16A1	COL16A1	8.95858e-39	3.49314e-37
LVRN	LVRN	9.37365e-39	3.64782e-37
FN1	FN1	1.1257e-38	4.37215e-37
CDK19	CDK19	1.22711e-38	4.75675e-37
GALK1	GALK1	1.79648e-38	6.95023e-37
NTNG1	NTNG1	1.93865e-38	7.48569e-37
MANF	MANF	2.07366e-38	7.99146e-37
LSM5	LSM5	2.12405e-38	8.15398e-37
FGF7	FGF7	2.12369e-38	8.15398e-37
RAN	RAN	2.21099e-38	8.47134e-37
JAM2	JAM2	2.27722e-38	8.70828e-37
LOC102178901	LOC102178901	3.29445e-38	1.2574e-36
BACE2	BACE2	3.33895e-38	1.27194e-36
ARL2	ARL2	3.93429e-38	1.49586e-36
SPTSSA	SPTSSA	4.24916e-38	1.61249e-36
SKA2	SKA2	4.93022e-38	1.86737e-36
WDHD1	WDHD1	5.49206e-38	2.07621e-36
DPEP1	DPEP1	6.63518e-38	2.50358e-36
RPS11	RPS11	7.96888e-38	3.00111e-36
CDK2	CDK2	8.60138e-38	3.23317e-36
EDNRA	EDNRA	1.0605e-37	3.97879e-36
ANP32E	ANP32E	1.37615e-37	5.15331e-36
LOC106502854	LOC106502854	1.66923e-37	6.23903e-36
HINT1	HINT1	1.67595e-37	6.25236e-36
C28H1orf198	C28H1orf198	1.99816e-37	7.44042e-36
HNRNPA1	HNRNPA1	2.70922e-37	1.00693e-35
SPINT2	SPINT2	3.6847e-37	1.36692e-35
TEX30	TEX30	4.54193e-37	1.68179e-35
NXT1	NXT1	4.71457e-37	1.74246e-35
MGST1	MGST1	4.96202e-37	1.8305e-35
C1QTNF4	C1QTNF4	6.10463e-37	2.24784e-35
IQGAP3	IQGAP3	6.3205e-37	2.32302e-35
RPL27A	RPL27A	6.66169e-37	2.44389e-35
DDOST	DDOST	6.69219e-37	2.45055e-35
RPL37A	RPL37A	1.09156e-36	3.98973e-35
MXRA8	MXRA8	1.23568e-36	4.50819e-35
TAGLN2	TAGLN2	1.51362e-36	5.51208e-35
CEP78	CEP78	1.67063e-36	6.0727e-35
LMAN2	LMAN2	1.6783e-36	6.08945e-35
PPIB	PPIB	1.68324e-36	6.09622e-35
CHD3	CHD3	1.91505e-36	6.92314e-35
CD63	CD63	2.31375e-36	8.34927e-35
BLM	BLM	2.82274e-36	1.01675e-34
SEPT10	SEPT10	3.83769e-36	1.37983e-34
MCM6	MCM6	3.98319e-36	1.42955e-34
CALM3	CALM3	6.73999e-36	2.41459e-34
TTF2	TTF2	7.70658e-36	2.7559e-34
CEP70	CEP70	7.87219e-36	2.81006e-34
BEND5	BEND5	8.17413e-36	2.9126e-34
LOC102176322	LOC102176322	1.12957e-35	4.01767e-34
GDF10	GDF10	1.40288e-35	4.98086e-34
RPL19	RPL19	1.57481e-35	5.58129e-34
E2F7	E2F7	1.6253e-35	5.74995e-34
PLEKHA5	PLEKHA5	1.99995e-35	7.06283e-34
TUBB4B	TUBB4B	2.21619e-35	7.81258e-34
RPS27	RPS27	3.23534e-35	1.13851e-33
RAB6B	RAB6B	3.50069e-35	1.2297e-33
TMEM132E	TMEM132E	4.6466e-35	1.62935e-33
NCAPH2	NCAPH2	5.23707e-35	1.83316e-33
LHFP	LHFP	5.89444e-35	2.05963e-33
LYRM4	LYRM4	6.12064e-35	2.13491e-33
MEDAG	MEDAG	6.8551e-35	2.3869e-33
FUOM	FUOM	9.65643e-35	3.35641e-33
SCUBE2	SCUBE2	1.07549e-34	3.73168e-33
MCM10	MCM10	1.56827e-34	5.43202e-33
KIF24	KIF24	1.57893e-34	5.45943e-33
RPL30	RPL30	1.66963e-34	5.76299e-33
TMUB1	TMUB1	2.21797e-34	7.64237e-33
C19H17orf53	C19H17orf53	2.45645e-34	8.44941e-33
SSC5D	SSC5D	2.58522e-34	8.87696e-33
PI15	PI15	2.6793e-34	9.18411e-33
LOC102185049	LOC102185049	3.91733e-34	1.34047e-32
TIMP2	TIMP2	4.6642e-34	1.59329e-32
WDR76	WDR76	4.75273e-34	1.62074e-32
YWHAH	YWHAH	5.09829e-34	1.73561e-32
FUS	FUS	5.73883e-34	1.95032e-32
NRM	NRM	5.78979e-34	1.96427e-32
STUB1	STUB1	5.83779e-34	1.97718e-32
CDC25B	CDC25B	5.85441e-34	1.97943e-32
NDC1	NDC1	7.72395e-34	2.6071e-32
LSM3	LSM3	7.79947e-34	2.62812e-32
ORC1	ORC1	1.09127e-33	3.67093e-32
EXT2	EXT2	1.30469e-33	4.38143e-32
RPL35A	RPL35A	1.33945e-33	4.49057e-32
CDC42EP5	CDC42EP5	1.38508e-33	4.6357e-32
FBN2	FBN2	1.63593e-33	5.46603e-32
LOX	LOX	1.91506e-33	6.38793e-32
AKT1	AKT1	1.97646e-33	6.58169e-32
TMX1	TMX1	2.06892e-33	6.87802e-32
MOXD1	MOXD1	2.07765e-33	6.89552e-32
UBL4A	UBL4A	2.21836e-33	7.35021e-32
G2E3	G2E3	2.29748e-33	7.59968e-32
EZH2	EZH2	2.77174e-33	9.15321e-32
SLC19A3	SLC19A3	2.80554e-33	9.24944e-32
TSEN34	TSEN34	2.84802e-33	9.37391e-32
PBX3	PBX3	2.93721e-33	9.65145e-32
IRX2	IRX2	3.79292e-33	1.24427e-31
LOC102180845	LOC102180845	4.04655e-33	1.32528e-31
CD55	CD55	4.55445e-33	1.48916e-31
EIF3E	EIF3E	4.71014e-33	1.53753e-31
LOC106503503	LOC106503503	4.89965e-33	1.59677e-31
KIF19	KIF19	5.08195e-33	1.65347e-31
FAM114A1	FAM114A1	5.16944e-33	1.67918e-31
NXPH3	NXPH3	5.39041e-33	1.7481e-31
SNRPB	SNRPB	5.80374e-33	1.87907e-31
MMP2	MMP2	5.95156e-33	1.92379e-31
RBP1	RBP1	6.00054e-33	1.93647e-31
VWA1	VWA1	6.20095e-33	1.99789e-31
SDF4	SDF4	7.07175e-33	2.27477e-31
TMSB4X	TMSB4X	8.22497e-33	2.64144e-31
CNIH2	CNIH2	8.77014e-33	2.81197e-31
SRSF7	SRSF7	9.10235e-33	2.91378e-31
SPX	SPX	1.10628e-32	3.53563e-31
NEDD1	NEDD1	1.30226e-32	4.15531e-31
METTL10	METTL10	1.55049e-32	4.93943e-31
PHGDH	PHGDH	1.68826e-32	5.36969e-31
TBC1D2B	TBC1D2B	2.04878e-32	6.50593e-31
LRP1	LRP1	2.10101e-32	6.66114e-31
LOC102168701	LOC102168701	2.16352e-32	6.84837e-31
LOC106503287	LOC106503287	3.14638e-32	9.94366e-31
PDGFA	PDGFA	3.79982e-32	1.19897e-30
ND2	ND2	4.11495e-32	1.29634e-30
TOB2	TOB2	4.59383e-32	1.44491e-30
PRDX1	PRDX1	5.43418e-32	1.70652e-30
LOC106503559	LOC106503559	6.61184e-32	2.07307e-30
TNFAIP6	TNFAIP6	6.91809e-32	2.16567e-30
SLIT2	SLIT2	8.07088e-32	2.52256e-30
NFIB	NFIB	1.10824e-31	3.45838e-30
TPST1	TPST1	1.29633e-31	4.03896e-30
MAP2	MAP2	1.39866e-31	4.35096e-30
ZNF536	ZNF536	1.46401e-31	4.54714e-30
TBX18	TBX18	1.5326e-31	4.75273e-30
LOC102180554	LOC102180554	1.65421e-31	5.12187e-30
S100A11	S100A11	1.67617e-31	5.18178e-30
LOC102182458	LOC102182458	2.11871e-31	6.53966e-30
CNPY2	CNPY2	2.27974e-31	7.02578e-30
COL9A1	COL9A1	2.89317e-31	8.90244e-30
CYGB	CYGB	2.93309e-31	9.01131e-30
BSG	BSG	2.99218e-31	9.17865e-30
AEBP1	AEBP1	3.40914e-31	1.04415e-29
CSTA	CSTA	3.68575e-31	1.12714e-29
HAUS4	HAUS4	4.05048e-31	1.23677e-29
GPR19	GPR19	4.26547e-31	1.30041e-29
LTBP4	LTBP4	4.46175e-31	1.35817e-29
OSR2	OSR2	4.52681e-31	1.37586e-29
POLA1	POLA1	4.7604e-31	1.44464e-29
BORA	BORA	6.12766e-31	1.85673e-29
PNISR	PNISR	6.33729e-31	1.91732e-29
BICC1	BICC1	6.53201e-31	1.97322e-29
FADS2	FADS2	7.69194e-31	2.32009e-29
TICRR	TICRR	7.75708e-31	2.33619e-29
ABHD14A	ABHD14A	7.8312e-31	2.35494e-29
CALM2	CALM2	7.9194e-31	2.37786e-29
ATP5G2	ATP5G2	8.11173e-31	2.43193e-29
RPL26	RPL26	8.21032e-31	2.45777e-29
LOC102177764	LOC102177764	9.26237e-31	2.76853e-29
FAM213B	FAM213B	9.58169e-31	2.85967e-29
CFAP47	CFAP47	1.06068e-30	3.16085e-29
GOLM1	GOLM1	1.3095e-30	3.89649e-29
SDC1	SDC1	1.63239e-30	4.85002e-29
EMP3	EMP3	1.69851e-30	5.03891e-29
THBS2	THBS2	2.04569e-30	6.05984e-29
RPA1	RPA1	2.16975e-30	6.41773e-29
SORCS2	SORCS2	3.24686e-30	9.58934e-29
CDK6	CDK6	4.30902e-30	1.27074e-28
TMEM132C	TMEM132C	5.1442e-30	1.51479e-28
RPS13	RPS13	5.20262e-30	1.52972e-28
RPL11	RPL11	5.22203e-30	1.53316e-28
SUV39H1	SUV39H1	5.46727e-30	1.60279e-28
EIF3D	EIF3D	5.63455e-30	1.64939e-28
ARPC5	ARPC5	5.90825e-30	1.72697e-28
CPE	CPE	5.92843e-30	1.73032e-28
FIBIN	FIBIN	5.93817e-30	1.73062e-28
FAM111B	FAM111B	8.87223e-30	2.58192e-28
ERP29	ERP29	9.80023e-30	2.84781e-28
MAP9	MAP9	9.89206e-30	2.87029e-28
RPL10A	RPL10A	1.01764e-29	2.94848e-28
P3H1	P3H1	1.1075e-29	3.20415e-28
LMO4	LMO4	1.61001e-29	4.6512e-28
LOC102175795	LOC102175795	1.94658e-29	5.61538e-28
MDFI	MDFI	1.94958e-29	5.61587e-28
NFIC	NFIC	2.17767e-29	6.26379e-28
RFC2	RFC2	2.54344e-29	7.30532e-28
LOC106501778	LOC106501778	2.55616e-29	7.33124e-28
POLD3	POLD3	3.33805e-29	9.55992e-28
GAS8	GAS8	3.83665e-29	1.0972e-27
LOC108638272	LOC108638272	4.49674e-29	1.28413e-27
TEAD1	TEAD1	4.71542e-29	1.34464e-27
SPON1	SPON1	4.80381e-29	1.36592e-27
YPEL3	YPEL3	4.80299e-29	1.36592e-27
RPL23	RPL23	5.02429e-29	1.42657e-27
RPL38	RPL38	5.06494e-29	1.43605e-27
SNRPD1	SNRPD1	5.09338e-29	1.44206e-27
RPL36A	RPL36A	6.50938e-29	1.84034e-27
CHD5	CHD5	6.77961e-29	1.91401e-27
RAI14	RAI14	6.99256e-29	1.97133e-27
COPZ2	COPZ2	8.78914e-29	2.4743e-27
IFI6	IFI6	1.0475e-28	2.94472e-27
ARHGDIB	ARHGDIB	1.08618e-28	3.04914e-27
ANGPTL4	ANGPTL4	1.17501e-28	3.29384e-27
ZNF580	ZNF580	1.33021e-28	3.72365e-27
COL6A2	COL6A2	1.36004e-28	3.80179e-27
SERPING1	SERPING1	1.89959e-28	5.30255e-27
EMILIN2	EMILIN2	1.91202e-28	5.32975e-27
FCGRT	FCGRT	1.94572e-28	5.4161e-27
C1S	C1S	1.95289e-28	5.42844e-27
DAAM2	DAAM2	1.98523e-28	5.51061e-27
SMS	SMS	2.34501e-28	6.50019e-27
DDX17	DDX17	2.36147e-28	6.53668e-27
RMI2	RMI2	2.57238e-28	7.1106e-27
COX1	COX1	2.59086e-28	7.1517e-27
RPS16	RPS16	2.63856e-28	7.27326e-27
RELT	RELT	2.95113e-28	8.12358e-27
CENPO	CENPO	3.36956e-28	9.26255e-27
TCF7L2	TCF7L2	4.60436e-28	1.26394e-26
NFIA	NFIA	6.38783e-28	1.75109e-26
C8H9orf3	C8H9orf3	7.487e-28	2.04958e-26
SRGN	SRGN	7.81935e-28	2.13761e-26
LIN54	LIN54	8.16659e-28	2.22947e-26
AUNIP	AUNIP	9.78441e-28	2.66746e-26
RMI1	RMI1	1.06305e-27	2.89416e-26
POLQ	POLQ	1.12147e-27	3.04901e-26
PON2	PON2	1.30266e-27	3.53679e-26
TMED1	TMED1	1.61542e-27	4.37996e-26
RHOD	RHOD	1.69719e-27	4.59539e-26
RYBP	RYBP	1.76855e-27	4.78206e-26
CAV1	CAV1	1.90368e-27	5.14045e-26
GLB1	GLB1	2.03675e-27	5.49232e-26
GMFG	GMFG	2.21792e-27	5.97275e-26
SETBP1	SETBP1	2.33327e-27	6.27486e-26
MAGED2	MAGED2	2.75356e-27	7.39513e-26
-0.1	-0.1	3.62108e-27	9.71185e-26
RPS24	RPS24	4.05997e-27	1.08742e-25
MAML2	MAML2	4.60622e-27	1.23207e-25
KCNMB4	KCNMB4	4.93743e-27	1.31888e-25
MFAP4	MFAP4	5.16974e-27	1.37908e-25
NCAPH	NCAPH	5.53576e-27	1.47474e-25
LRRCC1	LRRCC1	5.70385e-27	1.51748e-25
SRPX2	SRPX2	5.73218e-27	1.52298e-25
NSL1	NSL1	6.14893e-27	1.63152e-25
NELFE	NELFE	6.19574e-27	1.64175e-25
GPX7	GPX7	6.49482e-27	1.7187e-25
COX3	COX3	6.63899e-27	1.75451e-25
NAP1L1	NAP1L1	6.86432e-27	1.81165e-25
C1R	C1R	6.89692e-27	1.81784e-25
ANTXR1	ANTXR1	7.67162e-27	2.01935e-25
MME	MME	9.24234e-27	2.42957e-25
ATP6	ATP6	9.28976e-27	2.43881e-25
LOC102178318	LOC102178318	9.35549e-27	2.45282e-25
LSM6	LSM6	1.24639e-26	3.26347e-25
NNAT	NNAT	1.3276e-26	3.47152e-25
PRADC1	PRADC1	1.48645e-26	3.88179e-25
ALDH1A3	ALDH1A3	1.55197e-26	4.04757e-25
PLTP	PLTP	1.87008e-26	4.87079e-25
ND3	ND3	1.91365e-26	4.97775e-25
IL15RA	IL15RA	1.94466e-26	5.0518e-25
LOC108636270	LOC108636270	1.9881e-26	5.15788e-25
MCAM	MCAM	2.18575e-26	5.66326e-25
COL7A1	COL7A1	2.235e-26	5.78331e-25
PRKCSH	PRKCSH	2.55783e-26	6.61007e-25
CELF2	CELF2	2.58479e-26	6.67105e-25
ND4	ND4	2.76118e-26	7.11702e-25
KPNA7	KPNA7	2.78529e-26	7.16986e-25
CYTB	CYTB	2.89163e-26	7.43396e-25
ERH	ERH	3.01634e-26	7.74454e-25
FOXM1	FOXM1	3.25787e-26	8.35387e-25
PDIA3	PDIA3	3.2914e-26	8.4252e-25
HSPB1	HSPB1	3.29418e-26	8.4252e-25
COL21A1	COL21A1	3.36861e-26	8.60448e-25
SFRP4	SFRP4	3.72574e-26	9.50447e-25
CEP57	CEP57	3.80618e-26	9.69721e-25
SCG5	SCG5	3.96946e-26	1.01002e-24
TNRC6B	TNRC6B	4.68141e-26	1.18965e-24
DSCC1	DSCC1	5.91918e-26	1.50228e-24
CYR61	CYR61	6.30102e-26	1.59714e-24
LOC102183898	LOC102183898	6.65447e-26	1.68458e-24
FAM46A	FAM46A	7.4098e-26	1.8734e-24
SPON2	SPON2	7.6735e-26	1.93761e-24
TCEA2	TCEA2	7.88289e-26	1.98795e-24
TXN	TXN	8.10321e-26	2.04092e-24
ZNF385D	ZNF385D	9.89717e-26	2.4896e-24
EPB41L2	EPB41L2	1.24885e-25	3.13348e-24
ABHD12	ABHD12	1.24786e-25	3.13348e-24
CXCL14	CXCL14	1.25817e-25	3.15289e-24
EIF3M	EIF3M	1.36175e-25	3.40815e-24
POLE	POLE	1.49168e-25	3.72862e-24
EFHD2	EFHD2	1.71012e-25	4.26928e-24
FAM110A	FAM110A	1.79692e-25	4.48034e-24
COX2	COX2	1.8265e-25	4.54837e-24
GAS2L3	GAS2L3	1.89188e-25	4.70527e-24
LOC102185882	LOC102185882	1.92489e-25	4.78138e-24
CALU	CALU	2.36669e-25	5.87147e-24
SGCE	SGCE	2.37779e-25	5.89163e-24
CDK5RAP2	CDK5RAP2	2.42266e-25	5.99534e-24
WBSCR22	WBSCR22	2.49703e-25	6.17167e-24
DUSP2	DUSP2	2.91476e-25	7.19518e-24
OSBPL1A	OSBPL1A	3.06086e-25	7.54644e-24
LOC102182933	LOC102182933	3.59076e-25	8.84192e-24
TYROBP	TYROBP	3.77779e-25	9.29093e-24
SUB1	SUB1	3.86464e-25	9.49277e-24
PTMA	PTMA	3.9762e-25	9.75471e-24
ANAPC11	ANAPC11	4.17728e-25	1.02354e-23
CEP44	CEP44	4.37062e-25	1.06959e-23
IL17D	IL17D	5.01881e-25	1.2267e-23
FCER1G	FCER1G	5.18224e-25	1.26509e-23
CACNA1G	CACNA1G	5.38797e-25	1.3137e-23
NPW	NPW	5.79134e-25	1.41031e-23
CCNI	CCNI	6.32969e-25	1.53953e-23
GINS4	GINS4	6.85838e-25	1.66607e-23
CD83	CD83	7.12329e-25	1.72831e-23
HAUS8	HAUS8	7.29832e-25	1.76862e-23
DOCK8	DOCK8	7.96765e-25	1.92846e-23
CEBPA	CEBPA	8.35554e-25	2.01988e-23
LOC102178029	LOC102178029	1.00141e-24	2.41788e-23
LOC102177672	LOC102177672	1.18996e-24	2.86963e-23
COL8A1	COL8A1	1.2191e-24	2.93633e-23
SLC2A10	SLC2A10	1.2278e-24	2.95372e-23
ARHGAP22	ARHGAP22	1.25733e-24	3.0211e-23
LHFPL2	LHFPL2	1.28838e-24	3.09196e-23
NFIX	NFIX	1.57184e-24	3.76767e-23
MRPL18	MRPL18	1.65988e-24	3.97389e-23
DERL2	DERL2	1.69657e-24	4.05198e-23
FGFR2	FGFR2	1.6957e-24	4.05198e-23
RPL22	RPL22	1.7305e-24	4.12803e-23
IDS	IDS	2.20601e-24	5.25603e-23
MTFR2	MTFR2	2.20889e-24	5.25656e-23
VCAN	VCAN	2.39689e-24	5.69713e-23
IFT27	IFT27	3.21736e-24	7.63814e-23
RXFP2	RXFP2	3.31456e-24	7.8595e-23
PTPN18	PTPN18	3.91863e-24	9.2808e-23
LOC102187233	LOC102187233	4.12889e-24	9.76711e-23
CDC42EP3	CDC42EP3	4.96176e-24	1.17233e-22
DNMT1	DNMT1	5.06536e-24	1.19539e-22
AKAP2	AKAP2	5.0869e-24	1.19905e-22
OLFML2A	OLFML2A	5.49747e-24	1.29429e-22
GJC1	GJC1	5.60265e-24	1.31749e-22
PSMB8	PSMB8	5.80215e-24	1.36279e-22
CCDC80	CCDC80	6.54957e-24	1.53652e-22
PFKP	PFKP	6.85033e-24	1.60518e-22
HSP70.1	HSP70.1	8.15413e-24	1.90843e-22
THYN1	THYN1	1.13109e-23	2.64414e-22
RPL37	RPL37	1.15569e-23	2.69847e-22
S100A13	S100A13	1.19666e-23	2.79085e-22
CD99	CD99	1.2067e-23	2.81097e-22
LAMA2	LAMA2	1.24485e-23	2.89642e-22
FAM198A	FAM198A	1.28871e-23	2.99496e-22
VIM	VIM	1.31863e-23	3.06092e-22
CHD7	CHD7	1.32179e-23	3.06467e-22
SNTB2	SNTB2	1.46071e-23	3.38282e-22
KCNK1	KCNK1	1.50837e-23	3.48913e-22
HMGN5	HMGN5	1.69343e-23	3.91264e-22
GAS2	GAS2	1.93536e-23	4.4664e-22
DCK	DCK	2.17081e-23	5.00396e-22
RPLP2	RPLP2	2.2278e-23	5.12936e-22
CTSS	CTSS	2.44139e-23	5.61464e-22
TAC1	TAC1	2.50311e-23	5.74992e-22
MAGI1	MAGI1	2.52406e-23	5.79134e-22
CFAP36	CFAP36	2.6395e-23	6.04922e-22
MXRA7	MXRA7	2.72563e-23	6.23939e-22
UBA52	UBA52	2.83882e-23	6.49101e-22
RAB32	RAB32	2.87245e-23	6.56036e-22
ATG16L2	ATG16L2	2.99257e-23	6.82685e-22
GSR	GSR	2.99663e-23	6.82826e-22
PTPRC	PTPRC	3.08776e-23	7.02783e-22
COL4A1	COL4A1	3.17374e-23	7.21525e-22
RTKN2	RTKN2	3.2782e-23	7.44421e-22
NCOA1	NCOA1	3.31641e-23	7.52238e-22
ARHGAP33	ARHGAP33	3.4285e-23	7.76774e-22
MRC2	MRC2	3.4854e-23	7.88766e-22
TNFRSF1B	TNFRSF1B	3.64544e-23	8.24044e-22
FABP5	FABP5	3.91346e-23	8.83623e-22
LYPD1	LYPD1	4.18627e-23	9.44146e-22
SNX7	SNX7	4.54775e-23	1.02451e-21
WDR62	WDR62	4.60863e-23	1.03705e-21
TCN2	TCN2	4.86617e-23	1.09376e-21
CRIP1	CRIP1	5.37184e-23	1.20605e-21
FN3KRP	FN3KRP	5.43871e-23	1.21968e-21
UCP3	UCP3	5.47718e-23	1.22693e-21
WNT2	WNT2	6.3864e-23	1.42898e-21
GPX1	GPX1	6.60746e-23	1.47678e-21
SPARCL1	SPARCL1	6.65707e-23	1.4862e-21
STEAP1	STEAP1	6.85822e-23	1.52938e-21
NACA	NACA	7.20994e-23	1.60601e-21
ARID5B	ARID5B	8.07655e-23	1.79703e-21
SHISA7	SHISA7	8.10398e-23	1.80112e-21
LOC102169802	LOC102169802	8.81387e-23	1.9567e-21
FREM1	FREM1	9.1581e-23	2.03085e-21
FUZ	FUZ	9.33166e-23	2.06702e-21
LOC102191173	LOC102191173	9.49723e-23	2.10135e-21
SVEP1	SVEP1	9.55624e-23	2.11206e-21
NKD2	NKD2	9.66822e-23	2.13443e-21
KRT38	KRT38	9.99609e-23	2.20436e-21
ND1	ND1	1.07975e-22	2.37845e-21
CSPG5	CSPG5	1.08974e-22	2.39778e-21
MYO1B	MYO1B	1.12309e-22	2.4657e-21
KMT2C	KMT2C	1.12283e-22	2.4657e-21
KARS	KARS	1.15892e-22	2.54155e-21
COL26A1	COL26A1	1.17079e-22	2.56476e-21
MARCKS	MARCKS	1.20056e-22	2.62708e-21
CAMK1	CAMK1	1.27684e-22	2.79091e-21
LOC100861197	LOC100861197	1.32243e-22	2.88737e-21
DDX3X	DDX3X	1.36327e-22	2.97327e-21
AMN	AMN	1.3933e-22	3.03544e-21
SH2D4A	SH2D4A	1.43068e-22	3.11346e-21
TMED9	TMED9	1.63816e-22	3.56107e-21
SUN2	SUN2	1.70111e-22	3.69386e-21
GGCT	GGCT	1.88709e-22	4.09324e-21
FAM198B	FAM198B	1.92063e-22	4.16143e-21
CMTM3	CMTM3	2.06419e-22	4.46761e-21
CHAF1B	CHAF1B	2.27331e-22	4.91485e-21
EHD4	EHD4	2.45769e-22	5.3077e-21
C16H1orf112	C16H1orf112	2.46557e-22	5.31893e-21
STK3	STK3	3.02889e-22	6.52707e-21
GPC4	GPC4	3.27691e-22	7.05389e-21
LOC102178813	LOC102178813	3.32883e-22	7.15788e-21
SMARCA2	SMARCA2	3.35331e-22	7.20272e-21
GALNT16	GALNT16	3.49992e-22	7.5095e-21
CDH6	CDH6	3.61999e-22	7.75874e-21
RBBP7	RBBP7	3.87314e-22	8.29236e-21
LOC102178870	LOC102178870	3.91916e-22	8.38186e-21
BOLA3	BOLA3	4.08329e-22	8.72348e-21
LOC102178315	LOC102178315	4.16268e-22	8.88352e-21
CDCA7	CDCA7	4.18069e-22	8.91238e-21
LRPAP1	LRPAP1	4.60314e-22	9.80241e-21
COLEC12	COLEC12	4.65833e-22	9.9093e-21
PCBP2	PCBP2	4.70342e-22	9.99451e-21
LOC102188704	LOC102188704	4.80201e-22	1.01931e-20
ITGA7	ITGA7	5.3876e-22	1.14239e-20
PRIM1	PRIM1	5.54608e-22	1.17474e-20
CD9	CD9	6.12517e-22	1.29601e-20
SEPT11	SEPT11	6.67927e-22	1.41175e-20
CPSF4	CPSF4	6.93077e-22	1.46335e-20
LOC102175938	LOC102175938	7.01315e-22	1.47917e-20
CD164	CD164	7.40641e-22	1.56046e-20
NASP	NASP	7.42511e-22	1.56274e-20
FGFR1	FGFR1	7.51647e-22	1.58029e-20
FLRT2	FLRT2	7.81481e-22	1.64127e-20
EFNA2	EFNA2	7.95407e-22	1.66876e-20
TOPBP1	TOPBP1	8.83102e-22	1.85078e-20
TMEM54	TMEM54	8.90402e-22	1.86411e-20
SSRP1	SSRP1	9.64797e-22	2.01774e-20
QDPR	QDPR	9.78601e-22	2.04445e-20
TGFBI	TGFBI	1.01567e-21	2.11966e-20
SORT1	SORT1	1.03195e-21	2.15139e-20
CD248	CD248	1.04776e-21	2.18204e-20
NOTCH2	NOTCH2	1.08481e-21	2.25684e-20
TUBG1	TUBG1	1.18184e-21	2.45613e-20
CHEK2	CHEK2	1.25816e-21	2.61199e-20
LLGL1	LLGL1	1.51768e-21	3.14748e-20
ADM	ADM	1.54881e-21	3.2087e-20
MKX	MKX	1.60665e-21	3.32504e-20
CCND1	CCND1	1.61275e-21	3.33418e-20
LOC102182195	LOC102182195	1.65854e-21	3.42528e-20
FKBP10	FKBP10	1.67122e-21	3.4479e-20
ADIRF	ADIRF	1.99148e-21	4.10435e-20
LOC102186914	LOC102186914	2.12733e-21	4.37979e-20
SPTBN1	SPTBN1	2.1527e-21	4.42742e-20
PPIA	PPIA	2.3164e-21	4.75918e-20
IGFBP2	IGFBP2	2.4903e-21	5.11117e-20
LAPTM4A	LAPTM4A	2.7266e-21	5.59038e-20
LSM2	LSM2	2.74546e-21	5.62324e-20
C1QTNF3	C1QTNF3	2.75334e-21	5.63356e-20
MAP1B	MAP1B	3.99644e-21	8.16863e-20
YBX3	YBX3	4.11858e-21	8.40962e-20
LOC102175436	LOC102175436	4.44367e-21	9.06408e-20
SHFM1	SHFM1	4.56129e-21	9.29445e-20
TMED2	TMED2	4.58011e-21	9.32323e-20
ATRX	ATRX	5.65448e-21	1.14984e-19
SMKR1	SMKR1	5.66561e-21	1.15093e-19
FOS	FOS	6.01588e-21	1.22083e-19
TP53I13	TP53I13	6.64885e-21	1.3479e-19
SHISA5	SHISA5	6.82363e-21	1.38192e-19
LEF1	LEF1	6.99787e-21	1.41577e-19
RPS21	RPS21	7.68712e-21	1.55363e-19
GNG2	GNG2	8.21492e-21	1.65861e-19
PRIMPOL	PRIMPOL	9.30852e-21	1.8775e-19
C1QTNF6	C1QTNF6	9.43954e-21	1.902e-19
EBF4	EBF4	9.51531e-21	1.91532e-19
ADI1	ADI1	9.56455e-21	1.92328e-19
TMEM97	TMEM97	1.01265e-20	2.03422e-19
CUX1	CUX1	1.01619e-20	2.03926e-19
GXYLT2	GXYLT2	1.01964e-20	2.04411e-19
MYOC	MYOC	1.06456e-20	2.13201e-19
RPL27	RPL27	1.20319e-20	2.40723e-19
PABPC1	PABPC1	1.22455e-20	2.4475e-19
RPS17	RPS17	1.41069e-20	2.81671e-19
SEC61B	SEC61B	1.45632e-20	2.90488e-19
MPHOSPH9	MPHOSPH9	1.64635e-20	3.28063e-19
P3H4	P3H4	1.66051e-20	3.30554e-19
ZFP36	ZFP36	1.74062e-20	3.46152e-19
PENK	PENK	1.85664e-20	3.68857e-19
SLC38A2	SLC38A2	1.92054e-20	3.8117e-19
LAT2	LAT2	1.96411e-20	3.89427e-19
LOC102168687	LOC102168687	2.14215e-20	4.24305e-19
SEMA3F	SEMA3F	2.24239e-20	4.43716e-19
DCLRE1B	DCLRE1B	2.2794e-20	4.5059e-19
COL11A1	COL11A1	2.43423e-20	4.80719e-19
WFDC1	WFDC1	2.46322e-20	4.8596e-19
TPD52	TPD52	2.6721e-20	5.26646e-19
B4GALT2	B4GALT2	3.1668e-20	6.23526e-19
ASPN	ASPN	3.2759e-20	6.44368e-19
RBM39	RBM39	3.29175e-20	6.46846e-19
CALD1	CALD1	3.37153e-20	6.61867e-19
PFDN5	PFDN5	3.93878e-20	7.72459e-19
MYH10	MYH10	4.31465e-20	8.45339e-19
LOC102168874	LOC102168874	4.54779e-20	8.90139e-19
RGS4	RGS4	4.69464e-20	9.17975e-19
EVA1B	EVA1B	4.81152e-20	9.38057e-19
PLPPR5	PLPPR5	4.80804e-20	9.38057e-19
RPS12	RPS12	4.80398e-20	9.38057e-19
SIPA1L1	SIPA1L1	4.96375e-20	9.66787e-19
HTRA3	HTRA3	5.25466e-20	1.02244e-18
PHACTR2	PHACTR2	6.15991e-20	1.19741e-18
RNH1	RNH1	6.26506e-20	1.21666e-18
CPN1	CPN1	6.3413e-20	1.23026e-18
ITGB1BP1	ITGB1BP1	6.39915e-20	1.24027e-18
SUPT16H	SUPT16H	6.57391e-20	1.2729e-18
BCL7C	BCL7C	6.89684e-20	1.33413e-18
GLI3	GLI3	7.04566e-20	1.36159e-18
HSPG2	HSPG2	7.18757e-20	1.38766e-18
BBX	BBX	8.11761e-20	1.5657e-18
IL6R	IL6R	8.14683e-20	1.56981e-18
NUP62	NUP62	9.10179e-20	1.75212e-18
RAD18	RAD18	9.91819e-20	1.90743e-18
DCTD	DCTD	1.06959e-19	2.055e-18
HN1	HN1	1.08565e-19	2.08383e-18
RPL3	RPL3	1.12873e-19	2.16443e-18
OXCT1	OXCT1	1.14085e-19	2.18557e-18
ZFP36L2	ZFP36L2	1.1818e-19	2.26184e-18
PDIA4	PDIA4	1.22552e-19	2.34325e-18
BEGAIN	BEGAIN	1.31103e-19	2.50434e-18
DNMT3B	DNMT3B	1.3665e-19	2.60778e-18
CSF1R	CSF1R	1.38995e-19	2.64999e-18
THBS3	THBS3	1.42998e-19	2.72368e-18
AIFM2	AIFM2	1.48158e-19	2.81926e-18
PTGIS	PTGIS	1.61172e-19	3.06397e-18
ALX4	ALX4	1.68436e-19	3.19899e-18
WNT2B	WNT2B	1.69182e-19	3.21009e-18
LOC106503915	LOC106503915	1.7404e-19	3.29912e-18
BTG2	BTG2	1.82374e-19	3.45379e-18
FAM105A	FAM105A	2.00717e-19	3.79755e-18
TMEM240	TMEM240	2.12001e-19	4.00723e-18
ANK3	ANK3	2.20099e-19	4.15632e-18
CLEC2L	CLEC2L	2.26447e-19	4.27215e-18
LOC102184112	LOC102184112	2.2825e-19	4.30207e-18
FAM92A1	FAM92A1	2.31881e-19	4.36636e-18
TCTEX1D2	TCTEX1D2	2.34681e-19	4.41489e-18
AIF1L	AIF1L	2.44766e-19	4.60026e-18
LMAN1	LMAN1	2.48386e-19	4.66388e-18
AIF1	AIF1	2.57903e-19	4.838e-18
LOC108634769	LOC108634769	2.63449e-19	4.93737e-18
APCDD1	APCDD1	2.68145e-19	5.02063e-18
RPS3A	RPS3A	2.70805e-19	5.06567e-18
KERA	KERA	2.73707e-19	5.11512e-18
BRD2	BRD2	2.76156e-19	5.15604e-18
BCL11A	BCL11A	2.81556e-19	5.25193e-18
FOXN3	FOXN3	2.82389e-19	5.26252e-18
CCDC3	CCDC3	2.99024e-19	5.56729e-18
KDM5B	KDM5B	3.05129e-19	5.67563e-18
ACTC1	ACTC1	3.0913e-19	5.74466e-18
LOC102186381	LOC102186381	3.14563e-19	5.84016e-18
MCM8	MCM8	3.4838e-19	6.46196e-18
DDIT3	DDIT3	3.67906e-19	6.81778e-18
PLPP3	PLPP3	3.82897e-19	7.08896e-18
SDPR	SDPR	3.97496e-19	7.35238e-18
DTX4	DTX4	4.0603e-19	7.50325e-18
LOC102183584	LOC102183584	4.51056e-19	8.32754e-18
SPI1	SPI1	4.51608e-19	8.32999e-18
SIM1	SIM1	4.63819e-19	8.54728e-18
CD53	CD53	4.85488e-19	8.9383e-18
C17H12orf65	C17H12orf65	5.01683e-19	9.2279e-18
CD86	CD86	5.18316e-19	9.52502e-18
LOC102180307	LOC102180307	5.23899e-19	9.6187e-18
ZNF618	ZNF618	5.25086e-19	9.63159e-18
FAM213A	FAM213A	5.56062e-19	1.01904e-17
DDAH2	DDAH2	6.14454e-19	1.12501e-17
MDGA1	MDGA1	6.34654e-19	1.16092e-17
DPF1	DPF1	7.29558e-19	1.33329e-17
EPHA3	EPHA3	7.33754e-19	1.33972e-17
COL24A1	COL24A1	7.46902e-19	1.36248e-17
SCG3	SCG3	7.49162e-19	1.36535e-17
CBX2	CBX2	7.50215e-19	1.36601e-17
HEXB	HEXB	7.58835e-19	1.38044e-17
EZR	EZR	8.04274e-19	1.46176e-17
NXPH2	NXPH2	8.68196e-19	1.57649e-17
TPI1	TPI1	9.01553e-19	1.63557e-17
DES	DES	9.19066e-19	1.66582e-17
ATP5L	ATP5L	9.29233e-19	1.68271e-17
PPP1R15A	PPP1R15A	1.04654e-18	1.89341e-17
PROS1	PROS1	1.05391e-18	1.905e-17
B4GALT7	B4GALT7	1.08447e-18	1.95846e-17
SOX18	SOX18	1.1176e-18	2.01646e-17
UNG	UNG	1.20677e-18	2.17536e-17
PSMB10	PSMB10	1.21527e-18	2.1887e-17
RPL35	RPL35	1.24352e-18	2.23754e-17
CNTN3	CNTN3	1.24579e-18	2.23959e-17
FARP1	FARP1	1.30803e-18	2.34936e-17
ACP1	ACP1	1.35195e-18	2.42606e-17
CHID1	CHID1	1.391e-18	2.49387e-17
ANKRD9	ANKRD9	1.50745e-18	2.70021e-17
ZFHX3	ZFHX3	1.55588e-18	2.78445e-17
FZR1	FZR1	1.60621e-18	2.87193e-17
PRELP	PRELP	1.64269e-18	2.93452e-17
PARP1	PARP1	1.6595e-18	2.96188e-17
SLC41A3	SLC41A3	1.67984e-18	2.99549e-17
KDM6B	KDM6B	1.79654e-18	3.2007e-17
MRE11A	MRE11A	1.85023e-18	3.29342e-17
LRR1	LRR1	1.92746e-18	3.4278e-17
CCND3	CCND3	1.95253e-18	3.46927e-17
PTK7	PTK7	1.95593e-18	3.47221e-17
MATN2	MATN2	1.98699e-18	3.5242e-17
SCARA3	SCARA3	2.05119e-18	3.63482e-17
VGLL4	VGLL4	2.17349e-18	3.84811e-17
PPP1R14C	PPP1R14C	2.19499e-18	3.8827e-17
CSPP1	CSPP1	2.19981e-18	3.88777e-17
SERF2	SERF2	2.20203e-18	3.88823e-17
LRRFIP1	LRRFIP1	2.41638e-18	4.26292e-17
TOP2B	TOP2B	2.48326e-18	4.37702e-17
TFPI2	TFPI2	2.50122e-18	4.40476e-17
GINM1	GINM1	2.52769e-18	4.44743e-17
SHISA3	SHISA3	2.61095e-18	4.58986e-17
USP1	USP1	2.77646e-18	4.87269e-17
CD37	CD37	2.77675e-18	4.87269e-17
SERTAD2	SERTAD2	2.81589e-18	4.937e-17
PTMS	PTMS	2.83523e-18	4.96654e-17
LOC102188988	LOC102188988	2.86075e-18	5.00681e-17
LOC102176916	LOC102176916	2.8681e-18	5.01525e-17
DNAJB1	DNAJB1	3.24431e-18	5.66812e-17
UAP1L1	UAP1L1	3.37501e-18	5.89127e-17
S100A10	S100A10	3.59818e-18	6.27531e-17
HSPB8	HSPB8	3.92677e-18	6.84238e-17
CAPN6	CAPN6	4.29447e-18	7.47652e-17
C1QTNF5	C1QTNF5	4.3747e-18	7.60953e-17
RALGPS2	RALGPS2	4.42208e-18	7.6852e-17
SLC25A11	SLC25A11	4.59369e-18	7.97646e-17
NCAM1	NCAM1	4.97429e-18	8.62978e-17
HHIPL1	HHIPL1	5.30784e-18	9.20041e-17
METTL9	METTL9	5.78322e-18	1.00157e-16
ID3	ID3	5.80585e-18	1.00461e-16
PSMA7	PSMA7	6.71192e-18	1.16038e-16
TXNIP	TXNIP	6.8032e-18	1.17514e-16
LOC102189356	LOC102189356	6.95231e-18	1.19985e-16
DDX5	DDX5	6.96035e-18	1.20019e-16
PPA1	PPA1	7.05309e-18	1.21513e-16
LSM7	LSM7	7.28721e-18	1.25437e-16
PTPN6	PTPN6	7.99156e-18	1.37442e-16
EIF4B	EIF4B	8.222e-18	1.41283e-16
GPC6	GPC6	8.39639e-18	1.44155e-16
MIF	MIF	8.6175e-18	1.47823e-16
POLE4	POLE4	8.85237e-18	1.51721e-16
LSAMP	LSAMP	8.94736e-18	1.53217e-16
CXCR4	CXCR4	9.85589e-18	1.68484e-16
LOC102173800	LOC102173800	9.85237e-18	1.68484e-16
XRCC2	XRCC2	1.22604e-17	2.09408e-16
BIN1	BIN1	1.28323e-17	2.18987e-16
NID2	NID2	1.28592e-17	2.19258e-16
SPIN4	SPIN4	1.30356e-17	2.22075e-16
SYTL2	SYTL2	1.34644e-17	2.29183e-16
RGS10	RGS10	1.37911e-17	2.34543e-16
ALG12	ALG12	1.38231e-17	2.34886e-16
TOR3A	TOR3A	1.3992e-17	2.37553e-16
PCID2	PCID2	1.41758e-17	2.40467e-16
PKIA	PKIA	1.5986e-17	2.70943e-16
CD74	CD74	1.60246e-17	2.71365e-16
DDIT4	DDIT4	1.73219e-17	2.93084e-16
BMP1	BMP1	1.75701e-17	2.97031e-16
RPS18	RPS18	1.93207e-17	3.26347e-16
FAM129A	FAM129A	1.96548e-17	3.31709e-16
HMGA1	HMGA1	1.99557e-17	3.365e-16
PDE4D	PDE4D	2.11658e-17	3.56603e-16
TMEM35B	TMEM35B	2.17086e-17	3.65437e-16
LOC106503502	LOC106503502	2.25502e-17	3.79282e-16
LOC108638227	LOC108638227	2.26148e-17	3.80048e-16
CARD9	CARD9	2.3077e-17	3.87487e-16
GNPTG	GNPTG	2.57291e-17	4.31652e-16
CDH11	CDH11	2.58394e-17	4.33137e-16
ANAPC13	ANAPC13	2.58738e-17	4.33348e-16
RNASE6	RNASE6	2.61477e-17	4.37566e-16
SYCP1	SYCP1	2.63538e-17	4.40643e-16
FJX1	FJX1	2.91983e-17	4.87793e-16
IKBIP	IKBIP	3.0699e-17	5.12433e-16
MXD4	MXD4	3.19728e-17	5.33247e-16
CIB2	CIB2	3.31323e-17	5.52121e-16
CNRIP1	CNRIP1	3.32886e-17	5.54261e-16
PI16	PI16	3.44598e-17	5.73281e-16
ADAMTSL4	ADAMTSL4	3.47179e-17	5.76608e-16
JMJD1C	JMJD1C	3.46979e-17	5.76608e-16
NFATC4	NFATC4	3.502e-17	5.81138e-16
PDLIM7	PDLIM7	3.54315e-17	5.87476e-16
LGR4	LGR4	3.61646e-17	5.99132e-16
SUMO2	SUMO2	3.78896e-17	6.27184e-16
RPS9	RPS9	3.83781e-17	6.34742e-16
SLC25A3	SLC25A3	3.96152e-17	6.54657e-16
NSMCE4A	NSMCE4A	3.98556e-17	6.58081e-16
C13H20orf96	C13H20orf96	4.0431e-17	6.67027e-16
BCAM	BCAM	4.072e-17	6.71237e-16
MRC1	MRC1	4.38186e-17	7.21717e-16
ITGA4	ITGA4	4.40422e-17	7.24797e-16
OAF	OAF	4.74361e-17	7.80003e-16
EGFLAM	EGFLAM	5.11273e-17	8.40003e-16
SEC11A	SEC11A	5.17871e-17	8.50139e-16
GAS1	GAS1	5.22829e-17	8.5757e-16
ANXA4	ANXA4	5.25494e-17	8.61229e-16
HCLS1	HCLS1	5.36428e-17	8.78423e-16
ANXA5	ANXA5	5.46288e-17	8.93831e-16
LOC100860813	LOC100860813	5.59311e-17	9.14387e-16
LOC102190016	LOC102190016	5.74102e-17	9.37795e-16
DCTN3	DCTN3	5.87879e-17	9.5951e-16
LOC106504012	LOC106504012	6.03682e-17	9.84493e-16
RAD54B	RAD54B	6.11451e-17	9.96344e-16
ENTPD2	ENTPD2	6.60948e-17	1.07611e-15
SRSF3	SRSF3	6.68783e-17	1.08798e-15
ITGA6	ITGA6	6.93454e-17	1.12719e-15
PLOD2	PLOD2	7.0309e-17	1.14192e-15
KRT25	KRT25	7.07937e-17	1.14885e-15
CREB3L1	CREB3L1	7.24882e-17	1.17539e-15
CKB	CKB	7.70484e-17	1.24831e-15
LOC102189950	LOC102189950	8.09191e-17	1.30995e-15
RPS15	RPS15	8.39519e-17	1.35794e-15
LOC102184471	LOC102184471	9.1117e-17	1.47264e-15
SMC1A	SMC1A	9.40924e-17	1.51949e-15
NOV	NOV	9.87158e-17	1.59286e-15
FZD2	FZD2	1.10503e-16	1.7816e-15
PLEK	PLEK	1.15051e-16	1.85343e-15
MESDC2	MESDC2	1.21796e-16	1.9605e-15
TAGLN	TAGLN	1.26406e-16	2.03304e-15
OVCA2	OVCA2	1.28598e-16	2.06663e-15
ACTN1	ACTN1	1.30991e-16	2.10338e-15
LOC102184991	LOC102184991	1.35787e-16	2.17863e-15
ACTA2	ACTA2	1.36306e-16	2.18519e-15
CACHD1	CACHD1	1.38956e-16	2.22588e-15
TMEFF1	TMEFF1	1.41837e-16	2.27019e-15
C1QC	C1QC	1.4741e-16	2.3575e-15
AFDN	AFDN	1.54626e-16	2.4709e-15
BEAN1	BEAN1	1.55071e-16	2.47602e-15
LOC102182683	LOC102182683	1.58148e-16	2.52312e-15
PHF5A	PHF5A	1.63351e-16	2.60403e-15
C1QB	C1QB	1.64565e-16	2.62129e-15
EN1	EN1	1.67787e-16	2.67046e-15
THRA	THRA	1.8574e-16	2.95383e-15
PASK	PASK	1.90666e-16	3.02975e-15
SYNGR2	SYNGR2	1.91698e-16	3.04371e-15
BPTF	BPTF	1.96419e-16	3.11616e-15
LAMC3	LAMC3	1.98577e-16	3.14789e-15
LOC102187998	LOC102187998	2.07412e-16	3.28532e-15
IFT74	IFT74	2.18296e-16	3.45497e-15
LCP1	LCP1	2.18809e-16	3.46032e-15
EGR1	EGR1	2.28732e-16	3.61436e-15
C3	C3	2.31349e-16	3.6528e-15
ZMYM1	ZMYM1	2.41407e-16	3.80859e-15
PPP1R12A	PPP1R12A	2.43671e-16	3.84125e-15
PEG10	PEG10	2.45493e-16	3.8669e-15
C15H11orf31	C15H11orf31	2.47375e-16	3.89345e-15
LYN	LYN	2.50608e-16	3.94121e-15
SRI	SRI	2.64609e-16	4.1581e-15
IL2RG	IL2RG	2.82755e-16	4.43974e-15
HAUS3	HAUS3	3.11656e-16	4.88967e-15
CHN1	CHN1	3.12039e-16	4.89181e-15
LOC102169746	LOC102169746	3.1785e-16	4.97898e-15
HDGF	HDGF	3.23703e-16	5.06667e-15
QKI	QKI	3.38484e-16	5.29385e-15
LOC102170560	LOC102170560	3.47743e-16	5.43437e-15
KDELR2	KDELR2	3.53512e-16	5.52018e-15
DONSON	DONSON	3.59773e-16	5.61354e-15
CANX	CANX	3.62803e-16	5.65637e-15
ALYREF	ALYREF	3.68222e-16	5.73635e-15
ANK2	ANK2	3.6852e-16	5.73648e-15
PLEKHJ1	PLEKHJ1	3.74096e-16	5.81872e-15
COL8A2	COL8A2	3.88281e-16	6.03462e-15
PPIC	PPIC	3.96443e-16	6.15665e-15
LOC102176126	LOC102176126	3.96905e-16	6.15901e-15
AVEN	AVEN	4.08744e-16	6.33777e-15
COLGALT1	COLGALT1	4.1471e-16	6.42526e-15
TMTC2	TMTC2	4.24844e-16	6.57712e-15
ALDOA	ALDOA	4.25196e-16	6.57744e-15
ERGIC2	ERGIC2	4.34679e-16	6.7189e-15
ITGB2	ITGB2	4.41586e-16	6.82036e-15
NR2F2	NR2F2	4.43064e-16	6.83787e-15
FNDC1	FNDC1	4.49748e-16	6.93562e-15
MTSS1	MTSS1	4.52287e-16	6.96936e-15
LOC108633809	LOC108633809	4.63174e-16	7.13159e-15
MAST2	MAST2	4.73942e-16	7.29173e-15
PPA2	PPA2	4.8212e-16	7.4118e-15
NEMP1	NEMP1	4.93538e-16	7.58146e-15
LOC102178778	LOC102178778	4.95109e-16	7.59972e-15
F13A1	F13A1	5.04861e-16	7.74341e-15
RPL24	RPL24	5.14089e-16	7.87886e-15
C17H4orf46	C17H4orf46	5.25114e-16	8.04162e-15
ALOX5AP	ALOX5AP	5.26505e-16	8.05671e-15
TPR	TPR	5.36844e-16	8.20858e-15
ABI3BP	ABI3BP	5.80238e-16	8.86526e-15
SON	SON	5.81221e-16	8.87345e-15
REL	REL	6.84064e-16	1.04355e-14
PRRX2	PRRX2	6.88366e-16	1.04931e-14
TOE1	TOE1	7.00655e-16	1.06656e-14
AR	AR	7.0076e-16	1.06656e-14
EGFR	EGFR	7.19303e-16	1.09395e-14
DISP1	DISP1	7.23978e-16	1.10021e-14
NDFIP1	NDFIP1	7.42726e-16	1.12784e-14
CDC42EP1	CDC42EP1	7.68418e-16	1.16596e-14
FERMT3	FERMT3	7.89843e-16	1.19756e-14
AHNAK	AHNAK	7.91998e-16	1.19991e-14
FKBP9	FKBP9	8.48548e-16	1.2846e-14
CGREF1	CGREF1	8.61967e-16	1.30392e-14
FAM127A	FAM127A	8.66266e-16	1.30943e-14
LOC102174292	LOC102174292	9.63488e-16	1.45528e-14
DDX31	DDX31	9.715e-16	1.46626e-14
ATPIF1	ATPIF1	9.84813e-16	1.48523e-14
ITM2B	ITM2B	1.04922e-15	1.58116e-14
KCNA6	KCNA6	1.06081e-15	1.59742e-14
RAC2	RAC2	1.06511e-15	1.60267e-14
GPC1	GPC1	1.09954e-15	1.65323e-14
SHTN1	SHTN1	1.12026e-15	1.68311e-14
CPQ	CPQ	1.13543e-15	1.70461e-14
PLD4	PLD4	1.17788e-15	1.767e-14
NCKAP1L	NCKAP1L	1.33394e-15	1.9996e-14
C18H19orf48	C18H19orf48	1.34964e-15	2.02161e-14
AKAP12	AKAP12	1.35148e-15	2.02284e-14
RCN2	RCN2	1.37441e-15	2.05561e-14
SCAND1	SCAND1	1.41419e-15	2.11351e-14
SEPT7	SEPT7	1.42231e-15	2.12404e-14
LOC102171434	LOC102171434	1.43715e-15	2.1446e-14
ARPC1B	ARPC1B	1.43979e-15	2.14692e-14
ANXA2	ANXA2	1.4459e-15	2.15442e-14
CD48	CD48	1.52904e-15	2.27658e-14
MITF	MITF	1.53458e-15	2.28312e-14
LOC106503400	LOC106503400	1.53617e-15	2.28377e-14
AKAP9	AKAP9	1.54535e-15	2.2957e-14
GINS1	GINS1	1.56718e-15	2.32638e-14
CNIH1	CNIH1	1.57564e-15	2.33721e-14
LOC102184116	LOC102184116	1.60649e-15	2.38118e-14
LOC102168547	LOC102168547	1.62434e-15	2.40404e-14
RPS25	RPS25	1.62323e-15	2.40404e-14
EBPL	EBPL	1.74973e-15	2.5877e-14
RANGAP1	RANGAP1	1.81131e-15	2.67678e-14
SGCA	SGCA	1.82468e-15	2.69452e-14
ID2	ID2	1.82869e-15	2.69845e-14
PITPNC1	PITPNC1	1.89281e-15	2.79098e-14
NTRK2	NTRK2	1.91621e-15	2.82339e-14
KCNIP1	KCNIP1	1.92118e-15	2.8286e-14
PECAM1	PECAM1	1.94557e-15	2.86239e-14
C10H14orf37	C10H14orf37	1.97827e-15	2.90835e-14
NUP37	NUP37	1.99241e-15	2.92697e-14
KRT24	KRT24	2.05428e-15	3.01563e-14
RPL28	RPL28	2.08397e-15	3.05695e-14
RAD21	RAD21	2.10918e-15	3.09165e-14
HDAC3	HDAC3	2.11521e-15	3.0982e-14
CSN2	CSN2	2.26004e-15	3.30789e-14
LSP1	LSP1	2.2965e-15	3.35878e-14
MAP1LC3A	MAP1LC3A	2.41289e-15	3.52641e-14
LOC108637952	LOC108637952	2.51972e-15	3.67983e-14
HSPA8	HSPA8	2.52369e-15	3.68292e-14
CEP83	CEP83	2.63076e-15	3.83354e-14
ENTHD1	ENTHD1	2.63005e-15	3.83354e-14
KIAA1524	KIAA1524	2.7286e-15	3.97318e-14
HMGXB4	HMGXB4	2.78389e-15	4.05072e-14
LOC106503221	LOC106503221	2.88602e-15	4.19625e-14
TLE4	TLE4	2.92739e-15	4.25328e-14
LOC102169288	LOC102169288	3.00684e-15	4.36233e-14
MID1	MID1	3.00658e-15	4.36233e-14
IFNGR2	IFNGR2	3.08503e-15	4.47251e-14
RGS1	RGS1	3.19444e-15	4.62774e-14
API5	API5	3.31275e-15	4.79564e-14
LDLR	LDLR	3.68119e-15	5.32511e-14
HYI	HYI	3.69133e-15	5.33589e-14
ATP5D	ATP5D	3.77016e-15	5.44588e-14
ENHO	ENHO	3.8423e-15	5.54604e-14
KCTD12	KCTD12	3.84535e-15	5.54642e-14
TIMELESS	TIMELESS	3.90333e-15	5.62596e-14
SFR1	SFR1	3.98852e-15	5.74458e-14
C24H18orf54	C24H18orf54	4.17197e-15	6.00443e-14
ENPP5	ENPP5	4.1947e-15	6.03277e-14
NRROS	NRROS	4.22206e-15	6.06772e-14
SH3BGRL3	SH3BGRL3	4.23627e-15	6.08374e-14
ANGPTL1	ANGPTL1	4.25409e-15	6.10491e-14
AIMP1	AIMP1	4.2682e-15	6.12073e-14
FITM1	FITM1	4.3028e-15	6.1659e-14
JSRP1	JSRP1	4.40697e-15	6.31062e-14
FKBP5	FKBP5	4.58036e-15	6.55418e-14
CORO1A	CORO1A	4.65763e-15	6.65994e-14
DPYS	DPYS	4.73616e-15	6.76736e-14
COL4A2	COL4A2	4.77802e-15	6.82225e-14
CBX5	CBX5	4.80568e-15	6.85681e-14
SNRPD3	SNRPD3	4.89505e-15	6.97931e-14
C19H17orf49	C19H17orf49	4.90918e-15	6.99443e-14
TMEM258	TMEM258	4.92269e-15	7.00866e-14
LINGO1	LINGO1	4.94349e-15	7.03321e-14
TAB2	TAB2	5.01793e-15	7.13402e-14
HSP90B1	HSP90B1	5.27004e-15	7.48707e-14
CXCL8	CXCL8	5.34254e-15	7.58464e-14
LOC106502686	LOC106502686	5.37661e-15	7.62756e-14
CENPI	CENPI	5.50396e-15	7.80265e-14
AP1M1	AP1M1	5.95298e-15	8.43317e-14
DPP4	DPP4	6.24961e-15	8.84707e-14
HERC6	HERC6	6.27684e-15	8.87929e-14
GPSM2	GPSM2	6.29362e-15	8.89669e-14
PPP1R14A	PPP1R14A	6.33912e-15	8.95462e-14
CERS5	CERS5	6.34752e-15	8.96012e-14
NR4A3	NR4A3	6.51591e-15	9.19127e-14
FGF18	FGF18	6.52056e-15	9.1913e-14
NDUFA4	NDUFA4	6.57501e-15	9.26148e-14
CSNK1A1	CSNK1A1	6.60354e-15	9.29507e-14
SIK1	SIK1	6.66041e-15	9.36847e-14
CPED1	CPED1	6.80798e-15	9.56926e-14
CCND2	CCND2	6.95181e-15	9.76452e-14
BTF3	BTF3	7.03684e-15	9.87696e-14
OAZ1	OAZ1	7.1172e-15	9.98268e-14
MANSC1	MANSC1	7.42198e-15	1.04028e-13
FBXL7	FBXL7	7.50509e-15	1.05119e-13
TAGAP	TAGAP	7.53594e-15	1.05477e-13
CDH15	CDH15	7.76818e-15	1.0865e-13
ROBO1	ROBO1	7.79017e-15	1.08881e-13
PLAT	PLAT	8.12433e-15	1.13472e-13
CCDC168	CCDC168	8.17441e-15	1.14091e-13
TIPARP	TIPARP	8.47139e-15	1.18153e-13
LOC102177727	LOC102177727	9.20705e-15	1.28323e-13
LOC108634568	LOC108634568	9.33124e-15	1.29963e-13
LOC102172837	LOC102172837	9.4753e-15	1.31877e-13
FZD4	FZD4	9.5822e-15	1.33271e-13
LOC102183874	LOC102183874	9.60353e-15	1.33474e-13
LOC108635834	LOC108635834	9.63037e-15	1.33754e-13
THRAP3	THRAP3	1.00426e-14	1.39381e-13
RASSF4	RASSF4	1.01738e-14	1.41104e-13
WASF1	WASF1	1.02942e-14	1.42674e-13
RPS6	RPS6	1.05824e-14	1.46566e-13
SLC25A22	SLC25A22	1.08124e-14	1.49648e-13
FOXO3	FOXO3	1.08252e-14	1.4972e-13
ID4	ID4	1.11457e-14	1.54045e-13
LARP6	LARP6	1.20756e-14	1.66781e-13
CTSZ	CTSZ	1.22927e-14	1.69662e-13
AP3S1	AP3S1	1.2668e-14	1.7472e-13
STX8	STX8	1.28452e-14	1.77041e-13
POLD2	POLD2	1.32316e-14	1.8224e-13
LOC102188340	LOC102188340	1.33049e-14	1.83122e-13
IGSF10	IGSF10	1.34606e-14	1.85137e-13
TPM2	TPM2	1.36508e-14	1.87623e-13
VASP	VASP	1.3741e-14	1.88732e-13
MDH1	MDH1	1.38537e-14	1.90148e-13
ZGRF1	ZGRF1	1.38669e-14	1.90199e-13
CMBL	CMBL	1.40367e-14	1.92393e-13
RRAS	RRAS	1.43721e-14	1.96855e-13
LCP2	LCP2	1.43904e-14	1.96969e-13
CPNE4	CPNE4	1.50183e-14	2.05423e-13
GTF2I	GTF2I	1.51942e-14	2.07686e-13
E2F2	E2F2	1.52145e-14	2.0782e-13
ZC2HC1B	ZC2HC1B	1.65751e-14	2.26249e-13
NGFR	NGFR	1.65904e-14	2.26303e-13
ATP1B1	ATP1B1	1.69145e-14	2.30565e-13
SRPX	SRPX	1.72799e-14	2.35384e-13
GHR	GHR	1.74329e-14	2.37304e-13
DGCR6L	DGCR6L	1.8018e-14	2.45101e-13
TMEM117	TMEM117	1.81588e-14	2.46848e-13
SULF2	SULF2	1.84056e-14	2.50032e-13
SNRPC	SNRPC	1.9e-14	2.5793e-13
STK32B	STK32B	1.96353e-14	2.66372e-13
ZNF652	ZNF652	2.04249e-14	2.76894e-13
KPNB1	KPNB1	2.07246e-14	2.80765e-13
SIGMAR1	SIGMAR1	2.11193e-14	2.85918e-13
LOC102176290	LOC102176290	2.12034e-14	2.8686e-13
CTSH	CTSH	2.12654e-14	2.87503e-13
SMOC2	SMOC2	2.18932e-14	2.95789e-13
LOC102173544	LOC102173544	2.21485e-14	2.99035e-13
PEG3	PEG3	2.22429e-14	3.00105e-13
SATB2	SATB2	2.27689e-14	3.06994e-13
HAPLN3	HAPLN3	2.28948e-14	3.08482e-13
CSTF1	CSTF1	2.3169e-14	3.11964e-13
CISD3	CISD3	2.33283e-14	3.13897e-13
RBPJ	RBPJ	2.41468e-14	3.24619e-13
MPHOSPH6	MPHOSPH6	2.4158e-14	3.24619e-13
CREM	CREM	2.43831e-14	3.27424e-13
PSMB9	PSMB9	2.46644e-14	3.30977e-13
C5AR1	C5AR1	2.52796e-14	3.38885e-13
CBX1	CBX1	2.52879e-14	3.38885e-13
SASS6	SASS6	2.71563e-14	3.63679e-13
LMO2	LMO2	2.7222e-14	3.64312e-13
SDC2	SDC2	2.77262e-14	3.7081e-13
CHPT1	CHPT1	2.79279e-14	3.73255e-13
PPIH	PPIH	2.83931e-14	3.79217e-13
GNG10	GNG10	2.99398e-14	3.99607e-13
TTC3	TTC3	3.06188e-14	4.08395e-13
PID1	PID1	3.08228e-14	4.1084e-13
LOC102191280	LOC102191280	3.18469e-14	4.24205e-13
EMP2	EMP2	3.29024e-14	4.3797e-13
ST6GAL2	ST6GAL2	3.39518e-14	4.51636e-13
PLGRKT	PLGRKT	3.50225e-14	4.65568e-13
BAZ1A	BAZ1A	3.72927e-14	4.95414e-13
FAAH	FAAH	3.73418e-14	4.95734e-13
ZFP36L1	ZFP36L1	3.80181e-14	5.04375e-13
NOTCH3	NOTCH3	3.80553e-14	5.04532e-13
TNFAIP8L2	TNFAIP8L2	3.86174e-14	5.11642e-13
ITGB3	ITGB3	3.895e-14	5.15705e-13
FGD4	FGD4	4.08252e-14	5.40172e-13
LOC102188008	LOC102188008	4.24653e-14	5.61499e-13
LOC102171808	LOC102171808	4.36509e-14	5.76791e-13
GLIPR2	GLIPR2	4.47979e-14	5.9116e-13
JARID2	JARID2	4.47692e-14	5.9116e-13
AXDND1	AXDND1	4.55365e-14	6.00507e-13
GNB2	GNB2	4.85724e-14	6.40117e-13
RHOU	RHOU	4.9514e-14	6.52093e-13
TAF7	TAF7	4.97623e-14	6.54928e-13
POU2F2	POU2F2	5.00075e-14	6.5772e-13
FAM53B	FAM53B	5.06638e-14	6.6591e-13
CEP152	CEP152	5.47982e-14	7.19774e-13
RASSF8	RASSF8	5.53993e-14	7.2719e-13
RNF4	RNF4	5.57188e-14	7.30899e-13
ANGPT4	ANGPT4	5.83201e-14	7.64517e-13
RNF26	RNF26	5.88629e-14	7.71124e-13
LOC102171091	LOC102171091	5.97351e-14	7.82034e-13
RHOC	RHOC	6.01412e-14	7.86831e-13
UACA	UACA	6.23706e-14	8.15461e-13
BID	BID	6.39453e-14	8.35498e-13
CLK1	CLK1	6.49173e-14	8.47641e-13
LOC108638534	LOC108638534	6.5062e-14	8.48971e-13
VPS28	VPS28	6.53483e-14	8.52146e-13
PCGF2	PCGF2	6.69499e-14	8.72458e-13
LOC108633298	LOC108633298	6.78547e-14	8.8367e-13
CCS	CCS	7.00228e-14	9.11306e-13
MSANTD3	MSANTD3	7.16398e-14	9.3174e-13
DOCK2	DOCK2	7.39245e-14	9.60824e-13
ADD3	ADD3	7.68482e-14	9.98172e-13
LOC108633505	LOC108633505	7.71353e-14	1.00125e-12
STOX1	STOX1	7.95099e-14	1.03139e-12
WDR90	WDR90	8.31478e-14	1.07788e-12
LOC102171189	LOC102171189	8.35077e-14	1.08184e-12
ZBTB20	ZBTB20	8.79491e-14	1.13863e-12
C1QA	C1QA	8.89235e-14	1.1505e-12
ARHGAP8	ARHGAP8	8.95121e-14	1.15736e-12
PLA2G4A	PLA2G4A	9.11625e-14	1.17793e-12
STX12	STX12	9.46457e-14	1.22214e-12
ANKLE1	ANKLE1	9.52197e-14	1.22876e-12
IRF2BP2	IRF2BP2	9.71928e-14	1.2534e-12
IGFLR1	IGFLR1	9.74875e-14	1.25639e-12
C7H19orf53	C7H19orf53	1.02079e-13	1.31412e-12
ANP32B	ANP32B	1.02099e-13	1.31412e-12
POFUT1	POFUT1	1.02463e-13	1.31795e-12
FBL	FBL	1.03495e-13	1.33036e-12
PTGS2	PTGS2	1.0542e-13	1.35422e-12
PDCD5	PDCD5	1.05908e-13	1.35961e-12
TOR1AIP1	TOR1AIP1	1.06936e-13	1.37192e-12
CORIN	CORIN	1.07703e-13	1.38087e-12
RCC1	RCC1	1.0923e-13	1.39954e-12
CXXC1	CXXC1	1.12966e-13	1.44648e-12
FOXD1	FOXD1	1.15163e-13	1.47366e-12
IGF1R	IGF1R	1.174e-13	1.50131e-12
LOC106503554	LOC106503554	1.17612e-13	1.50305e-12
AAAS	AAAS	1.18385e-13	1.51196e-12
SRSF2	SRSF2	1.21204e-13	1.54696e-12
CDKN1C	CDKN1C	1.23335e-13	1.57315e-12
CUNH22orf39	CUNH22orf39	1.24049e-13	1.58125e-12
DNASE1	DNASE1	1.25235e-13	1.59534e-12
CENPC	CENPC	1.30754e-13	1.66458e-12
LOC102168948	LOC102168948	1.34e-13	1.70481e-12
SLC2A4RG	SLC2A4RG	1.40814e-13	1.79035e-12
DNAJA1	DNAJA1	1.41358e-13	1.79611e-12
RFC1	RFC1	1.42683e-13	1.81179e-12
INPP5D	INPP5D	1.45045e-13	1.84061e-12
MGAT4B	MGAT4B	1.45164e-13	1.84094e-12
BANF1	BANF1	1.45929e-13	1.84945e-12
MAF	MAF	1.46738e-13	1.85852e-12
LOC102181912	LOC102181912	1.4923e-13	1.88888e-12
LOC102184017	LOC102184017	1.53358e-13	1.9399e-12
ITPR2	ITPR2	1.56544e-13	1.97894e-12
TTC6	TTC6	1.59339e-13	2.01299e-12
HSP90AA1	HSP90AA1	1.59703e-13	2.0163e-12
EMC7	EMC7	1.66227e-13	2.09734e-12
EMILIN3	EMILIN3	1.69632e-13	2.13893e-12
LOC102184403	LOC102184403	1.72978e-13	2.17974e-12
SYT13	SYT13	1.73681e-13	2.18722e-12
LOC102187069	LOC102187069	1.76913e-13	2.2265e-12
AFF3	AFF3	1.77082e-13	2.22722e-12
FAM122B	FAM122B	1.82481e-13	2.29367e-12
SMC1B	SMC1B	1.83433e-13	2.30417e-12
LOC108637686	LOC108637686	2.01937e-13	2.535e-12
LOC102181202	LOC102181202	2.02953e-13	2.54615e-12
CCT3	CCT3	2.05453e-13	2.57588e-12
CAMK2D	CAMK2D	2.06195e-13	2.58356e-12
LOC108637001	LOC108637001	2.09567e-13	2.62415e-12
MAP4	MAP4	2.11053e-13	2.64109e-12
LOC108638064	LOC108638064	2.14856e-13	2.68699e-12
CD14	CD14	2.21009e-13	2.7622e-12
SLIT1	SLIT1	2.25171e-13	2.81245e-12
FSTL3	FSTL3	2.32445e-13	2.90147e-12
TOP3A	TOP3A	2.36327e-13	2.94807e-12
PIK3R2	PIK3R2	2.42313e-13	3.02085e-12
CAPS2	CAPS2	2.44895e-13	3.05112e-12
AXIN2	AXIN2	2.46416e-13	3.06814e-12
LMNA	LMNA	2.51004e-13	3.12331e-12
TBL1XR1	TBL1XR1	2.51852e-13	3.13189e-12
STX7	STX7	2.59715e-13	3.22753e-12
MIS12	MIS12	2.59868e-13	3.22753e-12
LOC108637403	LOC108637403	2.65093e-13	3.29037e-12
ITGAV	ITGAV	2.69368e-13	3.34059e-12
LOC102175356	LOC102175356	2.69475e-13	3.34059e-12
CYSTM1	CYSTM1	2.80652e-13	3.47696e-12
KMT2A	KMT2A	2.85766e-13	3.53811e-12
DDRGK1	DDRGK1	2.86015e-13	3.53899e-12
ARHGAP21	ARHGAP21	2.97882e-13	3.68353e-12
CHST12	CHST12	2.98849e-13	3.69319e-12
MXRA5	MXRA5	3.04661e-13	3.76267e-12
PTOV1	PTOV1	3.05478e-13	3.77041e-12
CXCL12	CXCL12	3.09226e-13	3.8143e-12
LOC102176678	LOC102176678	3.10626e-13	3.82919e-12
PMP22	PMP22	3.15029e-13	3.88106e-12
FGD2	FGD2	3.19451e-13	3.93309e-12
DAB2	DAB2	3.23749e-13	3.98354e-12
MSH2	MSH2	3.25758e-13	4.00578e-12
PARVG	PARVG	3.36308e-13	4.13294e-12
TENM4	TENM4	3.40182e-13	4.17796e-12
LOC102179937	LOC102179937	3.5331e-13	4.33568e-12
TPRA1	TPRA1	3.5346e-13	4.33568e-12
CNN3	CNN3	3.56871e-13	4.37481e-12
TEAD3	TEAD3	3.63139e-13	4.4489e-12
VSTM2L	VSTM2L	3.63748e-13	4.45362e-12
PEAR1	PEAR1	3.64919e-13	4.4652e-12
SLC39A7	SLC39A7	3.92144e-13	4.79537e-12
LOC108633851	LOC108633851	4.09277e-13	5.0018e-12
IGSF3	IGSF3	4.10808e-13	5.01725e-12
FBLN5	FBLN5	4.11047e-13	5.01725e-12
NDUFC1	NDUFC1	4.38472e-13	5.34871e-12
LOC102182127	LOC102182127	4.56479e-13	5.56494e-12
ND5	ND5	4.62398e-13	5.63364e-12
RPS8	RPS8	4.66208e-13	5.67658e-12
GJA1	GJA1	5.00968e-13	6.09608e-12
PRTFDC1	PRTFDC1	5.29454e-13	6.43877e-12
ELN	ELN	5.308e-13	6.45119e-12
SVIL	SVIL	5.32299e-13	6.46544e-12
EEF1B2	EEF1B2	5.36562e-13	6.51324e-12
HEBP1	HEBP1	5.44447e-13	6.60492e-12
MISP3	MISP3	5.54469e-13	6.72239e-12
RPL31	RPL31	5.58948e-13	6.77255e-12
AGRN	AGRN	5.67301e-13	6.86956e-12
FAM177A1	FAM177A1	5.68994e-13	6.88587e-12
SRM	SRM	5.69691e-13	6.8901e-12
BAIAP2	BAIAP2	5.70437e-13	6.89492e-12
F2R	F2R	6.01212e-13	7.26248e-12
PCSK5	PCSK5	6.04338e-13	7.2958e-12
ASH1L	ASH1L	6.04868e-13	7.29776e-12
PPDPF	PPDPF	6.21653e-13	7.49572e-12
SOCS3	SOCS3	6.46544e-13	7.79111e-12
LIN9	LIN9	6.71565e-13	8.08771e-12
EPS8L1	EPS8L1	6.79266e-13	8.17549e-12
ME3	ME3	7.13113e-13	8.57767e-12
TSPAN12	TSPAN12	7.22545e-13	8.68586e-12
IQSEC1	IQSEC1	7.28448e-13	8.75152e-12
BCL9L	BCL9L	7.91361e-13	9.5016e-12
CUEDC2	CUEDC2	7.9286e-13	9.50809e-12
RPL15	RPL15	7.92732e-13	9.50809e-12
PTGES3	PTGES3	8.18092e-13	9.80476e-12
CALR	CALR	8.73995e-13	1.04684e-11
MEX3A	MEX3A	8.79645e-13	1.05297e-11
LIFR	LIFR	8.81644e-13	1.05473e-11
PCF11	PCF11	8.96874e-13	1.07231e-11
MKL2	MKL2	9.05028e-13	1.0814e-11
RPS20	RPS20	9.21918e-13	1.10092e-11
NUDT1	NUDT1	9.29144e-13	1.10888e-11
FHOD3	FHOD3	9.32579e-13	1.11231e-11
ARHGAP30	ARHGAP30	9.63497e-13	1.1485e-11
PURG	PURG	9.90581e-13	1.18008e-11
ANKRD28	ANKRD28	9.94731e-13	1.18431e-11
HEBP2	HEBP2	1.01553e-12	1.20835e-11
TIPIN	TIPIN	1.01964e-12	1.21251e-11
RSF1	RSF1	1.04154e-12	1.23781e-11
ESAM	ESAM	1.04965e-12	1.2467e-11
NONO	NONO	1.06052e-12	1.25886e-11
ITGB1	ITGB1	1.06989e-12	1.26922e-11
LOC102170310	LOC102170310	1.11439e-12	1.32122e-11
ATOX1	ATOX1	1.12722e-12	1.33564e-11
ZNF503	ZNF503	1.17304e-12	1.3891e-11
LOC106501822	LOC106501822	1.17863e-12	1.39488e-11
GOLIM4	GOLIM4	1.1973e-12	1.41614e-11
LOC108638604	LOC108638604	1.30504e-12	1.54265e-11
GYPC	GYPC	1.34552e-12	1.58955e-11
MED30	MED30	1.39251e-12	1.64409e-11
TMC8	TMC8	1.43307e-12	1.69097e-11
SNRPG	SNRPG	1.47826e-12	1.74326e-11
CCNL1	CCNL1	1.52509e-12	1.79742e-11
KAT6B	KAT6B	1.57031e-12	1.84961e-11
ZNF827	ZNF827	1.61519e-12	1.90135e-11
SMC6	SMC6	1.61776e-12	1.90324e-11
LOC102183580	LOC102183580	1.62108e-12	1.90602e-11
RCAN2	RCAN2	1.65362e-12	1.94313e-11
TBCB	TBCB	1.66572e-12	1.95619e-11
LOC102189516	LOC102189516	1.69243e-12	1.98638e-11
TET2	TET2	1.70206e-12	1.9965e-11
CCDC18	CCDC18	1.71263e-12	2.00771e-11
CREB1	CREB1	1.75056e-12	2.05097e-11
TMEM147	TMEM147	1.75278e-12	2.05236e-11
CLIC1	CLIC1	1.76535e-12	2.06586e-11
NUP54	NUP54	1.78211e-12	2.08424e-11
MRPL40	MRPL40	1.79479e-12	2.09784e-11
CAMK2N1	CAMK2N1	1.8188e-12	2.12464e-11
NPNT	NPNT	1.84087e-12	2.14917e-11
LOC102183943	LOC102183943	1.87936e-12	2.19281e-11
MPP6	MPP6	1.88185e-12	2.19443e-11
ARHGAP20	ARHGAP20	1.95977e-12	2.28394e-11
ZW10	ZW10	2.04919e-12	2.38675e-11
PRSS35	PRSS35	2.07792e-12	2.41879e-11
JAM3	JAM3	2.12465e-12	2.47174e-11
SLIT3	SLIT3	2.12596e-12	2.47181e-11
TUBGCP2	TUBGCP2	2.21991e-12	2.57954e-11
BIN2	BIN2	2.23758e-12	2.59855e-11
LOC102177263	LOC102177263	2.28359e-12	2.65043e-11
GRK6	GRK6	2.29837e-12	2.66603e-11
RSRC1	RSRC1	2.30337e-12	2.67027e-11
LOC102178535	LOC102178535	2.32263e-12	2.69102e-11
YDJC	YDJC	2.38781e-12	2.76493e-11
ASAP3	ASAP3	2.39473e-12	2.77133e-11
UCHL5	UCHL5	2.42905e-12	2.8094e-11
AGPAT2	AGPAT2	2.47483e-12	2.86069e-11
LOC102181154	LOC102181154	2.50852e-12	2.89794e-11
ZMYND19	ZMYND19	2.56665e-12	2.96337e-11
RANBP3L	RANBP3L	2.60743e-12	3.0087e-11
GRK1	GRK1	2.61048e-12	3.01047e-11
PPARGC1B	PPARGC1B	2.62466e-12	3.02506e-11
ACTG1	ACTG1	2.78055e-12	3.20288e-11
GRIA4	GRIA4	2.83664e-12	3.26559e-11
C15H11orf96	C15H11orf96	2.89166e-12	3.327e-11
PRSS12	PRSS12	2.92951e-12	3.3686e-11
SDC3	SDC3	2.93216e-12	3.36969e-11
PHLDA1	PHLDA1	2.93598e-12	3.37187e-11
ADAMTS18	ADAMTS18	2.93745e-12	3.37187e-11
NFKBIA	NFKBIA	3.12558e-12	3.58575e-11
DNAJB5	DNAJB5	3.21058e-12	3.68113e-11
LOC100861209	LOC100861209	3.32274e-12	3.80753e-11
LOC102174835	LOC102174835	3.38497e-12	3.8766e-11
LOC100861136	LOC100861136	3.42771e-12	3.92328e-11
PLSCR4	PLSCR4	3.51103e-12	4.01634e-11
PLBD1	PLBD1	3.53528e-12	4.04174e-11
ELOVL1	ELOVL1	3.64612e-12	4.16607e-11
MAP1LC3C	MAP1LC3C	3.66501e-12	4.18524e-11
ARHGEF6	ARHGEF6	3.74261e-12	4.27139e-11
FIGNL1	FIGNL1	3.74537e-12	4.27209e-11
LOC102182395	LOC102182395	3.78847e-12	4.31661e-11
POU3F3	POU3F3	3.78875e-12	4.31661e-11
GABARAP	GABARAP	3.869e-12	4.40551e-11
WNT5B	WNT5B	3.88512e-12	4.42133e-11
SLC7A10	SLC7A10	3.89546e-12	4.43056e-11
KIAA1551	KIAA1551	3.96271e-12	4.50446e-11
NME5	NME5	4.06664e-12	4.61996e-11
DMC1	DMC1	4.07851e-12	4.63078e-11
PIM3	PIM3	4.09062e-12	4.64189e-11
PIK3AP1	PIK3AP1	4.16368e-12	4.72209e-11
GLCE	GLCE	4.18379e-12	4.74219e-11
GGH	GGH	4.24121e-12	4.80453e-11
PLAC8	PLAC8	4.30661e-12	4.87583e-11
LOC102171149	LOC102171149	4.39656e-12	4.97483e-11
CDK14	CDK14	4.8426e-12	5.47641e-11
MEIS2	MEIS2	4.87201e-12	5.50654e-11
LOC100861338	LOC100861338	4.91682e-12	5.55401e-11
MED13L	MED13L	4.93341e-12	5.56959e-11
PRDM2	PRDM2	4.98376e-12	5.62324e-11
ATRAID	ATRAID	5.02862e-12	5.67063e-11
NUTF2	NUTF2	5.08922e-12	5.7357e-11
LOC102185323	LOC102185323	5.09654e-12	5.74069e-11
RPL9	RPL9	5.29658e-12	5.96263e-11
NAGK	NAGK	5.49351e-12	6.18082e-11
PCM1	PCM1	5.50574e-12	6.19108e-11
ST8SIA4	ST8SIA4	5.54465e-12	6.23129e-11
C1H3orf33	C1H3orf33	5.5697e-12	6.25591e-11
INPP4B	INPP4B	5.60094e-12	6.28743e-11
FYB	FYB	6.34007e-12	7.11314e-11
DECR1	DECR1	6.58986e-12	7.3892e-11
GULP1	GULP1	6.6536e-12	7.45646e-11
GDNF	GDNF	6.8511e-12	7.67346e-11
RPS7	RPS7	6.89892e-12	7.71929e-11
PKIB	PKIB	6.8998e-12	7.71929e-11
HMG20B	HMG20B	6.91887e-12	7.73627e-11
ALG14	ALG14	6.97838e-12	7.79842e-11
NBEA	NBEA	7.19481e-12	8.03123e-11
FAM65B	FAM65B	7.19432e-12	8.03123e-11
LOC108638012	LOC108638012	7.29586e-12	8.13945e-11
ARHGAP45	ARHGAP45	7.33617e-12	8.17983e-11
TOB1	TOB1	7.37365e-12	8.21701e-11
PIEZO2	PIEZO2	7.48532e-12	8.33676e-11
CCDC82	CCDC82	7.88887e-12	8.78129e-11
LOC108638021	LOC108638021	7.9379e-12	8.83091e-11
BRMS1L	BRMS1L	8.0752e-12	8.97862e-11
AKR1B1	AKR1B1	8.0833e-12	8.9826e-11
GAS7	GAS7	8.21034e-12	9.11867e-11
TRIM37	TRIM37	8.36944e-12	9.29017e-11
TUSC3	TUSC3	8.57941e-12	9.51792e-11
RPL32	RPL32	8.79025e-12	9.74637e-11
AHR	AHR	8.90624e-12	9.86947e-11
TPBG	TPBG	8.99526e-12	9.96255e-11
LOC108634227	LOC108634227	9.16401e-12	1.01438e-10
LOC108636661	LOC108636661	9.45863e-12	1.04641e-10
LOC102180959	LOC102180959	9.49115e-12	1.04942e-10
TSC22D1	TSC22D1	9.92982e-12	1.09731e-10
SMYD2	SMYD2	1.03169e-11	1.13945e-10
OCIAD1	OCIAD1	1.03872e-11	1.14658e-10
GINS2	GINS2	1.04374e-11	1.15148e-10
MPV17	MPV17	1.04471e-11	1.15191e-10
ARGLU1	ARGLU1	1.05974e-11	1.16783e-10
CCNO	CCNO	1.06675e-11	1.1749e-10
WISP1	WISP1	1.07263e-11	1.18072e-10
LOC102172952	LOC102172952	1.07888e-11	1.18695e-10
METTL26	METTL26	1.13123e-11	1.24385e-10
NME6	NME6	1.14514e-11	1.25844e-10
LGALS3	LGALS3	1.16536e-11	1.27996e-10
PMF1	PMF1	1.22187e-11	1.34128e-10
PSMD13	PSMD13	1.24148e-11	1.36206e-10
DKK3	DKK3	1.26458e-11	1.38663e-10
PCSK1N	PCSK1N	1.28112e-11	1.404e-10
PRKCB	PRKCB	1.33818e-11	1.46572e-10
CTDSP2	CTDSP2	1.347e-11	1.47457e-10
ABCC9	ABCC9	1.35477e-11	1.48225e-10
TWSG1	TWSG1	1.36042e-11	1.48762e-10
HSBP1L1	HSBP1L1	1.37458e-11	1.50227e-10
LHFPL3	LHFPL3	1.40049e-11	1.52975e-10
OBSL1	OBSL1	1.41078e-11	1.54014e-10
LRRN1	LRRN1	1.42469e-11	1.55447e-10
BRI3BP	BRI3BP	1.43441e-11	1.56421e-10
LOC108638538	LOC108638538	1.44138e-11	1.57095e-10
PLEKHA1	PLEKHA1	1.44327e-11	1.57215e-10
MTBP	MTBP	1.49863e-11	1.63156e-10
PSTPIP1	PSTPIP1	1.55486e-11	1.69185e-10
ADAMTS17	ADAMTS17	1.59781e-11	1.73763e-10
CSE1L	CSE1L	1.61552e-11	1.75593e-10
TIMM9	TIMM9	1.64946e-11	1.79184e-10
UBXN1	UBXN1	1.65106e-11	1.79259e-10
OGG1	OGG1	1.6974e-11	1.8419e-10
ME1	ME1	1.7043e-11	1.84838e-10
TCF7L1	TCF7L1	1.71766e-11	1.86184e-10
ODC1	ODC1	1.731e-11	1.87528e-10
SULT1B1	SULT1B1	1.73392e-11	1.8764e-10
TSKU	TSKU	1.73384e-11	1.8764e-10
LOC102190909	LOC102190909	1.73737e-11	1.87911e-10
RPS15A	RPS15A	1.74349e-11	1.8847e-10
EDIL3	EDIL3	1.761e-11	1.90259e-10
ARFRP1	ARFRP1	1.80555e-11	1.94966e-10
SF3B5	SF3B5	1.80793e-11	1.95117e-10
FKBP8	FKBP8	1.86695e-11	2.01377e-10
FAM212A	FAM212A	1.88846e-11	2.03586e-10
F2RL2	F2RL2	1.90624e-11	2.05391e-10
RDX	RDX	1.92771e-11	2.07592e-10
HAGHL	HAGHL	1.96209e-11	2.1118e-10
JUN	JUN	1.96951e-11	2.11864e-10
EIF3H	EIF3H	2.00721e-11	2.15802e-10
MGAT2	MGAT2	2.02321e-11	2.17405e-10
SMARCB1	SMARCB1	2.06009e-11	2.21248e-10
DUSP1	DUSP1	2.06721e-11	2.21892e-10
MAGT1	MAGT1	2.0737e-11	2.22468e-10
SSR1	SSR1	2.09546e-11	2.24682e-10
YEATS4	YEATS4	2.10178e-11	2.25238e-10
TXNDC15	TXNDC15	2.22508e-11	2.38323e-10
SPRN	SPRN	2.4738e-11	2.6482e-10
PANK2	PANK2	2.54066e-11	2.71831e-10
VDAC1	VDAC1	2.71147e-11	2.89949e-10
MILR1	MILR1	2.7215e-11	2.90865e-10
BLOC1S1	BLOC1S1	2.73086e-11	2.91708e-10
P2RX3	P2RX3	2.82689e-11	3.01804e-10
TMOD2	TMOD2	2.85401e-11	3.04535e-10
VGLL3	VGLL3	2.88905e-11	3.08109e-10
FKBP4	FKBP4	2.95437e-11	3.14905e-10
STX11	STX11	2.97615e-11	3.17057e-10
SKAP2	SKAP2	2.99647e-11	3.1905e-10
KIAA1217	KIAA1217	3.07485e-11	3.2722e-10
RBMS3	RBMS3	3.12161e-11	3.32018e-10
LYSMD2	LYSMD2	3.22688e-11	3.43031e-10
CFP	CFP	3.2951e-11	3.50096e-10
SEMA5A	SEMA5A	3.42302e-11	3.63492e-10
C25H16orf59	C25H16orf59	3.49995e-11	3.71463e-10
EIF4A1	EIF4A1	3.50631e-11	3.71939e-10
LOC102180154	LOC102180154	3.62204e-11	3.8401e-10
KCTD9	KCTD9	3.66795e-11	3.88669e-10
TSPAN4	TSPAN4	3.67664e-11	3.89382e-10
BCAP31	BCAP31	3.82339e-11	4.04709e-10
CHST14	CHST14	3.85375e-11	4.07705e-10
ALDH2	ALDH2	3.85929e-11	4.08073e-10
ARPP21	ARPP21	3.92741e-11	4.15055e-10
KLF13	KLF13	3.97458e-11	4.19816e-10
CYTH4	CYTH4	4.04414e-11	4.26937e-10
LTBP2	LTBP2	4.07241e-11	4.29692e-10
TOP1	TOP1	4.11122e-11	4.33557e-10
LOC102170937	LOC102170937	4.13621e-11	4.35961e-10
ALG10	ALG10	4.19708e-11	4.42141e-10
LYVE1	LYVE1	4.20228e-11	4.42454e-10
CNTROB	CNTROB	4.53635e-11	4.77375e-10
CTNND2	CTNND2	4.54012e-11	4.77519e-10
MPC1	MPC1	4.6265e-11	4.86346e-10
CRIM1	CRIM1	4.66088e-11	4.89701e-10
RALY	RALY	4.73574e-11	4.97203e-10
UBE2I	UBE2I	4.7373e-11	4.97203e-10
LIX1L	LIX1L	4.74018e-11	4.97243e-10
GALNT5	GALNT5	4.80532e-11	5.0381e-10
S100A16	S100A16	4.92071e-11	5.15635e-10
MYLK	MYLK	5.00241e-11	5.2392e-10
LOC102178319	LOC102178319	5.06151e-11	5.2983e-10
XYLT1	XYLT1	5.10437e-11	5.34035e-10
PAFAH1B3	PAFAH1B3	5.16474e-11	5.40067e-10
RBM24	RBM24	5.17773e-11	5.4114e-10
NR4A2	NR4A2	5.29348e-11	5.52946e-10
TRABD2B	TRABD2B	5.30718e-11	5.54085e-10
LOC108634448	LOC108634448	5.32787e-11	5.55953e-10
LOC108633277	LOC108633277	5.36234e-11	5.59256e-10
SIL1	SIL1	5.41998e-11	5.6497e-10
AKIRIN2	AKIRIN2	5.54809e-11	5.78021e-10
TMED7	TMED7	5.5512e-11	5.78041e-10
SHBG	SHBG	5.58448e-11	5.81202e-10
DNAJC10	DNAJC10	5.86058e-11	6.09617e-10
LIMA1	LIMA1	5.87257e-11	6.10544e-10
SRSF10	SRSF10	5.97158e-11	6.20513e-10
LOC102182115	LOC102182115	6.05323e-11	6.28668e-10
PNRC1	PNRC1	6.23421e-11	6.47125e-10
PPL	PPL	6.36512e-11	6.60368e-10
SPATS2L	SPATS2L	6.49704e-11	6.73703e-10
SEPT4	SEPT4	6.52212e-11	6.75951e-10
FAM49B	FAM49B	6.72092e-11	6.96191e-10
PPIG	PPIG	6.81965e-11	7.06049e-10
GPR153	GPR153	7.17723e-11	7.42683e-10
CREB3	CREB3	7.50513e-11	7.76208e-10
TMCO3	TMCO3	7.58166e-11	7.83715e-10
FOLR2	FOLR2	7.62219e-11	7.87494e-10
ATP6V0D1	ATP6V0D1	7.63825e-11	7.88742e-10
ZCWPW1	ZCWPW1	7.65977e-11	7.90553e-10
CREG1	CREG1	7.66667e-11	7.90854e-10
RPS14	RPS14	7.85713e-11	8.1008e-10
RNPS1	RNPS1	7.93646e-11	8.17835e-10
LOC106502138	LOC106502138	8.00765e-11	8.24742e-10
WAS	WAS	8.10704e-11	8.34546e-10
LOC102189751	LOC102189751	8.1907e-11	8.42721e-10
BTK	BTK	8.26727e-11	8.50158e-10
LOC102168552	LOC102168552	8.27951e-11	8.50975e-10
ADAM12	ADAM12	8.5004e-11	8.73227e-10
STT3A	STT3A	8.65096e-11	8.88233e-10
DENND2C	DENND2C	8.68136e-11	8.90894e-10
NTRK3	NTRK3	8.73222e-11	8.9565e-10
SIRPA	SIRPA	8.98182e-11	9.20776e-10
ZC3H11A	ZC3H11A	9.07377e-11	9.29722e-10
PSMD14	PSMD14	9.28074e-11	9.50438e-10
CDKN1A	CDKN1A	9.31025e-11	9.52968e-10
SPEF2	SPEF2	9.3395e-11	9.55469e-10
DUSP26	DUSP26	9.9114e-11	1.01345e-09
PMEPA1	PMEPA1	9.9472e-11	1.01659e-09
MCFD2	MCFD2	1.00496e-10	1.02653e-09
NECTIN3	NECTIN3	1.01359e-10	1.03481e-09
TUBA1A	TUBA1A	1.02651e-10	1.04746e-09
TPT1.1	TPT1.1	1.02855e-10	1.049e-09
ELL2	ELL2	1.03277e-10	1.05276e-09
TBX2	TBX2	1.07794e-10	1.09825e-09
LOC102175177	LOC102175177	1.09233e-10	1.11234e-09
POLR2A	POLR2A	1.10894e-10	1.12867e-09
BCL2L14	BCL2L14	1.11864e-10	1.13796e-09
DCBLD2	DCBLD2	1.12136e-10	1.14014e-09
ARHGAP18	ARHGAP18	1.12359e-10	1.14182e-09
ATP2B1	ATP2B1	1.13684e-10	1.1547e-09
GUK1	GUK1	1.13925e-10	1.15655e-09
LOC102189880	LOC102189880	1.14247e-10	1.15923e-09
CXXC5	CXXC5	1.1434e-10	1.15958e-09
ERN2	ERN2	1.14436e-10	1.15997e-09
SVBP	SVBP	1.14621e-10	1.16125e-09
FAM185A	FAM185A	1.17038e-10	1.18513e-09
ISYNA1	ISYNA1	1.20075e-10	1.21527e-09
PXYLP1	PXYLP1	1.2222e-10	1.23634e-09
SMPD4	SMPD4	1.22366e-10	1.23719e-09
RIMKLA	RIMKLA	1.30213e-10	1.31586e-09
ANXA1	ANXA1	1.32506e-10	1.33767e-09
CTSC	CTSC	1.32506e-10	1.33767e-09
FXR1	FXR1	1.32967e-10	1.34164e-09
GAL3ST4	GAL3ST4	1.33981e-10	1.35118e-09
PLBD2	PLBD2	1.34056e-10	1.35125e-09
FGR	FGR	1.37731e-10	1.38759e-09
MORF4L1	MORF4L1	1.38014e-10	1.38973e-09
HEXA	HEXA	1.41012e-10	1.4192e-09
LOC102187319	LOC102187319	1.42867e-10	1.43714e-09
CHORDC1	CHORDC1	1.44745e-10	1.45529e-09
CEP135	CEP135	1.45476e-10	1.46191e-09
CFD	CFD	1.47712e-10	1.48362e-09
UBR7	UBR7	1.50712e-10	1.51299e-09
NFKBID	NFKBID	1.52171e-10	1.52687e-09
PAX7	PAX7	1.52659e-10	1.53098e-09
MATN4	MATN4	1.53243e-10	1.53607e-09
KCNAB2	KCNAB2	1.56761e-10	1.57053e-09
MYL9	MYL9	1.57757e-10	1.57972e-09
PPM1E	PPM1E	1.60416e-10	1.60553e-09
DNA2	DNA2	1.64623e-10	1.64681e-09
ANXA3	ANXA3	1.66412e-10	1.66387e-09
RBM8A	RBM8A	1.6722e-10	1.6711e-09
ANXA11	ANXA11	1.69662e-10	1.69466e-09
DDIAS	DDIAS	1.71949e-10	1.71664e-09
VNN1	VNN1	1.74119e-10	1.73742e-09
RPS27A	RPS27A	1.74529e-10	1.74064e-09
RREB1	RREB1	1.75475e-10	1.7492e-09
PDS5B	PDS5B	1.81034e-10	1.80371e-09
GLT8D2	GLT8D2	1.82637e-10	1.81876e-09
UCHL1	UCHL1	1.84172e-10	1.83313e-09
LRRC71	LRRC71	1.84394e-10	1.83442e-09
TNFSF12	TNFSF12	1.85717e-10	1.84665e-09
EVC	EVC	1.86582e-10	1.85433e-09
KXD1	KXD1	1.92568e-10	1.91286e-09
LOC106503313	LOC106503313	1.94805e-10	1.93411e-09
[truncated: 17,848 more rows]

## Sheet: Table S5
Category	CategoryID	GO	Description	PARENT_GO	LogP	Enrichment	Z-score	#TotalGeneInLibrary	#GeneInGO	#GeneInHitList	#GeneInGOAndHitList	%InGO	STDV %InGO	GeneID	Hits	Log(q-value)	GeneList
GO Biological Processes	19	GO:0007059	chromosome segregation	19_GO:0009987 cellular process	-100	12	38	30182	339	1039	137	13	1	332|387|672|699|701|891|991|1060|1062|1063|1104|2177|2669|3619|3796|3832|3833|3835|3837|4085|4361|4605|4751|5347|5885|5889|5901|6790|6847|7153|7156|7272|7283|7329|8086|8243|9055|9126|9133|9134|9183|9184|9212|9232|9319|9493|9700|9735|9787|9918|9928|10051|10403|10426|10592|10615|10664|11004|11130|11144|11200|11243|11339|22974|23047|23137|23310|23354|23397|23636|24137|25936|26271|29127|29781|29893|4…	BIRC5|RHOA|BRCA1|BUB1|BUB1B|CCNB1|CDC20|CENPC|CENPE|CENPF|RCC1|FANCD2|GEM|INCENP|KIF2A|KIF11|KIFC1|KIF22|KPNB1|MAD2L1|MRE11|MYBL2|NEK2|PLK1|RAD21|RAD51C|RAN|AURKA|SYCP1|TOP2A|TOP3A|TTK|TUBG1|UBE2I|AAAS|SMC1A|PRC1|SMC3|CCNB2|CCNE2|ZW10|BUB3|AURKB|PTTG1|TRIP13|KIF23|ESPL1|KNTC1|DLGAP5|NCAPD2|KIF14|SMC4|NDC80|TUBGCP3|SMC2|SPAG5|CTCF|KIF2C|ZWINT|DMC1|CHEK2|PMF1|OIP5|TPX2|PDS5B|SMC5|NCAPD3|HAUS5|NCAPH…	-97	geneset1
GO Biological Processes	19	GO:1903047	mitotic cell cycle process	19_GO:0009987 cellular process	-100	10	39	30182	517	1039	178	17	1.2	332|387|580|641|672|675|699|701|805|808|890|891|899|983|990|991|994|995|996|1017|1019|1033|1058|1060|1062|1063|1104|1111|1163|1164|1763|1869|1870|1894|2146|2177|2305|3619|3688|3796|3832|3833|3835|3837|3925|3978|4085|4171|4172|4173|4175|4361|4436|4605|4751|4998|5111|5116|5347|5422|5426|5885|5888|5901|5932|6118|6491|6790|7027|7175|7272|7283|7329|7443|7465|8086|8243|8318|8815|9055|9088|9126|9133|913…	BIRC5|RHOA|BARD1|BLM|BRCA1|BRCA2|BUB1|BUB1B|CALM2|CALM3|CCNA2|CCNB1|CCNF|CDK1|CDC6|CDC20|CDC25B|CDC25C|CDC27|CDK2|CDK4|CDKN3|CENPA|CENPC|CENPE|CENPF|RCC1|CHEK1|CKS1B|CKS2|DNA2|E2F1|E2F2|ECT2|EZH2|FANCD2|FOXM1|INCENP|ITGB1|KIF2A|KIF11|KIFC1|KIF22|KPNB1|STMN1|LIG1|MAD2L1|MCM2|MCM3|MCM4|MCM6|MRE11|MSH2|MYBL2|NEK2|ORC1|PCNA|PCNT|PLK1|POLA1|POLE|RAD21|RAD51|RAN|RBBP8|RPA2|STIL|AURKA|TFDP1|TPR|TTK|TUBG…	-97	geneset1
GO Biological Processes	19	GO:0051276	chromosome organization	19_GO:0009987 cellular process	-100	9.8	37	30182	477	1039	161	15	1.1	332|387|641|675|699|701|891|983|991|1058|1060|1062|1063|1660|1763|2146|2177|2237|2491|2669|3070|3146|3148|3149|3619|3796|3832|3833|3835|3837|4085|4171|4172|4173|4174|4175|4176|4361|4436|4605|4678|4751|5111|5347|5885|5888|5889|5901|5981|5982|5983|5984|5985|6117|6118|6119|6847|7153|7156|7283|7515|8086|8243|8318|8438|8520|9055|9126|9134|9156|9183|9212|9232|9319|9401|9493|9700|9735|9787|9837|9918|992…	BIRC5|RHOA|BLM|BRCA2|BUB1|BUB1B|CCNB1|CDK1|CDC20|CENPA|CENPC|CENPE|CENPF|DHX9|DNA2|EZH2|FANCD2|FEN1|CENPI|GEM|HELLS|HMGB1|HMGB2|HMGB3|INCENP|KIF2A|KIF11|KIFC1|KIF22|KPNB1|MAD2L1|MCM2|MCM3|MCM4|MCM5|MCM6|MCM7|MRE11|MSH2|MYBL2|NASP|NEK2|PCNA|PLK1|RAD21|RAD51|RAD51C|RAN|RFC1|RFC2|RFC3|RFC4|RFC5|RPA1|RPA2|RPA3|SYCP1|TOP2A|TOP3A|TUBG1|XRCC1|AAAS|SMC1A|CDC45|RAD54L|HAT1|PRC1|SMC3|CCNE2|EXO1|ZW10|AURKB|…	-97	geneset1
GO Biological Processes	19	GO:0000278	mitotic cell cycle	19_GO:0009987 cellular process	-100	9.6	40	30182	610	1039	201	19	1.2	332|387|580|641|672|675|699|701|805|808|890|891|899|983|990|991|994|995|996|1017|1019|1033|1058|1060|1062|1063|1104|1111|1163|1164|1763|1869|1870|1894|2146|2177|2305|2669|3619|3688|3796|3832|3833|3835|3837|3925|3978|4085|4171|4172|4173|4175|4361|4436|4603|4605|4751|4998|5111|5116|5347|5422|5426|5885|5888|5901|5932|6118|6491|6790|7027|7175|7272|7283|7329|7443|7465|7516|7846|8086|8089|8243|8318|881…	BIRC5|RHOA|BARD1|BLM|BRCA1|BRCA2|BUB1|BUB1B|CALM2|CALM3|CCNA2|CCNB1|CCNF|CDK1|CDC6|CDC20|CDC25B|CDC25C|CDC27|CDK2|CDK4|CDKN3|CENPA|CENPC|CENPE|CENPF|RCC1|CHEK1|CKS1B|CKS2|DNA2|E2F1|E2F2|ECT2|EZH2|FANCD2|FOXM1|GEM|INCENP|ITGB1|KIF2A|KIF11|KIFC1|KIF22|KPNB1|STMN1|LIG1|MAD2L1|MCM2|MCM3|MCM4|MCM6|MRE11|MSH2|MYBL1|MYBL2|NEK2|ORC1|PCNA|PCNT|PLK1|POLA1|POLE|RAD21|RAD51|RAN|RBBP8|RPA2|STIL|AURKA|TFDP1|TP…	-97	geneset1
GO Biological Processes	19	GO:0051301	cell division	19_GO:0009987 cellular process	-100	9.1	35	30182	509	1039	159	15	1.1	332|387|699|701|890|891|899|983|990|991|994|995|996|1017|1019|1058|1060|1062|1063|1070|1104|1163|1164|1894|2258|3070|3619|3796|3832|3833|3925|3978|4085|4751|4851|5347|5885|5901|5932|6790|6847|7153|7175|7329|7443|7465|7846|8243|8914|9055|9126|9133|9134|9183|9184|9212|9232|9493|9585|9700|9735|9793|9918|9928|10051|10112|10309|10403|10460|10592|10615|11004|11065|11113|11130|11200|11243|11258|11339|22…	BIRC5|RHOA|BUB1|BUB1B|CCNA2|CCNB1|CCNF|CDK1|CDC6|CDC20|CDC25B|CDC25C|CDC27|CDK2|CDK4|CENPA|CENPC|CENPE|CENPF|CETN3|RCC1|CKS1B|CKS2|ECT2|FGF13|HELLS|INCENP|KIF2A|KIF11|KIFC1|STMN1|LIG1|MAD2L1|NEK2|NOTCH1|PLK1|RAD21|RAN|RBBP8|AURKA|SYCP1|TOP2A|TPR|UBE2I|VRK1|WEE1|TUBA1A|SMC1A|TIMELESS|PRC1|SMC3|CCNB2|CCNE2|ZW10|BUB3|AURKB|PTTG1|KIF23|KIF20B|ESPL1|KNTC1|CKAP5|NCAPD2|KIF14|SMC4|KIF20A|CCNO|NDC80|TACC…	-97	geneset1
GO Biological Processes	19	GO:0006259	DNA metabolic process	19_GO:0008152 metabolic process	-100	6.9	31	30182	770	1039	183	18	1.2	580|641|672|675|983|990|1017|1032|1063|1111|1660|1763|1773|1786|1789|1854|2146|2177|2189|2237|2271|2305|3070|3146|3148|3149|3150|3835|3838|3978|4171|4172|4173|4174|4175|4176|4361|4436|4521|4595|4678|4796|4968|4998|5001|5111|5422|5424|5426|5427|5429|5557|5558|5885|5888|5889|5901|5928|5931|5932|5981|5982|5983|5984|5985|6117|6118|6119|6240|6241|6418|6749|6847|7083|7084|7153|7156|7298|7398|7468|7515|…	BARD1|BLM|BRCA1|BRCA2|CDK1|CDC6|CDK2|CDKN2D|CENPF|CHEK1|DHX9|DNA2|DNASE1|DNMT1|DNMT3B|DUT|EZH2|FANCD2|FANCG|FEN1|FH|FOXM1|HELLS|HMGB1|HMGB2|HMGB3|HMGN1|KIF22|KPNA2|LIG1|MCM2|MCM3|MCM4|MCM5|MCM6|MCM7|MRE11|MSH2|NUDT1|MUTYH|NASP|TONSL|OGG1|ORC1|ORC5|PCNA|POLA1|POLD1|POLE|POLE2|POLH|PRIM1|PRIM2|RAD21|RAD51|RAD51C|RAN|RBBP4|RBBP7|RBBP8|RFC1|RFC2|RFC3|RFC4|RFC5|RPA1|RPA2|RPA3|RRM1|RRM2|SET|SSRP1|SYCP1…	-97	geneset1
GO Cellular Components	20	GO:0098687	chromosomal region		-96	10	34	30182	390	1039	134	13	1	332|641|675|699|701|891|983|1017|1058|1060|1062|1063|1111|1763|1786|2146|2237|2491|3070|3619|3835|4085|4171|4172|4173|4174|4175|4176|4361|4436|4751|4998|5001|5111|5347|5424|5885|5888|5905|5928|5931|6117|6118|6605|6839|6847|7153|7175|7272|7514|7515|8243|8520|9126|9183|9184|9212|9401|9735|9793|9918|10051|10189|10403|10615|10635|10664|10728|10951|11004|11130|11144|11200|11243|11258|11335|11339|23047…	BIRC5|BLM|BRCA2|BUB1|BUB1B|CCNB1|CDK1|CDK2|CENPA|CENPC|CENPE|CENPF|CHEK1|DNA2|DNMT1|EZH2|FEN1|CENPI|HELLS|INCENP|KIF22|MAD2L1|MCM2|MCM3|MCM4|MCM5|MCM6|MCM7|MRE11|MSH2|NEK2|ORC1|ORC5|PCNA|PLK1|POLD1|RAD21|RAD51|RANGAP1|RBBP4|RBBP7|RPA1|RPA2|SMARCE1|SUV39H1|SYCP1|TOP2A|TPR|TTK|XPO1|XRCC1|SMC1A|HAT1|SMC3|ZW10|BUB3|AURKB|RECQL4|KNTC1|CKAP5|NCAPD2|SMC4|ALYREF|NDC80|SPAG5|RAD51AP1|CTCF|PTGES3|CBX1|KIF2…	-92	geneset1
GO Biological Processes	19	GO:0098813	nuclear chromosome segregation	19_GO:0009987 cellular process	-86	12	34	30182	251	1039	106	10	0.94	332|387|699|701|891|991|1060|1062|1063|2177|2669|3619|3796|3832|3833|3835|3837|4085|4361|4605|4751|5347|5885|5889|5901|6790|6847|7153|7272|7283|8086|8243|9055|9126|9133|9134|9183|9184|9212|9232|9319|9493|9700|9735|9787|9918|9928|10051|10403|10592|10615|11004|11130|11144|11200|22974|23047|23310|23397|23636|24137|25936|26271|29127|29781|29893|49856|51203|54892|54908|55063|55143|55166|55706|57082|57…	BIRC5|RHOA|BUB1|BUB1B|CCNB1|CDC20|CENPC|CENPE|CENPF|FANCD2|GEM|INCENP|KIF2A|KIF11|KIFC1|KIF22|KPNB1|MAD2L1|MRE11|MYBL2|NEK2|PLK1|RAD21|RAD51C|RAN|AURKA|SYCP1|TOP2A|TTK|TUBG1|AAAS|SMC1A|PRC1|SMC3|CCNB2|CCNE2|ZW10|BUB3|AURKB|PTTG1|TRIP13|KIF23|ESPL1|KNTC1|DLGAP5|NCAPD2|KIF14|SMC4|NDC80|SMC2|SPAG5|KIF2C|ZWINT|DMC1|CHEK2|TPX2|PDS5B|NCAPD3|NCAPH|NUP62|KIF4A|NSL1|FBXO5|RACGAP1|NCAPH2|PSMC3IP|WRAP73|NUS…	-83	geneset1
GO Cellular Components	20	GO:0000793	condensed chromosome		-86	12	33	30182	270	1039	109	10	0.95	332|641|672|675|699|701|891|1017|1058|1060|1062|1063|1104|1111|2177|2491|3146|3148|3619|3835|4085|4288|4751|5347|5885|5888|5905|6605|6839|6847|7153|7175|7272|7283|7329|7514|7846|8243|8815|9126|9183|9184|9212|9735|9793|9918|10051|10403|10592|10615|10664|11004|11073|11130|11144|11243|11258|11335|23137|23310|23397|23421|23468|25777|25936|27085|27127|29781|29893|54780|54820|54821|54892|54908|55055|55…	BIRC5|BLM|BRCA1|BRCA2|BUB1|BUB1B|CCNB1|CDK2|CENPA|CENPC|CENPE|CENPF|RCC1|CHEK1|FANCD2|CENPI|HMGB1|HMGB2|INCENP|KIF22|MAD2L1|MKI67|NEK2|PLK1|RAD21|RAD51|RANGAP1|SMARCE1|SUV39H1|SYCP1|TOP2A|TPR|TTK|TUBG1|UBE2I|XPO1|TUBA1A|SMC1A|BANF1|SMC3|ZW10|BUB3|AURKB|KNTC1|CKAP5|NCAPD2|SMC4|NDC80|SMC2|SPAG5|CTCF|KIF2C|TOPBP1|ZWINT|DMC1|PMF1|DCTN3|CBX3|SMC5|NCAPD3|NCAPH|ITGB3BP|CBX5|SUN2|NSL1|MTBP|SMC1B|NCAPH2|P…	-83	geneset1
GO Biological Processes	19	GO:0010564	regulation of cell cycle process	19_GO:0050789 regulation of biological process	-86	6.5	29	30182	747	1039	166	16	1.1	332|387|580|641|672|675|699|701|805|808|891|899|983|990|991|994|995|996|1017|1019|1031|1032|1062|1063|1104|1111|1763|1869|1894|2146|2177|2237|3619|3832|4085|4288|4291|4361|4436|4591|4751|4998|5347|5885|5888|5889|5902|5932|5933|6047|6118|6240|6241|6491|6605|6790|7027|7175|7272|7465|7514|7919|8193|8318|8914|9055|9088|9183|9184|9212|9319|9493|9585|9656|9700|9735|9787|9918|9928|10051|10112|10403|1046…	BIRC5|RHOA|BARD1|BLM|BRCA1|BRCA2|BUB1|BUB1B|CALM2|CALM3|CCNB1|CCNF|CDK1|CDC6|CDC20|CDC25B|CDC25C|CDC27|CDK2|CDK4|CDKN2C|CDKN2D|CENPE|CENPF|RCC1|CHEK1|DNA2|E2F1|ECT2|EZH2|FANCD2|FEN1|INCENP|KIF11|MAD2L1|MKI67|MLF1|MRE11|MSH2|TRIM37|NEK2|ORC1|PLK1|RAD21|RAD51|RAD51C|RANBP1|RBBP8|RBL1|RNF4|RPA2|RRM1|RRM2|STIL|SMARCE1|AURKA|TFDP1|TPR|TTK|WEE1|XPO1|DDX39B|DPF1|CDC45|TIMELESS|PRC1|PKMYT1|ZW10|BUB3|AURK…	-83	geneset1
GO Biological Processes	19	GO:0000280	nuclear division	19_GO:0009987 cellular process	-83	10	32	30182	321	1039	114	11	0.97	332|387|675|699|701|891|991|994|1060|1062|1104|1164|2177|3619|3796|3832|3833|3835|3837|4085|4361|4603|4605|4751|5347|5885|5888|5889|5901|6790|6847|7153|7272|7283|7329|8086|8243|8438|8815|9055|9126|9133|9134|9183|9212|9232|9319|9493|9700|9735|9787|9918|9928|10051|10403|10592|10615|11004|11065|11130|11144|11200|22974|23047|23310|23397|23636|24137|25788|25936|26271|27338|29127|29781|29893|49856|5120…	BIRC5|RHOA|BRCA2|BUB1|BUB1B|CCNB1|CDC20|CDC25B|CENPC|CENPE|RCC1|CKS2|FANCD2|INCENP|KIF2A|KIF11|KIFC1|KIF22|KPNB1|MAD2L1|MRE11|MYBL1|MYBL2|NEK2|PLK1|RAD21|RAD51|RAD51C|RAN|AURKA|SYCP1|TOP2A|TTK|TUBG1|UBE2I|AAAS|SMC1A|RAD54L|BANF1|PRC1|SMC3|CCNB2|CCNE2|ZW10|AURKB|PTTG1|TRIP13|KIF23|ESPL1|KNTC1|DLGAP5|NCAPD2|KIF14|SMC4|NDC80|SMC2|SPAG5|KIF2C|UBE2C|ZWINT|DMC1|CHEK2|TPX2|PDS5B|NCAPD3|NCAPH|NUP62|KIF4A…	-80	geneset1
GO Biological Processes	19	GO:0048285	organelle fission	19_GO:0009987 cellular process	-81	9.7	31	30182	347	1039	116	11	0.98	332|387|675|699|701|891|991|994|1060|1062|1104|1164|2177|3619|3796|3832|3833|3835|3837|4085|4361|4603|4605|4751|5347|5885|5888|5889|5901|6790|6847|7153|7272|7283|7329|8086|8243|8438|8799|8815|9055|9126|9133|9134|9183|9212|9232|9319|9493|9700|9735|9787|9918|9928|10051|10403|10592|10615|11004|11065|11130|11144|11200|22974|23047|23310|23397|23636|24137|25788|25936|26271|27338|29127|29781|29893|49856…	BIRC5|RHOA|BRCA2|BUB1|BUB1B|CCNB1|CDC20|CDC25B|CENPC|CENPE|RCC1|CKS2|FANCD2|INCENP|KIF2A|KIF11|KIFC1|KIF22|KPNB1|MAD2L1|MRE11|MYBL1|MYBL2|NEK2|PLK1|RAD21|RAD51|RAD51C|RAN|AURKA|SYCP1|TOP2A|TTK|TUBG1|UBE2I|AAAS|SMC1A|RAD54L|PEX11B|BANF1|PRC1|SMC3|CCNB2|CCNE2|ZW10|AURKB|PTTG1|TRIP13|KIF23|ESPL1|KNTC1|DLGAP5|NCAPD2|KIF14|SMC4|NDC80|SMC2|SPAG5|KIF2C|UBE2C|ZWINT|DMC1|CHEK2|TPX2|PDS5B|NCAPD3|NCAPH|NUP6…	-78	geneset1
GO Biological Processes	19	GO:0006281	DNA repair	19_GO:0050896 response to stimulus	-81	7.9	29	30182	493	1039	134	13	1	580|641|672|675|983|1017|1032|1111|1763|2177|2189|2237|2271|2305|3146|3148|3150|3835|3978|4171|4172|4173|4174|4175|4176|4361|4436|4521|4595|4796|4968|5111|5422|5424|5426|5427|5429|5885|5888|5889|5932|5981|5982|5983|5984|5985|6117|6118|6119|6240|6749|6847|7156|7398|7468|7515|7516|8208|8243|8318|8438|8458|8914|9126|9156|9232|9319|9401|9656|9768|10036|10155|10213|10273|10293|10535|10635|10714|10721|…	BARD1|BLM|BRCA1|BRCA2|CDK1|CDK2|CDKN2D|CHEK1|DNA2|FANCD2|FANCG|FEN1|FH|FOXM1|HMGB1|HMGB2|HMGN1|KIF22|LIG1|MCM2|MCM3|MCM4|MCM5|MCM6|MCM7|MRE11|MSH2|NUDT1|MUTYH|TONSL|OGG1|PCNA|POLA1|POLD1|POLE|POLE2|POLH|RAD21|RAD51|RAD51C|RBBP8|RFC1|RFC2|RFC3|RFC4|RFC5|RPA1|RPA2|RPA3|RRM1|SSRP1|SYCP1|TOP3A|USP1|NSD2|XRCC1|XRCC2|CHAF1B|SMC1A|CDC45|RAD54L|TTF2|TIMELESS|SMC3|EXO1|PTTG1|TRIP13|RECQL4|MDC1|PCLAF|CHAF1…	-78	geneset1
GO Biological Processes	19	GO:0006260	DNA replication	19_GO:0008152 metabolic process	-79	13	33	30182	196	1039	91	8.8	0.88	580|641|672|675|983|990|1017|1111|1660|1763|1854|2237|3978|4171|4172|4173|4174|4175|4176|4361|4678|4796|4998|5001|5111|5422|5424|5426|5427|5429|5557|5558|5888|5928|5931|5932|5981|5982|5983|5984|5985|6117|6118|6119|6240|6241|6418|6749|8208|8318|8914|9134|9401|9768|9837|10036|10189|10293|10535|10714|10721|10926|11073|11169|11198|11277|23649|29980|51053|51514|51659|54962|55388|56655|63922|64710|6478…	BARD1|BLM|BRCA1|BRCA2|CDK1|CDC6|CDK2|CHEK1|DHX9|DNA2|DUT|FEN1|LIG1|MCM2|MCM3|MCM4|MCM5|MCM6|MCM7|MRE11|NASP|TONSL|ORC1|ORC5|PCNA|POLA1|POLD1|POLE|POLE2|POLH|PRIM1|PRIM2|RAD51|RBBP4|RBBP7|RBBP8|RFC1|RFC2|RFC3|RFC4|RFC5|RPA1|RPA2|RPA3|RRM1|RRM2|SET|SSRP1|CHAF1B|CDC45|TIMELESS|CCNE2|RECQL4|PCLAF|GINS1|CHAF1A|ALYREF|TRAIP|RNASEH2A|POLD3|POLQ|DBF4|TOPBP1|WDHD1|SUPT16H|TREX1|POLA2|DONSON|GMNN|DTL|GINS2…	-76	geneset1
GO Biological Processes	19	GO:0006974	cellular response to DNA damage stimulus	19_GO:0050896 response to stimulus	-76	6.1	27	30182	736	1039	155	15	1.1	580|641|672|675|983|1017|1032|1111|1763|1869|2177|2189|2237|2271|2305|2794|3146|3148|3150|3661|3835|3978|4171|4172|4173|4174|4175|4176|4282|4361|4436|4521|4595|4796|4968|5111|5347|5422|5424|5426|5427|5429|5885|5888|5889|5932|5981|5982|5983|5984|5985|6117|6118|6119|6240|6749|6839|6847|7153|7156|7398|7443|7468|7515|7516|8208|8243|8318|8438|8458|8914|9126|9156|9232|9319|9401|9656|9768|10036|10155|10…	BARD1|BLM|BRCA1|BRCA2|CDK1|CDK2|CDKN2D|CHEK1|DNA2|E2F1|FANCD2|FANCG|FEN1|FH|FOXM1|GNL1|HMGB1|HMGB2|HMGN1|IRF3|KIF22|LIG1|MCM2|MCM3|MCM4|MCM5|MCM6|MCM7|MIF|MRE11|MSH2|NUDT1|MUTYH|TONSL|OGG1|PCNA|PLK1|POLA1|POLD1|POLE|POLE2|POLH|RAD21|RAD51|RAD51C|RBBP8|RFC1|RFC2|RFC3|RFC4|RFC5|RPA1|RPA2|RPA3|RRM1|SSRP1|SUV39H1|SYCP1|TOP2A|TOP3A|USP1|VRK1|NSD2|XRCC1|XRCC2|CHAF1B|SMC1A|CDC45|RAD54L|TTF2|TIMELESS|SMC…	-73	geneset1
GO Cellular Components	20	GO:0000775	chromosome, centromeric region		-71	11	30	30182	249	1039	94	9	0.89	332|699|701|891|1058|1060|1062|1063|1786|2146|2491|3070|3619|3835|4085|4751|5347|5885|5905|6605|6839|6847|7153|7175|7272|7514|8243|9126|9183|9184|9212|9735|9793|9918|10051|10403|10615|10664|10951|11004|11130|11243|11258|11335|11339|23047|23137|23310|23421|23468|25936|27085|27127|54069|54820|54821|54908|55055|55143|55320|55355|55839|57082|57405|64105|64151|64769|64946|79003|79019|79023|79075|79172…	BIRC5|BUB1|BUB1B|CCNB1|CENPA|CENPC|CENPE|CENPF|DNMT1|EZH2|CENPI|HELLS|INCENP|KIF22|MAD2L1|NEK2|PLK1|RAD21|RANGAP1|SMARCE1|SUV39H1|SYCP1|TOP2A|TPR|TTK|XPO1|SMC1A|SMC3|ZW10|BUB3|AURKB|KNTC1|CKAP5|NCAPD2|SMC4|NDC80|SPAG5|CTCF|CBX1|KIF2C|ZWINT|PMF1|DCTN3|CBX3|OIP5|PDS5B|SMC5|NCAPD3|ITGB3BP|CBX5|NSL1|MTBP|SMC1B|MIS18A|NDE1|ERCC6L|SPDL1|ZWILCH|CDCA8|MIS18BP1|HJURP|CENPN|KNL1|SPC25|CENPK|NCAPG|MEAF6|CEN…	-68	geneset1
GO Biological Processes	19	GO:0140014	mitotic nuclear division	19_GO:0009987 cellular process	-65	13	30	30182	171	1039	77	7.4	0.81	332|387|891|991|1060|1062|1104|3619|3796|3832|3833|3835|3837|4085|4605|4751|5347|5885|5901|6790|7283|7329|8086|8243|8815|9055|9126|9183|9212|9493|9700|9735|9787|9918|9928|10051|10403|10592|10615|11004|11065|11130|11200|22974|23047|23310|23397|23636|24137|25936|27338|29127|29781|49856|51203|54820|54892|54908|55143|64105|64151|79003|79075|79980|80346|81620|81930|83540|83903|84722|90417|146909|15164…	BIRC5|RHOA|CCNB1|CDC20|CENPC|CENPE|RCC1|INCENP|KIF2A|KIF11|KIFC1|KIF22|KPNB1|MAD2L1|MYBL2|NEK2|PLK1|RAD21|RAN|AURKA|TUBG1|UBE2I|AAAS|SMC1A|BANF1|PRC1|SMC3|ZW10|AURKB|KIF23|ESPL1|KNTC1|DLGAP5|NCAPD2|KIF14|SMC4|NDC80|SMC2|SPAG5|KIF2C|UBE2C|ZWINT|CHEK2|TPX2|PDS5B|NCAPD3|NCAPH|NUP62|KIF4A|NSL1|UBE2S|RACGAP1|NCAPH2|WRAP73|NUSAP1|NDE1|NCAPG2|SPDL1|CDCA8|CENPK|NCAPG|MIS12|DSCC1|DSN1|REEP4|CDT1|KIF18A|NU…	-62	geneset1
GO Biological Processes	19	GO:0000819	sister chromatid segregation	19_GO:0009987 cellular process	-64	13	30	30182	161	1039	74	7.1	0.8	332|387|699|701|891|991|1060|1062|3619|3796|3832|3833|3835|3837|4085|4605|4751|5347|5885|5889|5901|7153|7283|8086|8243|9055|9126|9183|9212|9493|9700|9735|9787|9918|9928|10051|10403|10592|10615|11004|11130|11200|22974|23047|23310|23397|23636|24137|25936|29127|29781|49856|51203|54892|54908|55143|64105|64151|79003|79075|79980|81620|81930|83540|83903|84722|90417|146909|151246|151648|157570|283489|440…	BIRC5|RHOA|BUB1|BUB1B|CCNB1|CDC20|CENPC|CENPE|INCENP|KIF2A|KIF11|KIFC1|KIF22|KPNB1|MAD2L1|MYBL2|NEK2|PLK1|RAD21|RAD51C|RAN|TOP2A|TUBG1|AAAS|SMC1A|PRC1|SMC3|ZW10|AURKB|KIF23|ESPL1|KNTC1|DLGAP5|NCAPD2|KIF14|SMC4|NDC80|SMC2|SPAG5|KIF2C|ZWINT|CHEK2|TPX2|PDS5B|NCAPD3|NCAPH|NUP62|KIF4A|NSL1|RACGAP1|NCAPH2|WRAP73|NUSAP1|NCAPG2|SPDL1|CDCA8|CENPK|NCAPG|MIS12|DSCC1|DSN1|CDT1|KIF18A|NUF2|HASPIN|PSRC1|KNSTRN…	-61	geneset1
GO Cellular Components	20	GO:0005819	spindle		-63	7.5	25	30182	421	1039	109	10	0.95	701|805|808|891|983|990|991|994|996|1062|1063|1894|2669|3161|3619|3796|3832|3833|3835|4085|4281|4751|5303|5347|5885|5905|6790|6871|7175|7272|7283|8086|8243|9055|9126|9183|9212|9493|9585|9700|9735|9787|9793|9928|10112|10383|10426|10460|10615|10951|11004|11073|11186|11258|11335|22974|23354|23636|24137|25886|26271|26586|29127|29899|49856|51203|51433|54801|54820|54908|54930|55055|55142|55143|55755|56…	BUB1B|CALM2|CALM3|CCNB1|CDK1|CDC6|CDC20|CDC25B|CDC27|CENPE|CENPF|ECT2|GEM|HMMR|INCENP|KIF2A|KIF11|KIFC1|KIF22|MAD2L1|MID1|NEK2|PIN4|PLK1|RAD21|RANGAP1|AURKA|TADA2A|TPR|TTK|TUBG1|AAAS|SMC1A|PRC1|SMC3|ZW10|AURKB|KIF23|KIF20B|ESPL1|KNTC1|DLGAP5|CKAP5|KIF14|KIF20A|TUBB4B|TUBGCP3|TACC3|SPAG5|CBX1|KIF2C|TOPBP1|RASSF1|DCTN3|CBX3|TPX2|HAUS5|NUP62|KIF4A|POC1A|FBXO5|CKAP2|RACGAP1|GPSM2|WRAP73|NUSAP1|ANAPC5…	-60	geneset1
GO Biological Processes	19	GO:0000226	microtubule cytoskeleton organization	19_GO:0009987 cellular process	-62	6.4	24	30182	547	1039	121	12	1	332|387|402|672|675|891|983|991|1017|1058|1062|1070|1104|1155|2258|2622|3619|3688|3796|3832|3833|3837|3925|4000|4085|4281|4605|4751|5116|5347|5901|6491|6790|7272|7283|7465|7516|7846|8086|8243|9055|9126|9133|9183|9212|9493|9662|9700|9768|9787|9793|10112|10383|10403|10426|10460|10615|10733|11004|11116|11200|22974|22995|23224|23354|23636|24137|25777|26271|27185|29127|29899|49856|51174|51203|54801|54…	BIRC5|RHOA|ARL2|BRCA1|BRCA2|CCNB1|CDK1|CDC20|CDK2|CENPA|CENPE|CETN3|RCC1|TBCB|FGF13|GAS8|INCENP|ITGB1|KIF2A|KIF11|KIFC1|KPNB1|STMN1|LMNA|MAD2L1|MID1|MYBL2|NEK2|PCNT|PLK1|RAN|STIL|AURKA|TTK|TUBG1|WEE1|XRCC2|TUBA1A|AAAS|SMC1A|PRC1|SMC3|CCNB2|ZW10|AURKB|KIF23|CEP135|ESPL1|PCLAF|DLGAP5|CKAP5|KIF20A|TUBB4B|NDC80|TUBGCP3|TACC3|SPAG5|PLK4|KIF2C|CEP43|CHEK2|TPX2|CEP152|SYNE2|HAUS5|NUP62|KIF4A|SUN2|FBXO5|…	-59	geneset1
GO Cellular Components	20	GO:0000228	nuclear chromosome		-61	11	27	30182	223	1039	82	7.9	0.84	332|641|672|675|1104|1111|1660|1869|3619|3621|4171|4172|4173|4174|4175|4176|4751|4796|4998|5001|5111|5347|5422|5424|5426|5427|5557|5558|5885|5888|5928|5931|6117|6118|6119|6605|6839|6847|7153|7283|7329|8243|8318|8914|9126|9837|9918|10051|10592|10714|10902|10933|11073|11144|11169|11277|23310|23397|23514|23649|25777|27127|29781|29893|51377|51659|54892|54962|55388|56655|63979|64151|64785|79685|81611|…	BIRC5|BLM|BRCA1|BRCA2|RCC1|CHEK1|DHX9|E2F1|INCENP|ING1|MCM2|MCM3|MCM4|MCM5|MCM6|MCM7|NEK2|TONSL|ORC1|ORC5|PCNA|PLK1|POLA1|POLD1|POLE|POLE2|PRIM1|PRIM2|RAD21|RAD51|RBBP4|RBBP7|RPA1|RPA2|RPA3|SMARCE1|SUV39H1|SYCP1|TOP2A|TUBG1|UBE2I|SMC1A|CDC45|TIMELESS|SMC3|GINS1|NCAPD2|SMC4|SMC2|POLD3|BRD8|MORF4L1|TOPBP1|DMC1|WDHD1|TREX1|NCAPD3|NCAPH|SPIDR|POLA2|SUN2|SMC1B|NCAPH2|PSMC3IP|UCHL5|GINS2|NCAPG2|TIPIN|M…	-58	geneset1
GO Biological Processes	19	GO:0000070	mitotic sister chromatid segregation	19_GO:0009987 cellular process	-60	14	29	30182	148	1039	69	6.6	0.77	332|387|891|991|1060|1062|3619|3796|3832|3833|3835|3837|4085|4605|4751|5347|5885|5901|7283|8086|8243|9055|9126|9183|9212|9493|9700|9735|9787|9918|9928|10051|10403|10592|10615|11004|11130|11200|22974|23047|23310|23397|23636|24137|25936|29127|29781|49856|51203|54892|54908|55143|64105|64151|79003|79075|79980|81620|81930|83540|83903|84722|90417|146909|151648|157570|283489|440145|729440	BIRC5|RHOA|CCNB1|CDC20|CENPC|CENPE|INCENP|KIF2A|KIF11|KIFC1|KIF22|KPNB1|MAD2L1|MYBL2|NEK2|PLK1|RAD21|RAN|TUBG1|AAAS|SMC1A|PRC1|SMC3|ZW10|AURKB|KIF23|ESPL1|KNTC1|DLGAP5|NCAPD2|KIF14|SMC4|NDC80|SMC2|SPAG5|KIF2C|ZWINT|CHEK2|TPX2|PDS5B|NCAPD3|NCAPH|NUP62|KIF4A|NSL1|RACGAP1|NCAPH2|WRAP73|NUSAP1|NCAPG2|SPDL1|CDCA8|CENPK|NCAPG|MIS12|DSCC1|DSN1|CDT1|KIF18A|NUF2|HASPIN|PSRC1|KNSTRN|KIF18B|SGO1|ESCO2|CHAMP…	-57	geneset1
GO Cellular Components	20	GO:0005813	centrosome		-60	5.8	23	30182	631	1039	127	12	1	402|675|805|808|891|899|983|991|994|996|1017|1063|1070|1111|1660|1869|3161|3796|4172|4190|4281|4354|4751|5111|5116|5347|5566|5902|6491|6790|6919|7283|7516|8086|8195|8318|8733|9133|9134|9212|9270|9493|9585|9662|9688|9700|9702|9768|9787|9793|10198|10309|10403|10426|10460|10615|10733|11004|11020|11116|11258|22995|23194|23354|23636|25886|26586|27077|27185|29789|29899|49856|51134|51514|54801|54820|548…	ARL2|BRCA2|CALM2|CALM3|CCNB1|CCNF|CDK1|CDC20|CDC25B|CDC27|CDK2|CENPF|CETN3|CHEK1|DHX9|E2F1|HMMR|KIF2A|MCM3|MDH1|MID1|MPP1|NEK2|PCNA|PCNT|PLK1|PRKACA|RANBP1|STIL|AURKA|TCEA2|TUBG1|XRCC2|AAAS|MKKS|CDC45|GPAA1|CCNB2|CCNE2|AURKB|ITGB1BP1|KIF23|KIF20B|CEP135|NUP93|ESPL1|CEP57|PCLAF|DLGAP5|CKAP5|MPHOSPH9|CCNO|NDC80|TUBGCP3|TACC3|SPAG5|PLK4|KIF2C|IFT27|CEP43|DCTN3|CEP152|FBXL7|HAUS5|NUP62|POC1A|CKAP2|B9…	-57	geneset1
GO Cellular Components	20	GO:0000779	condensed chromosome, centromeric region		-56	12	27	30182	170	1039	70	6.7	0.78	332|699|701|891|1058|1060|1062|1063|2491|3619|3835|4085|4751|5347|5905|6605|7175|7272|7514|8243|9183|9184|9212|9735|9793|9918|10403|10615|11004|11130|11243|11258|11335|23310|23421|23468|25936|27085|54820|54821|54908|55055|55355|55839|57082|57405|64105|64151|64769|64946|79003|79019|79023|79172|79682|79980|80152|81620|81930|83540|90417|147841|151246|151648|201161|220134|221150|283489|348235|387103	BIRC5|BUB1|BUB1B|CCNB1|CENPA|CENPC|CENPE|CENPF|CENPI|INCENP|KIF22|MAD2L1|NEK2|PLK1|RANGAP1|SMARCE1|TPR|TTK|XPO1|SMC1A|ZW10|BUB3|AURKB|KNTC1|CKAP5|NCAPD2|NDC80|SPAG5|KIF2C|ZWINT|PMF1|DCTN3|CBX3|NCAPD3|ITGB3BP|CBX5|NSL1|MTBP|NDE1|ERCC6L|SPDL1|ZWILCH|HJURP|CENPN|KNL1|SPC25|CENPK|NCAPG|MEAF6|CENPH|MIS12|CENPM|NUP37|CENPO|CENPU|DSN1|CENPT|CDT1|KIF18A|NUF2|KNSTRN|SPC24|SGO2|SGO1|CENPV|SKA1|SKA3|CHAMP1|…	-53	geneset1
GO Biological Processes	19	GO:1901987	regulation of cell cycle phase transition	19_GO:0050789 regulation of biological process	-55	6.7	23	30182	457	1039	105	10	0.94	332|580|641|672|675|699|701|891|983|990|991|994|995|1017|1019|1031|1032|1062|1063|1111|1763|1869|2146|2177|3619|4085|4291|4361|4436|4998|5347|5885|5888|5889|5932|5933|6118|6240|6241|6491|6605|6790|7027|7175|7272|7465|7919|8193|8318|8914|9183|9184|9212|9319|9656|9700|9735|9787|9928|10403|10926|11065|11073|11130|11200|11277|26060|26271|27085|29980|51343|51433|51512|51514|51529|54443|54908|54962|550…	BIRC5|BARD1|BLM|BRCA1|BRCA2|BUB1|BUB1B|CCNB1|CDK1|CDC6|CDC20|CDC25B|CDC25C|CDK2|CDK4|CDKN2C|CDKN2D|CENPE|CENPF|CHEK1|DNA2|E2F1|EZH2|FANCD2|INCENP|MAD2L1|MLF1|MRE11|MSH2|ORC1|PLK1|RAD21|RAD51|RAD51C|RBBP8|RBL1|RPA2|RRM1|RRM2|STIL|SMARCE1|AURKA|TFDP1|TPR|TTK|WEE1|DDX39B|DPF1|CDC45|TIMELESS|ZW10|BUB3|AURKB|TRIP13|MDC1|ESPL1|KNTC1|DLGAP5|KIF14|NDC80|DBF4|UBE2C|TOPBP1|ZWINT|CHEK2|TREX1|APPL1|FBXO5|MTB…	-52	geneset1
GO Biological Processes	19	GO:0007346	regulation of mitotic cell cycle	19_GO:0050789 regulation of biological process	-54	6.2	22	30182	517	1039	110	11	0.95	332|580|641|672|675|699|701|891|983|990|991|994|995|996|1017|1019|1031|1032|1062|1063|1104|1111|1163|1164|1869|2146|2177|3619|4085|4288|4361|4436|4751|4998|5347|5885|5889|5932|5933|6118|6119|6240|6241|6491|6605|6790|7027|7175|7272|7465|8193|9088|9183|9184|9212|9319|9585|9656|9700|9735|9787|9928|10403|11065|11073|11130|11200|11277|23636|25847|26060|26271|27085|29882|29980|51053|51203|51343|51433|5…	BIRC5|BARD1|BLM|BRCA1|BRCA2|BUB1|BUB1B|CCNB1|CDK1|CDC6|CDC20|CDC25B|CDC25C|CDC27|CDK2|CDK4|CDKN2C|CDKN2D|CENPE|CENPF|RCC1|CHEK1|CKS1B|CKS2|E2F1|EZH2|FANCD2|INCENP|MAD2L1|MKI67|MRE11|MSH2|NEK2|ORC1|PLK1|RAD21|RAD51C|RBBP8|RBL1|RPA2|RPA3|RRM1|RRM2|STIL|SMARCE1|AURKA|TFDP1|TPR|TTK|WEE1|DPF1|PKMYT1|ZW10|BUB3|AURKB|TRIP13|KIF20B|MDC1|ESPL1|KNTC1|DLGAP5|KIF14|NDC80|UBE2C|TOPBP1|ZWINT|CHEK2|TREX1|NUP62|…	-51	geneset1
GO Biological Processes	19	GO:0006261	DNA-templated DNA replication	19_GO:0008152 metabolic process	-54	14	27	30182	133	1039	62	6	0.73	580|641|672|675|990|1763|2237|3978|4171|4172|4173|4174|4175|4176|4361|4796|4998|5001|5111|5422|5424|5426|5427|5557|5558|5888|5932|5981|5982|5983|5984|5985|6117|6240|8318|8914|9134|9401|9837|10189|10293|10714|10721|11073|11169|23649|29980|51053|51659|54962|55388|56655|64710|64785|79915|81620|84296|84515|92667|146956|201973|348654	BARD1|BLM|BRCA1|BRCA2|CDC6|DNA2|FEN1|LIG1|MCM2|MCM3|MCM4|MCM5|MCM6|MCM7|MRE11|TONSL|ORC1|ORC5|PCNA|POLA1|POLD1|POLE|POLE2|PRIM1|PRIM2|RAD51|RBBP8|RFC1|RFC2|RFC3|RFC4|RFC5|RPA1|RRM1|CDC45|TIMELESS|CCNE2|RECQL4|GINS1|ALYREF|TRAIP|POLD3|POLQ|TOPBP1|WDHD1|POLA2|DONSON|GMNN|GINS2|TIPIN|MCM10|POLE4|NUCKS1|GINS3|ATAD5|CDT1|GINS4|MCM8|MGME1|EME1|PRIMPOL|GEN1	-51	geneset1
GO Biological Processes	19	GO:0051983	regulation of chromosome segregation	19_GO:0050789 regulation of biological process	-53	14	27	30182	131	1039	61	5.9	0.73	332|699|701|891|990|991|996|1062|1063|3619|4085|4288|5347|5885|6605|7175|7272|8193|9183|9184|9212|9319|9700|9735|9787|9918|10051|10403|10460|10592|11004|11065|11130|23137|23310|23397|26271|29781|29882|51433|51529|54892|54908|55055|55143|55755|55795|56852|57405|64151|79677|81620|83540|83903|116028|147841|157313|246184|286053|339834|348654	BIRC5|BUB1|BUB1B|CCNB1|CDC6|CDC20|CDC27|CENPE|CENPF|INCENP|MAD2L1|MKI67|PLK1|RAD21|SMARCE1|TPR|TTK|DPF1|ZW10|BUB3|AURKB|TRIP13|ESPL1|KNTC1|DLGAP5|NCAPD2|SMC4|NDC80|TACC3|SMC2|KIF2C|UBE2C|ZWINT|SMC5|NCAPD3|NCAPH|FBXO5|NCAPH2|ANAPC2|ANAPC5|ANAPC11|NCAPG2|SPDL1|ZWILCH|CDCA8|CDK5RAP2|PCID2|RAD18|SPC25|NCAPG|SMC6|CDT1|NUF2|HASPIN|RMI2|SPC24|CDCA2|CDC26|NSMCE2|IHO1|GEN1	-50	geneset1
GO Cellular Components	20	GO:0000776	kinetochore		-52	12	26	30182	159	1039	65	6.3	0.75	332|699|701|891|1060|1062|1063|2491|3619|3835|4085|4751|5347|5905|6605|7175|7272|7514|8243|9183|9184|9212|9735|9793|10403|10615|11004|11130|11243|11258|23421|23468|25936|27085|54820|54821|54908|55055|55355|55839|57082|57405|64105|64769|64946|79003|79019|79023|79172|79682|79980|80152|81620|81930|83540|90417|147841|151246|151648|201161|220134|221150|283489|348235|387103	BIRC5|BUB1|BUB1B|CCNB1|CENPC|CENPE|CENPF|CENPI|INCENP|KIF22|MAD2L1|NEK2|PLK1|RANGAP1|SMARCE1|TPR|TTK|XPO1|SMC1A|ZW10|BUB3|AURKB|KNTC1|CKAP5|NDC80|SPAG5|KIF2C|ZWINT|PMF1|DCTN3|ITGB3BP|CBX5|NSL1|MTBP|NDE1|ERCC6L|SPDL1|ZWILCH|HJURP|CENPN|KNL1|SPC25|CENPK|MEAF6|CENPH|MIS12|CENPM|NUP37|CENPO|CENPU|DSN1|CENPT|CDT1|KIF18A|NUF2|KNSTRN|SPC24|SGO2|SGO1|CENPV|SKA1|SKA3|CHAMP1|SKA2|CENPW	-49	geneset1
GO Biological Processes	19	GO:0033044	regulation of chromosome organization	19_GO:0050789 regulation of biological process	-51	8.9	24	30182	250	1039	77	7.4	0.81	332|699|701|891|990|991|996|1017|1062|1063|1786|2237|3184|3619|4085|4171|4361|4751|5347|5885|6047|6605|7153|7175|7272|7515|8193|9183|9184|9212|9319|9700|9735|9787|9918|10051|10155|10403|10460|10592|10664|11065|11130|23137|23310|23397|26271|29781|29882|51377|51433|51529|54780|54892|54908|55055|55143|55755|55795|56160|57405|64151|79648|79677|80119|81620|83540|83903|84250|84464|116028|147841|167227|…	BIRC5|BUB1|BUB1B|CCNB1|CDC6|CDC20|CDC27|CDK2|CENPE|CENPF|DNMT1|FEN1|HNRNPD|INCENP|MAD2L1|MCM2|MRE11|NEK2|PLK1|RAD21|RNF4|SMARCE1|TOP2A|TPR|TTK|XRCC1|DPF1|ZW10|BUB3|AURKB|TRIP13|ESPL1|KNTC1|DLGAP5|NCAPD2|SMC4|TRIM28|NDC80|TACC3|SMC2|CTCF|UBE2C|ZWINT|SMC5|NCAPD3|NCAPH|FBXO5|NCAPH2|ANAPC2|UCHL5|ANAPC5|ANAPC11|NSMCE4A|NCAPG2|SPDL1|ZWILCH|CDCA8|CDK5RAP2|PCID2|NSMCE3|SPC25|NCAPG|MCPH1|SMC6|PIF1|CDT1|NU…	-48	geneset1
GO Biological Processes	19	GO:0007051	spindle organization	19_GO:0009987 cellular process	-49	11	25	30182	161	1039	63	6.1	0.74	332|387|891|991|1062|1104|3619|3796|3832|3833|3837|3925|4605|4751|5116|5347|5901|6491|6790|7272|7283|8086|8243|9055|9126|9133|9212|9493|9700|9787|9793|10403|10426|10460|10615|11200|22974|23354|24137|25777|26271|29127|29899|49856|54801|54930|55142|55143|55835|57405|64946|79000|79441|83540|83541|90417|93323|115106|203068|259266|284403|440145|729440	BIRC5|RHOA|CCNB1|CDC20|CENPE|RCC1|INCENP|KIF2A|KIF11|KIFC1|KPNB1|STMN1|MYBL2|NEK2|PCNT|PLK1|RAN|STIL|AURKA|TTK|TUBG1|AAAS|SMC1A|PRC1|SMC3|CCNB2|AURKB|KIF23|ESPL1|DLGAP5|CKAP5|NDC80|TUBGCP3|TACC3|SPAG5|CHEK2|TPX2|HAUS5|KIF4A|SUN2|FBXO5|RACGAP1|GPSM2|WRAP73|HAUS6|HAUS4|HAUS2|CDCA8|CENPJ|SPC25|CENPH|AUNIP|HAUS3|NUF2|FAM110A|KNSTRN|HAUS8|HAUS1|TUBB|ASPM|WDR62|MZT1|CCDC61	-46	geneset1
GO Biological Processes	19	GO:1902850	microtubule cytoskeleton organization involved in mitosis	19_GO:0009987 cellular process	-48	13	26	30182	127	1039	57	5.5	0.71	332|387|891|991|1058|1062|1104|3619|3688|3796|3832|3833|3837|3925|4085|4605|4751|5116|5347|5901|6491|6790|7272|7283|8086|8243|9055|9126|9183|9212|9493|9700|9787|9793|10403|10460|11200|22974|24137|25777|29127|29899|49856|51203|54820|54908|55143|55755|57405|64946|79648|83540|83541|89958|284403|440145|729440	BIRC5|RHOA|CCNB1|CDC20|CENPA|CENPE|RCC1|INCENP|ITGB1|KIF2A|KIF11|KIFC1|KPNB1|STMN1|MAD2L1|MYBL2|NEK2|PCNT|PLK1|RAN|STIL|AURKA|TTK|TUBG1|AAAS|SMC1A|PRC1|SMC3|ZW10|AURKB|KIF23|ESPL1|DLGAP5|CKAP5|NDC80|TACC3|CHEK2|TPX2|KIF4A|SUN2|RACGAP1|GPSM2|WRAP73|NUSAP1|NDE1|SPDL1|CDCA8|CDK5RAP2|SPC25|CENPH|MCPH1|NUF2|FAM110A|SAPCD2|WDR62|MZT1|CCDC61	-46	geneset1
GO Biological Processes	19	GO:1901990	regulation of mitotic cell cycle phase transition	19_GO:0050789 regulation of biological process	-48	7.1	22	30182	357	1039	87	8.4	0.86	332|580|641|672|699|701|891|983|990|991|994|995|1017|1019|1031|1032|1062|1063|1111|1869|2146|3619|4085|4361|4998|5347|5885|5889|5932|5933|6118|6240|6241|6491|6605|6790|7027|7175|7272|7465|8193|9183|9184|9212|9319|9700|9735|9787|9928|10403|11065|11073|11130|11200|11277|26060|26271|27085|29980|51343|51433|51512|51514|51529|54443|54908|55055|55143|55755|55795|55835|57405|63967|79621|79915|79960|8162…	BIRC5|BARD1|BLM|BRCA1|BUB1|BUB1B|CCNB1|CDK1|CDC6|CDC20|CDC25B|CDC25C|CDK2|CDK4|CDKN2C|CDKN2D|CENPE|CENPF|CHEK1|E2F1|EZH2|INCENP|MAD2L1|MRE11|ORC1|PLK1|RAD21|RAD51C|RBBP8|RBL1|RPA2|RRM1|RRM2|STIL|SMARCE1|AURKA|TFDP1|TPR|TTK|WEE1|DPF1|ZW10|BUB3|AURKB|TRIP13|ESPL1|KNTC1|DLGAP5|KIF14|NDC80|UBE2C|TOPBP1|ZWINT|CHEK2|TREX1|APPL1|FBXO5|MTBP|DONSON|FZR1|ANAPC5|GTSE1|DTL|ANAPC11|ANLN|SPDL1|ZWILCH|CDCA8|CDK…	-45	geneset1
GO Biological Processes	19	GO:0006310	DNA recombination	19_GO:0008152 metabolic process	-47	8.8	23	30182	237	1039	72	6.9	0.79	580|641|672|675|2177|2237|3146|3148|3149|4171|4172|4173|4174|4175|4176|4361|4436|4796|5885|5888|5889|5932|6117|6118|6119|6847|7153|7156|7515|7516|8318|8438|9156|9319|9401|10213|10635|10933|11073|11144|11277|23137|23514|25788|27301|29893|51377|51659|54780|56160|64710|79000|79677|79915|80010|80119|83695|83933|83990|84057|84250|84296|84464|84515|116028|119392|126549|146956|165918|286053|339834|348654	BARD1|BLM|BRCA1|BRCA2|FANCD2|FEN1|HMGB1|HMGB2|HMGB3|MCM2|MCM3|MCM4|MCM5|MCM6|MCM7|MRE11|MSH2|TONSL|RAD21|RAD51|RAD51C|RBBP8|RPA1|RPA2|RPA3|SYCP1|TOP2A|TOP3A|XRCC1|XRCC2|CDC45|RAD54L|EXO1|TRIP13|RECQL4|PSMD14|RAD51AP1|MORF4L1|TOPBP1|DMC1|TREX1|SMC5|SPIDR|RAD54B|APEX2|PSMC3IP|UCHL5|GINS2|NSMCE4A|NSMCE3|NUCKS1|AUNIP|SMC6|ATAD5|RMI1|PIF1|RHNO1|HDAC10|BRIP1|MND1|SLF1|GINS4|SLX4|MCM8|RMI2|SFR1|ANKLE1|E…	-44	geneset1
GO Biological Processes	19	GO:0090068	positive regulation of cell cycle process	19_GO:0048518 positive regulation of biological process	-47	8.3	22	30182	262	1039	75	7.2	0.8	332|387|891|983|990|994|995|1019|1894|2146|2237|3619|4085|5885|5889|5902|6240|6241|6491|6790|7027|7175|7919|9212|9493|9585|9700|9787|9918|9928|10051|10403|10592|10615|10635|10733|10926|11065|11113|11200|23137|23310|23397|23636|26271|27085|29127|29781|29899|51203|51433|51514|51529|54892|55143|55795|55835|56852|64151|65992|79677|79733|79848|79915|81610|81620|83695|84250|85459|144455|163786|201161|2…	BIRC5|RHOA|CCNB1|CDK1|CDC6|CDC25B|CDC25C|CDK4|ECT2|EZH2|FEN1|INCENP|MAD2L1|RAD21|RAD51C|RANBP1|RRM1|RRM2|STIL|AURKA|TFDP1|TPR|DDX39B|AURKB|KIF23|KIF20B|ESPL1|DLGAP5|NCAPD2|KIF14|SMC4|NDC80|SMC2|SPAG5|RAD51AP1|PLK4|DBF4|UBE2C|CIT|CHEK2|SMC5|NCAPD3|NCAPH|NUP62|FBXO5|MTBP|RACGAP1|NCAPH2|GPSM2|NUSAP1|ANAPC5|DTL|ANAPC11|NCAPG2|CDCA8|PCID2|CENPJ|RAD18|NCAPG|DDRGK1|SMC6|E2F8|CSPP1|ATAD5|FAM83D|CDT1|RHNO…	-44	geneset1
GO Biological Processes	19	GO:1905818	regulation of chromosome separation	19_GO:0050789 regulation of biological process	-45	18	27	30182	73	1039	44	4.2	0.62	332|699|701|891|991|1063|3619|4085|5347|5885|7175|7272|9183|9184|9212|9319|9700|9735|9787|9918|10051|10403|10592|11130|23310|23397|26271|29781|51433|51529|54892|54908|55055|55143|55755|55795|57405|64151|81620|83540|83903|147841|286053|348654	BIRC5|BUB1|BUB1B|CCNB1|CDC20|CENPF|INCENP|MAD2L1|PLK1|RAD21|TPR|TTK|ZW10|BUB3|AURKB|TRIP13|ESPL1|KNTC1|DLGAP5|NCAPD2|SMC4|NDC80|SMC2|ZWINT|NCAPD3|NCAPH|FBXO5|NCAPH2|ANAPC5|ANAPC11|NCAPG2|SPDL1|ZWILCH|CDCA8|CDK5RAP2|PCID2|SPC25|NCAPG|CDT1|NUF2|HASPIN|SPC24|NSMCE2|GEN1	-42	geneset1
GO Biological Processes	19	GO:0006302	double-strand break repair	19_GO:0050896 response to stimulus	-44	9.3	23	30182	207	1039	66	6.4	0.76	641|672|675|1763|2177|2237|3146|3148|4171|4172|4173|4174|4175|4176|4361|4436|4796|5422|5885|5888|5889|5932|6117|6118|6119|7156|7468|7515|7516|8318|8438|9319|9401|10213|10635|10721|10933|11144|11200|23137|23514|25788|51659|54780|55345|55775|56160|64710|64858|79000|79677|80010|83990|84250|84296|84464|84515|116028|119392|126549|146956|157570|165918|284071|286053|348654	BLM|BRCA1|BRCA2|DNA2|FANCD2|FEN1|HMGB1|HMGB2|MCM2|MCM3|MCM4|MCM5|MCM6|MCM7|MRE11|MSH2|TONSL|POLA1|RAD21|RAD51|RAD51C|RBBP8|RPA1|RPA2|RPA3|TOP3A|NSD2|XRCC1|XRCC2|CDC45|RAD54L|TRIP13|RECQL4|PSMD14|RAD51AP1|POLQ|MORF4L1|DMC1|CHEK2|SMC5|SPIDR|RAD54B|GINS2|NSMCE4A|ZGRF1|TDP1|NSMCE3|NUCKS1|DCLRE1B|AUNIP|SMC6|RMI1|BRIP1|SLF1|GINS4|SLX4|MCM8|RMI2|SFR1|ANKLE1|EME1|ESCO2|RNF168|MEIOC|NSMCE2|GEN1	-42	geneset1
KEGG Pathway	24	hsa04110	Cell cycle		-44	12	24	30182	127	1039	54	5.2	0.69	699|701|890|891|983|990|991|994|995|996|1017|1019|1031|1032|1111|1869|1870|4085|4171|4172|4173|4174|4175|4176|4616|4998|5001|5111|5347|5885|5933|7027|7272|7465|7533|8243|8318|9088|9126|9133|9134|9184|9232|9700|10926|10971|11200|25847|27127|29882|51343|51433|51529|246184	BUB1|BUB1B|CCNA2|CCNB1|CDK1|CDC6|CDC20|CDC25B|CDC25C|CDC27|CDK2|CDK4|CDKN2C|CDKN2D|CHEK1|E2F1|E2F2|MAD2L1|MCM2|MCM3|MCM4|MCM5|MCM6|MCM7|GADD45B|ORC1|ORC5|PCNA|PLK1|RAD21|RBL1|TFDP1|TTK|WEE1|YWHAH|SMC1A|CDC45|PKMYT1|SMC3|CCNB2|CCNE2|BUB3|PTTG1|ESPL1|DBF4|YWHAQ|CHEK2|ANAPC13|SMC1B|ANAPC2|FZR1|ANAPC5|ANAPC11|CDC26	-42	geneset1
GO Biological Processes	19	GO:0051321	meiotic cell cycle	19_GO:0022414 reproductive process	-43	8.2	22	30182	247	1039	70	6.7	0.78	675|699|701|994|1017|1060|1164|2177|3619|4361|4603|4751|5347|5885|5888|5889|5932|6117|6790|6847|7153|7156|7272|7283|7516|8243|8438|9126|9133|9134|9156|9183|9184|9232|9319|9700|9918|10051|10403|10426|10592|10635|11144|23310|23397|25777|25788|26271|27127|29781|29893|55063|55329|55706|63979|80010|81930|83540|83990|84057|84464|84930|126549|146956|151246|151648|256126|259266|284071|339834	BRCA2|BUB1|BUB1B|CDC25B|CDK2|CENPC|CKS2|FANCD2|INCENP|MRE11|MYBL1|NEK2|PLK1|RAD21|RAD51|RAD51C|RBBP8|RPA1|AURKA|SYCP1|TOP2A|TOP3A|TTK|TUBG1|XRCC2|SMC1A|RAD54L|SMC3|CCNB2|CCNE2|EXO1|ZW10|BUB3|PTTG1|TRIP13|ESPL1|NCAPD2|SMC4|NDC80|TUBGCP3|SMC2|RAD51AP1|DMC1|NCAPD3|NCAPH|SUN2|RAD54B|FBXO5|SMC1B|NCAPH2|PSMC3IP|ZCWPW1|MNS1|NDC1|FIGNL1|RMI1|KIF18A|NUF2|BRIP1|MND1|SLX4|MASTL|ANKLE1|EME1|SGO2|SGO1|SYCE2|A…	-41	geneset1
GO Biological Processes	19	GO:0051052	regulation of DNA metabolic process	19_GO:0008152 metabolic process	-42	5.3	19	30182	541	1039	99	9.5	0.91	580|641|672|675|890|983|990|1017|1111|1660|1763|2305|2521|3146|3184|3838|4171|4172|4173|4174|4175|4176|4361|4436|4751|4968|5001|5111|5429|5558|5888|5932|5982|5983|5984|5985|6118|6282|6605|6877|7027|7398|7468|7515|7913|8089|8193|8914|9126|9212|9837|10155|10189|10635|10721|10728|10902|10926|10933|23137|23514|26271|29980|51053|51377|51659|54069|54780|54962|55010|55063|56160|63922|63979|64710|64769|6…	BARD1|BLM|BRCA1|BRCA2|CCNA2|CDK1|CDC6|CDK2|CHEK1|DHX9|DNA2|FOXM1|FUS|HMGB1|HNRNPD|KPNA2|MCM2|MCM3|MCM4|MCM5|MCM6|MCM7|MRE11|MSH2|NEK2|OGG1|ORC5|PCNA|POLH|PRIM2|RAD51|RBBP8|RFC2|RFC3|RFC4|RFC5|RPA2|S100A11|SMARCE1|TAF5|TFDP1|USP1|NSD2|XRCC1|DEK|YEATS4|DPF1|TIMELESS|SMC3|AURKB|GINS1|TRIM28|ALYREF|RAD51AP1|POLQ|PTGES3|BRD8|DBF4|MORF4L1|SMC5|SPIDR|FBXO5|DONSON|GMNN|UCHL5|GINS2|MIS18A|NSMCE4A|TIPIN|PA…	-40	geneset1
GO Biological Processes	19	GO:0007052	mitotic spindle organization	19_GO:0009987 cellular process	-41	14	24	30182	94	1039	46	4.4	0.64	332|387|891|991|1062|1104|3619|3796|3832|3833|3837|3925|4605|4751|5116|5347|5901|6491|6790|7272|7283|8086|8243|9055|9126|9212|9493|9787|9793|10403|10460|11200|22974|24137|25777|29127|29899|49856|55143|57405|64946|83540|83541|284403|440145|729440	BIRC5|RHOA|CCNB1|CDC20|CENPE|RCC1|INCENP|KIF2A|KIF11|KIFC1|KPNB1|STMN1|MYBL2|NEK2|PCNT|PLK1|RAN|STIL|AURKA|TTK|TUBG1|AAAS|SMC1A|PRC1|SMC3|AURKB|KIF23|DLGAP5|CKAP5|NDC80|TACC3|CHEK2|TPX2|KIF4A|SUN2|RACGAP1|GPSM2|WRAP73|CDCA8|SPC25|CENPH|NUF2|FAM110A|WDR62|MZT1|CCDC61	-39	geneset1
GO Biological Processes	19	GO:0045787	positive regulation of cell cycle	19_GO:0048518 positive regulation of biological process	-40	6.5	20	30182	354	1039	79	7.6	0.82	332|387|675|891|983|990|994|995|1019|1111|1894|2146|2237|3619|4085|5885|5889|5902|6240|6241|6491|6790|7027|7175|7919|9212|9493|9585|9700|9787|9918|9928|10051|10403|10592|10615|10635|10733|10926|11065|11113|11200|23137|23310|23397|23636|26271|27085|29127|29781|29899|51203|51433|51514|51529|54892|55143|55795|55835|56852|64151|65992|79677|79733|79848|79915|81610|81620|83695|84250|84722|85459|144455|…	BIRC5|RHOA|BRCA2|CCNB1|CDK1|CDC6|CDC25B|CDC25C|CDK4|CHEK1|ECT2|EZH2|FEN1|INCENP|MAD2L1|RAD21|RAD51C|RANBP1|RRM1|RRM2|STIL|AURKA|TFDP1|TPR|DDX39B|AURKB|KIF23|KIF20B|ESPL1|DLGAP5|NCAPD2|KIF14|SMC4|NDC80|SMC2|SPAG5|RAD51AP1|PLK4|DBF4|UBE2C|CIT|CHEK2|SMC5|NCAPD3|NCAPH|NUP62|FBXO5|MTBP|RACGAP1|NCAPH2|GPSM2|NUSAP1|ANAPC5|DTL|ANAPC11|NCAPG2|CDCA8|PCID2|CENPJ|RAD18|NCAPG|DDRGK1|SMC6|E2F8|CSPP1|ATAD5|FAM8…	-38	geneset1
GO Biological Processes	19	GO:0007088	regulation of mitotic nuclear division	19_GO:0050789 regulation of biological process	-40	12	23	30182	117	1039	49	4.7	0.66	332|699|701|891|991|995|1063|1104|1111|3619|4085|4288|4751|5347|5885|6790|7175|7272|9088|9183|9184|9212|9319|9585|9700|9735|9787|10403|11130|23636|26271|27085|51203|51433|51529|54908|55055|55143|55755|55795|57405|79866|81620|83540|83903|147841|157313|286053|348654	BIRC5|BUB1|BUB1B|CCNB1|CDC20|CDC25C|CENPF|RCC1|CHEK1|INCENP|MAD2L1|MKI67|NEK2|PLK1|RAD21|AURKA|TPR|TTK|PKMYT1|ZW10|BUB3|AURKB|TRIP13|KIF20B|ESPL1|KNTC1|DLGAP5|NDC80|ZWINT|NUP62|FBXO5|MTBP|NUSAP1|ANAPC5|ANAPC11|SPDL1|ZWILCH|CDCA8|CDK5RAP2|PCID2|SPC25|BORA|CDT1|NUF2|HASPIN|SPC24|CDCA2|NSMCE2|GEN1	-37	geneset1
GO Biological Processes	19	GO:0033045	regulation of sister chromatid segregation	19_GO:0050789 regulation of biological process	-39	13	23	30182	104	1039	46	4.4	0.64	332|699|701|891|990|991|996|1062|1063|3619|4085|5347|5885|6605|7175|7272|8193|9183|9184|9212|9319|9700|9735|9787|10403|10460|11065|11130|26271|29882|51433|51529|54908|55055|55143|55755|55795|57405|81620|83540|83903|116028|147841|246184|286053|348654	BIRC5|BUB1|BUB1B|CCNB1|CDC6|CDC20|CDC27|CENPE|CENPF|INCENP|MAD2L1|PLK1|RAD21|SMARCE1|TPR|TTK|DPF1|ZW10|BUB3|AURKB|TRIP13|ESPL1|KNTC1|DLGAP5|NDC80|TACC3|UBE2C|ZWINT|FBXO5|ANAPC2|ANAPC5|ANAPC11|SPDL1|ZWILCH|CDCA8|CDK5RAP2|PCID2|SPC25|CDT1|NUF2|HASPIN|RMI2|SPC24|CDC26|NSMCE2|GEN1	-36	geneset1
GO Biological Processes	19	GO:0000725	recombinational repair	19_GO:0050896 response to stimulus	-38	12	22	30182	118	1039	48	4.6	0.65	641|672|675|2237|4171|4172|4173|4174|4175|4176|4361|4796|5885|5888|5889|6117|6118|6119|7156|7515|7516|8318|8438|9401|10213|10635|10933|11144|23137|23514|25788|51659|54780|56160|64710|79000|79677|80010|83695|84250|84296|84464|84515|116028|119392|126549|286053|348654	BLM|BRCA1|BRCA2|FEN1|MCM2|MCM3|MCM4|MCM5|MCM6|MCM7|MRE11|TONSL|RAD21|RAD51|RAD51C|RPA1|RPA2|RPA3|TOP3A|XRCC1|XRCC2|CDC45|RAD54L|RECQL4|PSMD14|RAD51AP1|MORF4L1|DMC1|SMC5|SPIDR|RAD54B|GINS2|NSMCE4A|NSMCE3|NUCKS1|AUNIP|SMC6|RMI1|RHNO1|SLF1|GINS4|SLX4|MCM8|RMI2|SFR1|ANKLE1|NSMCE2|GEN1	-36	geneset1
KEGG Pathway	24	hsa03030	DNA replication		-38	24	26	30182	36	1039	30	2.9	0.52	1763|2237|3978|4171|4172|4173|4174|4175|4176|5111|5422|5424|5426|5427|5557|5558|5981|5982|5983|5984|5985|6117|6118|6119|10535|10714|23649|56655|79621|84153	DNA2|FEN1|LIG1|MCM2|MCM3|MCM4|MCM5|MCM6|MCM7|PCNA|POLA1|POLD1|POLE|POLE2|PRIM1|PRIM2|RFC1|RFC2|RFC3|RFC4|RFC5|RPA1|RPA2|RPA3|RNASEH2A|POLD3|POLA2|POLE4|RNASEH2B|RNASEH2C	-35	geneset1
GO Biological Processes	19	GO:0000724	double-strand break repair via homologous recombination	19_GO:0050896 response to stimulus	-38	12	22	30182	114	1039	47	4.5	0.64	641|672|675|2237|4171|4172|4173|4174|4175|4176|4361|4796|5885|5888|5889|6117|6118|6119|7156|7515|7516|8318|8438|9401|10213|10635|10933|11144|23137|23514|25788|51659|54780|56160|64710|79000|79677|80010|84250|84296|84464|84515|116028|119392|126549|286053|348654	BLM|BRCA1|BRCA2|FEN1|MCM2|MCM3|MCM4|MCM5|MCM6|MCM7|MRE11|TONSL|RAD21|RAD51|RAD51C|RPA1|RPA2|RPA3|TOP3A|XRCC1|XRCC2|CDC45|RAD54L|RECQL4|PSMD14|RAD51AP1|MORF4L1|DMC1|SMC5|SPIDR|RAD54B|GINS2|NSMCE4A|NSMCE3|NUCKS1|AUNIP|SMC6|RMI1|SLF1|GINS4|SLX4|MCM8|RMI2|SFR1|ANKLE1|NSMCE2|GEN1	-35	geneset1
GO Biological Processes	19	GO:0010965	regulation of mitotic sister chromatid separation	19_GO:0050789 regulation of biological process	-37	18	25	30182	58	1039	36	3.5	0.57	332|699|701|891|991|1063|3619|4085|5347|5885|7175|7272|9183|9184|9212|9319|9700|9735|9787|10403|11130|26271|51433|51529|54908|55055|55143|55755|55795|57405|81620|83540|83903|147841|286053|348654	BIRC5|BUB1|BUB1B|CCNB1|CDC20|CENPF|INCENP|MAD2L1|PLK1|RAD21|TPR|TTK|ZW10|BUB3|AURKB|TRIP13|ESPL1|KNTC1|DLGAP5|NDC80|ZWINT|FBXO5|ANAPC5|ANAPC11|SPDL1|ZWILCH|CDCA8|CDK5RAP2|PCID2|SPC25|CDT1|NUF2|HASPIN|SPC24|NSMCE2|GEN1	-35	geneset1
GO Biological Processes	19	GO:0010948	negative regulation of cell cycle process	19_GO:0048519 negative regulation of biological process	-37	7	19	30182	288	1039	69	6.6	0.77	580|641|672|699|701|899|983|990|991|1017|1032|1063|1111|1763|1869|2146|2177|4085|4361|4436|4591|4751|4998|5347|5885|5932|5933|6118|7175|7272|7465|8318|8914|9183|9184|9212|9319|9656|9700|9735|10403|11073|11130|11200|11277|26271|27085|29980|51343|51512|51514|54908|54962|55055|55755|56890|57405|63967|79733|79960|81620|83540|83695|83903|83990|90381|144455|146956|147841	BARD1|BLM|BRCA1|BUB1|BUB1B|CCNF|CDK1|CDC6|CDC20|CDK2|CDKN2D|CENPF|CHEK1|DNA2|E2F1|EZH2|FANCD2|MAD2L1|MRE11|MSH2|TRIM37|NEK2|ORC1|PLK1|RAD21|RBBP8|RBL1|RPA2|TPR|TTK|WEE1|CDC45|TIMELESS|ZW10|BUB3|AURKB|TRIP13|MDC1|ESPL1|KNTC1|NDC80|TOPBP1|ZWINT|CHEK2|TREX1|FBXO5|MTBP|DONSON|FZR1|GTSE1|DTL|SPDL1|TIPIN|ZWILCH|CDK5RAP2|MDM1|SPC25|CLSPN|E2F8|JADE1|CDT1|NUF2|RHNO1|HASPIN|BRIP1|TICRR|E2F7|EME1|SPC24	-35	geneset1
GO Biological Processes	19	GO:0000075	cell cycle checkpoint signaling	19_GO:0023052 signaling	-37	9.9	21	30182	156	1039	53	5.1	0.68	580|641|672|699|701|983|990|991|1017|1063|1111|1763|1869|2177|4085|4361|4436|4998|5347|5932|6118|7175|7272|8318|8914|9183|9184|9212|9319|9656|9735|10403|11073|11130|11200|11277|29980|51343|51512|51514|54908|54962|55055|57405|63967|81620|83540|83695|83903|83990|90381|146956|147841	BARD1|BLM|BRCA1|BUB1|BUB1B|CDK1|CDC6|CDC20|CDK2|CENPF|CHEK1|DNA2|E2F1|FANCD2|MAD2L1|MRE11|MSH2|ORC1|PLK1|RBBP8|RPA2|TPR|TTK|CDC45|TIMELESS|ZW10|BUB3|AURKB|TRIP13|MDC1|KNTC1|NDC80|TOPBP1|ZWINT|CHEK2|TREX1|DONSON|FZR1|GTSE1|DTL|SPDL1|TIPIN|ZWILCH|SPC25|CLSPN|CDT1|NUF2|RHNO1|HASPIN|BRIP1|TICRR|EME1|SPC24	-35	geneset1
GO Cellular Components	20	GO:0000922	spindle pole		-37	9.3	21	30182	171	1039	55	5.3	0.69	805|808|891|990|991|994|1063|3796|3832|4085|4751|5347|5885|6790|7283|8086|8243|9055|9126|9183|9212|9585|9735|9787|9793|10426|10460|10615|11073|11186|22974|23636|25886|26586|29899|54820|54908|55755|64793|79000|79677|79848|80817|81610|83541|84722|90417|93323|115106|121441|150468|151648|255758|259266|284403	CALM2|CALM3|CCNB1|CDC6|CDC20|CDC25B|CENPF|KIF2A|KIF11|MAD2L1|NEK2|PLK1|RAD21|AURKA|TUBG1|AAAS|SMC1A|PRC1|SMC3|ZW10|AURKB|KIF20B|KNTC1|DLGAP5|CKAP5|TUBGCP3|TACC3|SPAG5|TOPBP1|RASSF1|TPX2|NUP62|POC1A|CKAP2|GPSM2|NDE1|SPDL1|CDK5RAP2|CEP85|AUNIP|SMC6|CSPP1|CEP44|FAM83D|FAM110A|PSRC1|KNSTRN|HAUS8|HAUS1|NEDD1|CKAP2L|SGO1|DYNLT2B|ASPM|WDR62	-35	geneset1
GO Biological Processes	19	GO:0051783	regulation of nuclear division	19_GO:0050789 regulation of biological process	-37	10	21	30182	145	1039	51	4.9	0.67	332|699|701|891|991|995|1063|1104|1111|3619|4085|4288|4751|5347|5885|6790|7175|7272|9088|9183|9184|9212|9319|9585|9700|9735|9787|10403|10635|11130|23636|26271|27085|51203|51343|51433|51529|54908|55055|55143|55755|55795|57405|79866|81620|83540|83903|147841|157313|286053|348654	BIRC5|BUB1|BUB1B|CCNB1|CDC20|CDC25C|CENPF|RCC1|CHEK1|INCENP|MAD2L1|MKI67|NEK2|PLK1|RAD21|AURKA|TPR|TTK|PKMYT1|ZW10|BUB3|AURKB|TRIP13|KIF20B|ESPL1|KNTC1|DLGAP5|NDC80|RAD51AP1|ZWINT|NUP62|FBXO5|MTBP|NUSAP1|FZR1|ANAPC5|ANAPC11|SPDL1|ZWILCH|CDCA8|CDK5RAP2|PCID2|SPC25|BORA|CDT1|NUF2|HASPIN|SPC24|CDCA2|NSMCE2|GEN1	-34	geneset1
GO Biological Processes	19	GO:0030071	regulation of mitotic metaphase/anaphase transition	19_GO:0050789 regulation of biological process	-36	13	22	30182	91	1039	42	4	0.61	332|699|701|891|990|991|1062|1063|3619|4085|5347|5885|6605|7175|7272|8193|9183|9184|9212|9319|9700|9735|9787|10403|11065|11130|26271|51433|51529|54908|55055|55143|55755|55795|57405|81620|83540|83903|147841|246184|286053|348654	BIRC5|BUB1|BUB1B|CCNB1|CDC6|CDC20|CENPE|CENPF|INCENP|MAD2L1|PLK1|RAD21|SMARCE1|TPR|TTK|DPF1|ZW10|BUB3|AURKB|TRIP13|ESPL1|KNTC1|DLGAP5|NDC80|UBE2C|ZWINT|FBXO5|ANAPC5|ANAPC11|SPDL1|ZWILCH|CDCA8|CDK5RAP2|PCID2|SPC25|CDT1|NUF2|HASPIN|SPC24|CDC26|NSMCE2|GEN1	-34	geneset1
GO Biological Processes	19	GO:0140694	non-membrane-bounded organelle assembly	19_GO:0009987 cellular process	-36	6.5	19	30182	319	1039	71	6.8	0.78	71|332|387|991|1017|1058|1060|1062|1063|1104|1965|3619|3688|3796|3832|3833|3837|4605|4751|6790|8086|8243|9055|9126|9133|9212|9493|9662|9735|9787|10146|10403|10426|10733|11200|22868|22974|22995|23354|23636|24137|25804|26271|27258|29127|49856|54443|54801|54930|55142|55143|55755|55835|55839|64105|64946|79003|79441|80152|80817|85459|93323|115106|116840|163786|203068|259266|284403|387103|440145|729440	ACTG1|BIRC5|RHOA|CDC20|CDK2|CENPA|CENPC|CENPE|CENPF|RCC1|EIF2S1|INCENP|ITGB1|KIF2A|KIF11|KIFC1|KPNB1|MYBL2|NEK2|AURKA|AAAS|SMC1A|PRC1|SMC3|CCNB2|AURKB|KIF23|CEP135|KNTC1|DLGAP5|G3BP1|NDC80|TUBGCP3|PLK4|CHEK2|FASTKD2|TPX2|CEP152|HAUS5|NUP62|KIF4A|LSM4|FBXO5|LSM3|RACGAP1|WRAP73|ANLN|HAUS6|HAUS4|HAUS2|CDCA8|CDK5RAP2|CENPJ|CENPN|CENPK|CENPH|MIS12|HAUS3|CENPT|CEP44|CEP295|HAUS8|HAUS1|CNTROB|SASS6|TUBB…	-34	geneset1
GO Cellular Components	20	GO:0072686	mitotic spindle		-36	8.9	20	30182	180	1039	55	5.3	0.69	983|990|996|1062|1894|2669|3832|3833|3835|4085|5347|5905|6790|6871|7175|7283|8086|8243|9055|9126|9212|9493|9585|9700|10383|10460|10615|22974|23354|23636|26586|29127|29899|49856|51203|54801|54930|55142|55755|79441|79677|81610|81930|84617|85459|90417|93323|115106|146909|150468|203068|220134|221150|259266|284403	CDK1|CDC6|CDC27|CENPE|ECT2|GEM|KIF11|KIFC1|KIF22|MAD2L1|PLK1|RANGAP1|AURKA|TADA2A|TPR|TUBG1|AAAS|SMC1A|PRC1|SMC3|AURKB|KIF23|KIF20B|ESPL1|TUBB4B|TACC3|SPAG5|TPX2|HAUS5|NUP62|CKAP2|RACGAP1|GPSM2|WRAP73|NUSAP1|HAUS6|HAUS4|HAUS2|CDK5RAP2|HAUS3|SMC6|FAM83D|KIF18A|TUBB6|CEP295|KNSTRN|HAUS8|HAUS1|KIF18B|CKAP2L|TUBB|SKA1|SKA3|ASPM|WDR62	-34	geneset1
GO Biological Processes	19	GO:1903046	meiotic cell cycle process	19_GO:0022414 reproductive process	-36	8.6	20	30182	189	1039	56	5.4	0.7	675|699|701|994|1060|1164|2177|3619|4361|4603|5347|5885|5888|5889|6790|6847|7153|7272|7283|8243|8438|9126|9133|9134|9232|9319|9700|9918|10051|10403|10592|11144|23310|23397|25788|26271|29781|29893|55063|55706|63979|80010|81930|83540|83990|84057|84464|84930|126549|146956|151246|151648|256126|259266|284071|339834	BRCA2|BUB1|BUB1B|CDC25B|CENPC|CKS2|FANCD2|INCENP|MRE11|MYBL1|PLK1|RAD21|RAD51|RAD51C|AURKA|SYCP1|TOP2A|TTK|TUBG1|SMC1A|RAD54L|SMC3|CCNB2|CCNE2|PTTG1|TRIP13|ESPL1|NCAPD2|SMC4|NDC80|SMC2|DMC1|NCAPD3|NCAPH|RAD54B|FBXO5|NCAPH2|PSMC3IP|ZCWPW1|NDC1|FIGNL1|RMI1|KIF18A|NUF2|BRIP1|MND1|SLX4|MASTL|ANKLE1|EME1|SGO2|SGO1|SYCE2|ASPM|MEIOC|IHO1	-33	geneset1
GO Biological Processes	19	GO:1902099	regulation of metaphase/anaphase transition of cell cycle	19_GO:0050789 regulation of biological process	-36	13	22	30182	94	1039	42	4	0.61	332|699|701|891|990|991|1062|1063|3619|4085|5347|5885|6605|7175|7272|8193|9183|9184|9212|9319|9700|9735|9787|10403|11065|11130|26271|51433|51529|54908|55055|55143|55755|55795|57405|81620|83540|83903|147841|246184|286053|348654	BIRC5|BUB1|BUB1B|CCNB1|CDC6|CDC20|CENPE|CENPF|INCENP|MAD2L1|PLK1|RAD21|SMARCE1|TPR|TTK|DPF1|ZW10|BUB3|AURKB|TRIP13|ESPL1|KNTC1|DLGAP5|NDC80|UBE2C|ZWINT|FBXO5|ANAPC5|ANAPC11|SPDL1|ZWILCH|CDCA8|CDK5RAP2|PCID2|SPC25|CDT1|NUF2|HASPIN|SPC24|CDC26|NSMCE2|GEN1	-33	geneset1
GO Biological Processes	19	GO:0140013	meiotic nuclear division	19_GO:0022414 reproductive process	-35	9.1	20	30182	170	1039	53	5.1	0.68	675|699|701|994|1060|1164|2177|3619|4361|4603|5347|5885|5888|5889|6790|6847|7153|7272|8243|8438|9126|9133|9134|9232|9319|9700|10051|10403|10592|11144|23397|25788|26271|29781|29893|55063|55706|63979|80010|81930|83540|83990|84057|84464|84930|126549|146956|151246|151648|256126|259266|284071|339834	BRCA2|BUB1|BUB1B|CDC25B|CENPC|CKS2|FANCD2|INCENP|MRE11|MYBL1|PLK1|RAD21|RAD51|RAD51C|AURKA|SYCP1|TOP2A|TTK|SMC1A|RAD54L|SMC3|CCNB2|CCNE2|PTTG1|TRIP13|ESPL1|SMC4|NDC80|SMC2|DMC1|NCAPH|RAD54B|FBXO5|NCAPH2|PSMC3IP|ZCWPW1|NDC1|FIGNL1|RMI1|KIF18A|NUF2|BRIP1|MND1|SLX4|MASTL|ANKLE1|EME1|SGO2|SGO1|SYCE2|ASPM|MEIOC|IHO1	-33	geneset1
GO Biological Processes	19	GO:0045786	negative regulation of cell cycle	19_GO:0048519 negative regulation of biological process	-35	5.8	18	30182	376	1039	75	7.2	0.8	580|641|672|699|701|899|983|990|991|1017|1031|1032|1063|1111|1763|1869|2146|2177|3843|4085|4361|4436|4591|4751|4998|5347|5885|5932|5933|6118|6839|7175|7272|7465|8318|8914|9183|9184|9212|9319|9656|9700|9735|10403|11073|11130|11200|11277|26001|26271|27085|29980|51053|51343|51512|51514|54908|54962|55055|55755|56890|57405|63967|79733|79960|81620|83540|83695|83903|83990|90381|144455|146956|147841|2840…	BARD1|BLM|BRCA1|BUB1|BUB1B|CCNF|CDK1|CDC6|CDC20|CDK2|CDKN2C|CDKN2D|CENPF|CHEK1|DNA2|E2F1|EZH2|FANCD2|IPO5|MAD2L1|MRE11|MSH2|TRIM37|NEK2|ORC1|PLK1|RAD21|RBBP8|RBL1|RPA2|SUV39H1|TPR|TTK|WEE1|CDC45|TIMELESS|ZW10|BUB3|AURKB|TRIP13|MDC1|ESPL1|KNTC1|NDC80|TOPBP1|ZWINT|CHEK2|TREX1|RNF167|FBXO5|MTBP|DONSON|GMNN|FZR1|GTSE1|DTL|SPDL1|TIPIN|ZWILCH|CDK5RAP2|MDM1|SPC25|CLSPN|E2F8|JADE1|CDT1|NUF2|RHNO1|HASPIN|…	-32	geneset1
GO Biological Processes	19	GO:0007093	mitotic cell cycle checkpoint signaling	19_GO:0023052 signaling	-35	11	21	30182	123	1039	46	4.4	0.64	580|641|672|699|701|983|990|991|1017|1063|1111|2177|4085|4361|4436|4998|5347|5932|6118|7175|7272|9183|9184|9212|9319|9656|9735|10403|11073|11130|11200|11277|29980|51343|51512|51514|54908|54962|55055|57405|63967|83540|83903|90381|146956|147841	BARD1|BLM|BRCA1|BUB1|BUB1B|CDK1|CDC6|CDC20|CDK2|CENPF|CHEK1|FANCD2|MAD2L1|MRE11|MSH2|ORC1|PLK1|RBBP8|RPA2|TPR|TTK|ZW10|BUB3|AURKB|TRIP13|MDC1|KNTC1|NDC80|TOPBP1|ZWINT|CHEK2|TREX1|DONSON|FZR1|GTSE1|DTL|SPDL1|TIPIN|ZWILCH|SPC25|CLSPN|NUF2|HASPIN|TICRR|EME1|SPC24	-32	geneset1
GO Biological Processes	19	GO:1901988	negative regulation of cell cycle phase transition	19_GO:0048519 negative regulation of biological process	-34	7.3	19	30182	242	1039	61	5.9	0.73	580|641|672|699|701|983|990|991|1017|1032|1063|1111|1763|1869|2146|2177|4085|4361|4436|4998|5347|5885|5932|5933|6118|7175|7272|7465|8318|8914|9183|9184|9212|9319|9656|9735|10403|11073|11130|11200|11277|26271|29980|51343|51512|51514|54908|54962|55055|57405|63967|79960|81620|83540|83695|83903|83990|90381|144455|146956|147841	BARD1|BLM|BRCA1|BUB1|BUB1B|CDK1|CDC6|CDC20|CDK2|CDKN2D|CENPF|CHEK1|DNA2|E2F1|EZH2|FANCD2|MAD2L1|MRE11|MSH2|ORC1|PLK1|RAD21|RBBP8|RBL1|RPA2|TPR|TTK|WEE1|CDC45|TIMELESS|ZW10|BUB3|AURKB|TRIP13|MDC1|KNTC1|NDC80|TOPBP1|ZWINT|CHEK2|TREX1|FBXO5|DONSON|FZR1|GTSE1|DTL|SPDL1|TIPIN|ZWILCH|SPC25|CLSPN|JADE1|CDT1|NUF2|RHNO1|HASPIN|BRIP1|TICRR|E2F7|EME1|SPC24	-32	geneset1
GO Biological Processes	19	GO:0045132	meiotic chromosome segregation	19_GO:0022414 reproductive process	-33	12	21	30182	105	1039	42	4	0.61	699|701|1060|2177|4361|5347|5885|5889|6790|6847|7153|7272|8243|9126|9133|9134|9232|9319|9700|10051|10403|10592|11144|23397|26271|29781|29893|55063|55706|80010|83540|83990|84057|84464|126549|146956|151246|151648|256126|259266|284071|339834	BUB1|BUB1B|CENPC|FANCD2|MRE11|PLK1|RAD21|RAD51C|AURKA|SYCP1|TOP2A|TTK|SMC1A|SMC3|CCNB2|CCNE2|PTTG1|TRIP13|ESPL1|SMC4|NDC80|SMC2|DMC1|NCAPH|FBXO5|NCAPH2|PSMC3IP|ZCWPW1|NDC1|RMI1|NUF2|BRIP1|MND1|SLX4|ANKLE1|EME1|SGO2|SGO1|SYCE2|ASPM|MEIOC|IHO1	-31	geneset1
GO Cellular Components	20	GO:0005874	microtubule		-32	5	16	30182	461	1039	79	7.6	0.82	805|808|983|1062|1155|2258|2288|2622|3619|3796|3832|3833|3835|3925|4281|4751|5116|5347|6047|6790|7283|7846|8514|9055|9183|9212|9493|9585|9702|9735|9793|9928|10112|10383|10426|10615|11004|11186|23354|24137|26586|27185|29127|51174|51203|51512|54801|54820|54930|55055|55142|55329|55346|55755|55835|56890|56992|79441|79848|80346|81930|83541|84617|84722|84790|85459|90417|93323|115106|124602|146909|15792…	CALM2|CALM3|CDK1|CENPE|TBCB|FGF13|FKBP4|GAS8|INCENP|KIF2A|KIF11|KIFC1|KIF22|STMN1|MID1|NEK2|PCNT|PLK1|RNF4|AURKA|TUBG1|TUBA1A|KCNAB2|PRC1|ZW10|AURKB|KIF23|KIF20B|CEP57|KNTC1|CKAP5|KIF14|KIF20A|TUBB4B|TUBGCP3|SPAG5|KIF2C|RASSF1|HAUS5|KIF4A|CKAP2|DISC1|RACGAP1|TUBD1|NUSAP1|GTSE1|HAUS6|NDE1|HAUS4|ZWILCH|HAUS2|MNS1|TCP11L1|CDK5RAP2|CENPJ|MDM1|KIF15|HAUS3|CSPP1|REEP4|KIF18A|FAM110A|TUBB6|PSRC1|TUBA1C|…	-30	geneset1
GO Cellular Components	20	GO:0005657	replication fork		-32	15	21	30182	66	1039	34	3.3	0.55	641|1111|1786|4172|4361|4796|5111|5422|5424|5429|5557|5558|5889|5981|5982|5983|5984|5985|6117|6118|6119|7516|8914|10714|11169|11277|23649|29128|29980|54962|55388|56852|146956|201973	BLM|CHEK1|DNMT1|MCM3|MRE11|TONSL|PCNA|POLA1|POLD1|POLH|PRIM1|PRIM2|RAD51C|RFC1|RFC2|RFC3|RFC4|RFC5|RPA1|RPA2|RPA3|XRCC2|TIMELESS|POLD3|WDHD1|TREX1|POLA2|UHRF1|DONSON|TIPIN|MCM10|RAD18|EME1|PRIMPOL	-29	geneset1
GO Biological Processes	19	GO:0033047	regulation of mitotic sister chromatid segregation	19_GO:0050789 regulation of biological process	-31	17	22	30182	53	1039	31	3	0.53	332|699|701|891|991|1063|3619|4085|5347|5885|7175|7272|9183|9184|9212|9319|9735|10403|11130|26271|54908|55055|55143|55755|55795|57405|81620|83540|83903|147841|348654	BIRC5|BUB1|BUB1B|CCNB1|CDC20|CENPF|INCENP|MAD2L1|PLK1|RAD21|TPR|TTK|ZW10|BUB3|AURKB|TRIP13|KNTC1|NDC80|ZWINT|FBXO5|SPDL1|ZWILCH|CDCA8|CDK5RAP2|PCID2|SPC25|CDT1|NUF2|HASPIN|SPC24|GEN1	-29	geneset1
GO Biological Processes	19	GO:0044770	cell cycle phase transition	19_GO:0009987 cellular process	-31	8.4	18	30182	169	1039	49	4.7	0.66	701|805|808|890|891|899|983|994|995|996|1017|1019|1033|1104|1111|1163|1164|1869|1870|2146|2305|3688|5347|5426|5932|6790|7027|7465|8914|9088|9133|9134|9833|10309|10403|10460|10657|10926|11065|11113|11200|23137|23194|27338|29882|54962|84930|128239|144455	BUB1B|CALM2|CALM3|CCNA2|CCNB1|CCNF|CDK1|CDC25B|CDC25C|CDC27|CDK2|CDK4|CDKN3|RCC1|CHEK1|CKS1B|CKS2|E2F1|E2F2|EZH2|FOXM1|ITGB1|PLK1|POLE|RBBP8|AURKA|TFDP1|WEE1|TIMELESS|PKMYT1|CCNB2|CCNE2|MELK|CCNO|NDC80|TACC3|KHDRBS1|DBF4|UBE2C|CIT|CHEK2|SMC5|FBXL7|UBE2S|ANAPC2|TIPIN|MASTL|IQGAP3|E2F7	-29	geneset1
GO Biological Processes	19	GO:0051225	spindle assembly	19_GO:0009987 cellular process	-30	11	20	30182	99	1039	39	3.8	0.59	332|387|991|1104|3619|3796|3832|3833|3837|4605|4751|6790|8086|8243|9055|9126|9133|9212|9493|10403|10426|11200|22974|23354|24137|26271|29127|49856|54801|54930|55142|55143|79441|93323|115106|203068|259266|440145|729440	BIRC5|RHOA|CDC20|RCC1|INCENP|KIF2A|KIF11|KIFC1|KPNB1|MYBL2|NEK2|AURKA|AAAS|SMC1A|PRC1|SMC3|CCNB2|AURKB|KIF23|NDC80|TUBGCP3|CHEK2|TPX2|HAUS5|KIF4A|FBXO5|RACGAP1|WRAP73|HAUS6|HAUS4|HAUS2|CDCA8|HAUS3|HAUS8|HAUS1|TUBB|ASPM|MZT1|CCDC61	-28	geneset1
GO Biological Processes	19	GO:0045930	negative regulation of mitotic cell cycle	19_GO:0048519 negative regulation of biological process	-30	7.1	17	30182	226	1039	55	5.3	0.69	580|641|672|699|701|983|990|991|1017|1063|1111|2146|2177|4085|4361|4436|4998|5347|5885|5932|5933|6118|7175|7272|7465|9183|9184|9212|9319|9656|9735|10403|11073|11130|11200|11277|26271|27085|29980|51343|51512|51514|54908|54962|55055|57405|63967|79960|83540|83903|90381|144455|146956|147841|284071	BARD1|BLM|BRCA1|BUB1|BUB1B|CDK1|CDC6|CDC20|CDK2|CENPF|CHEK1|EZH2|FANCD2|MAD2L1|MRE11|MSH2|ORC1|PLK1|RAD21|RBBP8|RBL1|RPA2|TPR|TTK|WEE1|ZW10|BUB3|AURKB|TRIP13|MDC1|KNTC1|NDC80|TOPBP1|ZWINT|CHEK2|TREX1|FBXO5|MTBP|DONSON|FZR1|GTSE1|DTL|SPDL1|TIPIN|ZWILCH|SPC25|CLSPN|JADE1|NUF2|HASPIN|TICRR|E2F7|EME1|SPC24|MEIOC	-28	geneset1
GO Biological Processes	19	GO:0006275	regulation of DNA replication	19_GO:0008152 metabolic process	-30	9.4	19	30182	136	1039	44	4.2	0.62	641|675|890|983|990|1017|1660|1763|4171|4172|4173|4174|4175|4176|5001|5111|5982|5983|5984|5985|6282|8914|9126|9837|10926|26271|29980|51053|51377|51659|54962|63922|64710|64769|64785|79075|79733|79915|79960|81620|84296|90381|144455|157570	BLM|BRCA2|CCNA2|CDK1|CDC6|CDK2|DHX9|DNA2|MCM2|MCM3|MCM4|MCM5|MCM6|MCM7|ORC5|PCNA|RFC2|RFC3|RFC4|RFC5|S100A11|TIMELESS|SMC3|GINS1|DBF4|FBXO5|DONSON|GMNN|UCHL5|GINS2|TIPIN|CHTF18|NUCKS1|MEAF6|GINS3|DSCC1|E2F8|ATAD5|JADE1|CDT1|GINS4|TICRR|E2F7|ESCO2	-28	geneset1
GO Biological Processes	19	GO:0007098	centrosome cycle	19_GO:0009987 cellular process	-30	12	20	30182	89	1039	37	3.6	0.57	402|672|675|983|1017|1070|3832|4751|5347|6491|6790|7516|7846|9662|9768|9793|10403|10733|22995|23354|23636|54801|54820|54875|54930|55142|55755|55835|79441|80817|85459|93323|115106|116840|151648|163786|284403	ARL2|BRCA1|BRCA2|CDK1|CDK2|CETN3|KIF11|NEK2|PLK1|STIL|AURKA|XRCC2|TUBA1A|CEP135|PCLAF|CKAP5|NDC80|PLK4|CEP152|HAUS5|NUP62|HAUS6|NDE1|CNTLN|HAUS4|HAUS2|CDK5RAP2|CENPJ|HAUS3|CEP44|CEP295|HAUS8|HAUS1|CNTROB|SGO1|SASS6|WDR62	-28	geneset1
GO Biological Processes	19	GO:0034508	centromere complex assembly	19_GO:0009987 cellular process	-29	26	23	30182	25	1039	22	2.1	0.45	1058|1060|1062|1063|2491|3070|4678|9735|9787|11339|23421|54069|55355|55839|64105|64946|79003|79172|80152|201161|387103|401541	CENPA|CENPC|CENPE|CENPF|CENPI|HELLS|NASP|KNTC1|DLGAP5|OIP5|ITGB3BP|MIS18A|HJURP|CENPN|CENPK|CENPH|MIS12|CENPO|CENPT|CENPV|CENPW|CENPP	-27	geneset1
GO Biological Processes	19	GO:0044772	mitotic cell cycle phase transition	19_GO:0009987 cellular process	-29	8.4	18	30182	159	1039	46	4.4	0.64	701|805|808|890|891|899|983|994|995|996|1017|1019|1033|1104|1111|1163|1164|1869|1870|2146|2305|3688|5347|5426|5932|6790|7027|7465|9088|9133|9134|9833|10309|10460|10657|10926|11065|11113|11200|23137|23194|27338|29882|84930|128239|144455	BUB1B|CALM2|CALM3|CCNA2|CCNB1|CCNF|CDK1|CDC25B|CDC25C|CDC27|CDK2|CDK4|CDKN3|RCC1|CHEK1|CKS1B|CKS2|E2F1|E2F2|EZH2|FOXM1|ITGB1|PLK1|POLE|RBBP8|AURKA|TFDP1|WEE1|PKMYT1|CCNB2|CCNE2|MELK|CCNO|TACC3|KHDRBS1|DBF4|UBE2C|CIT|CHEK2|SMC5|FBXL7|UBE2S|ANAPC2|MASTL|IQGAP3|E2F7	-27	geneset1
GO Biological Processes	19	GO:1901991	negative regulation of mitotic cell cycle phase transition	19_GO:0048519 negative regulation of biological process	-29	7.8	17	30182	179	1039	48	4.6	0.65	580|641|672|699|701|983|990|991|1017|1063|1111|2146|4085|4361|4998|5347|5885|5932|5933|6118|7175|7272|7465|9183|9184|9212|9319|9735|10403|11073|11130|11200|11277|26271|29980|51343|51512|51514|54908|55055|57405|63967|79960|83540|83903|90381|144455|147841	BARD1|BLM|BRCA1|BUB1|BUB1B|CDK1|CDC6|CDC20|CDK2|CENPF|CHEK1|EZH2|MAD2L1|MRE11|ORC1|PLK1|RAD21|RBBP8|RBL1|RPA2|TPR|TTK|WEE1|ZW10|BUB3|AURKB|TRIP13|KNTC1|NDC80|TOPBP1|ZWINT|CHEK2|TREX1|FBXO5|DONSON|FZR1|GTSE1|DTL|SPDL1|ZWILCH|SPC25|CLSPN|JADE1|NUF2|HASPIN|TICRR|E2F7|SPC24	-26	geneset1
GO Biological Processes	19	GO:0090329	regulation of DNA-templated DNA replication	19_GO:0008152 metabolic process	-28	15	20	30182	58	1039	30	2.9	0.52	641|675|1017|4171|4172|4173|4174|4175|4176|5111|5982|5983|5984|5985|8914|9837|10926|26271|29980|51053|51659|54962|63922|64785|79075|79733|81620|84296|90381|144455	BLM|BRCA2|CDK2|MCM2|MCM3|MCM4|MCM5|MCM6|MCM7|PCNA|RFC2|RFC3|RFC4|RFC5|TIMELESS|GINS1|DBF4|FBXO5|DONSON|GMNN|GINS2|TIPIN|CHTF18|GINS3|DSCC1|E2F8|CDT1|GINS4|TICRR|E2F7	-26	geneset1
GO Biological Processes	19	GO:0033365	protein localization to organelle	19_GO:0051179 localization	-28	3.8	14	30182	726	1039	94	9	0.89	402|580|675|701|808|983|1058|1434|1660|2146|3068|3621|3837|3838|3843|3973|4000|4001|4281|4436|4591|4851|5347|5566|5885|5901|5905|6117|6118|6491|6790|7175|7272|7295|7514|8266|8733|9183|9184|9212|9218|9585|9688|9735|10073|10134|10139|10204|10615|10664|10972|23065|23137|23636|23649|25777|26060|26092|26520|27085|27185|29090|29106|29107|49856|51134|51160|53371|54875|54908|55055|55176|55705|55831|56851…	ARL2|BARD1|BRCA2|BUB1B|CALM3|CDK1|CENPA|CSE1L|DHX9|EZH2|HDGF|ING1|KPNB1|KPNA2|IPO5|LHCGR|LMNA|LMNB1|MID1|MSH2|TRIM37|NOTCH1|PLK1|PRKACA|RAD21|RAN|RANGAP1|RPA1|RPA2|STIL|AURKA|TPR|TTK|TXN|XPO1|UBL4A|GPAA1|ZW10|BUB3|AURKB|VAPA|KIF20B|NUP93|KNTC1|SNUPN|BCAP31|ARFRP1|NUTF2|SPAG5|CTCF|TMED10|EMC1|SMC5|NUP62|POLA2|SUN2|APPL1|TOR1AIP1|TIMM9|MTBP|DISC1|TIMM21|SCG3|NXT1|WRAP73|CEP83|VPS28|NUP54|CNTLN|SPDL…	-26	geneset1
GO Biological Processes	19	GO:0031023	microtubule organizing center organization	19_GO:0009987 cellular process	-28	10	18	30182	106	1039	38	3.7	0.58	402|672|675|983|1017|1070|3832|4751|5347|6491|6790|7516|7846|9662|9768|9793|10403|10733|22995|23354|23636|54801|54820|54875|54930|55142|55755|55835|79441|80817|85459|93323|115106|116840|151648|163786|284403|729440	ARL2|BRCA1|BRCA2|CDK1|CDK2|CETN3|KIF11|NEK2|PLK1|STIL|AURKA|XRCC2|TUBA1A|CEP135|PCLAF|CKAP5|NDC80|PLK4|CEP152|HAUS5|NUP62|HAUS6|NDE1|CNTLN|HAUS4|HAUS2|CDK5RAP2|CENPJ|HAUS3|CEP44|CEP295|HAUS8|HAUS1|CNTROB|SGO1|SASS6|WDR62|CCDC61	-26	geneset1
GO Cellular Components	20	GO:0000781	chromosome, telomeric region		-28	7.9	17	30182	169	1039	46	4.4	0.64	641|675|983|1017|1111|1763|2146|2237|4171|4172|4173|4174|4175|4176|4361|4436|4998|5001|5111|5424|5888|5928|5931|6117|6118|7515|8520|9401|10189|10635|10728|10951|11144|11200|11335|23137|23468|25777|54780|56160|64858|79677|80119|84250|84464|286053	BLM|BRCA2|CDK1|CDK2|CHEK1|DNA2|EZH2|FEN1|MCM2|MCM3|MCM4|MCM5|MCM6|MCM7|MRE11|MSH2|ORC1|ORC5|PCNA|POLD1|RAD51|RBBP4|RBBP7|RPA1|RPA2|XRCC1|HAT1|RECQL4|ALYREF|RAD51AP1|PTGES3|CBX1|DMC1|CHEK2|CBX3|SMC5|CBX5|SUN2|NSMCE4A|NSMCE3|DCLRE1B|SMC6|PIF1|SLF1|SLX4|NSMCE2	-25	geneset1
GO Biological Processes	19	GO:0071103	DNA conformation change	19_GO:0009987 cellular process	-27	11	18	30182	87	1039	34	3.3	0.55	641|1660|1763|3146|3148|3149|4171|4172|4173|4174|4175|4176|4361|5888|5982|5983|5984|5985|7153|7156|8318|9401|9837|10146|10721|11277|25788|51659|63922|64785|79075|83990|84296|84515	BLM|DHX9|DNA2|HMGB1|HMGB2|HMGB3|MCM2|MCM3|MCM4|MCM5|MCM6|MCM7|MRE11|RAD51|RFC2|RFC3|RFC4|RFC5|TOP2A|TOP3A|CDC45|RECQL4|GINS1|G3BP1|POLQ|TREX1|RAD54B|GINS2|CHTF18|GINS3|DSCC1|BRIP1|GINS4|MCM8	-24	geneset1
GO Biological Processes	19	GO:0032392	DNA geometric change	19_GO:0009987 cellular process	-26	12	18	30182	79	1039	32	3.1	0.54	641|1660|1763|3146|3148|3149|4171|4172|4173|4174|4175|4176|4361|5888|5982|5983|5984|5985|8318|9401|9837|10146|10721|11277|25788|51659|63922|64785|79075|83990|84296|84515	BLM|DHX9|DNA2|HMGB1|HMGB2|HMGB3|MCM2|MCM3|MCM4|MCM5|MCM6|MCM7|MRE11|RAD51|RFC2|RFC3|RFC4|RFC5|CDC45|RECQL4|GINS1|G3BP1|POLQ|TREX1|RAD54B|GINS2|CHTF18|GINS3|DSCC1|BRIP1|GINS4|MCM8	-23	geneset1
GO Biological Processes	19	GO:0045841	negative regulation of mitotic metaphase/anaphase transition	19_GO:0048519 negative regulation of biological process	-25	21	21	30182	31	1039	22	2.1	0.45	699|701|991|1063|4085|5347|5885|7175|7272|9183|9184|9319|9735|10403|11130|26271|54908|55055|57405|83540|83903|147841	BUB1|BUB1B|CDC20|CENPF|MAD2L1|PLK1|RAD21|TPR|TTK|ZW10|BUB3|TRIP13|KNTC1|NDC80|ZWINT|FBXO5|SPDL1|ZWILCH|SPC25|NUF2|HASPIN|SPC24	-23	geneset1
GO Biological Processes	19	GO:0033046	negative regulation of sister chromatid segregation	19_GO:0048519 negative regulation of biological process	-25	21	21	30182	31	1039	22	2.1	0.45	699|701|991|1063|4085|5347|5885|7175|7272|9183|9184|9319|9735|10403|11130|26271|54908|55055|57405|83540|83903|147841	BUB1|BUB1B|CDC20|CENPF|MAD2L1|PLK1|RAD21|TPR|TTK|ZW10|BUB3|TRIP13|KNTC1|NDC80|ZWINT|FBXO5|SPDL1|ZWILCH|SPC25|NUF2|HASPIN|SPC24	-23	geneset1
GO Biological Processes	19	GO:0033048	negative regulation of mitotic sister chromatid segregation	19_GO:0048519 negative regulation of biological process	-25	21	21	30182	31	1039	22	2.1	0.45	699|701|991|1063|4085|5347|5885|7175|7272|9183|9184|9319|9735|10403|11130|26271|54908|55055|57405|83540|83903|147841	BUB1|BUB1B|CDC20|CENPF|MAD2L1|PLK1|RAD21|TPR|TTK|ZW10|BUB3|TRIP13|KNTC1|NDC80|ZWINT|FBXO5|SPDL1|ZWILCH|SPC25|NUF2|HASPIN|SPC24	-23	geneset1
GO Biological Processes	19	GO:2000816	negative regulation of mitotic sister chromatid separation	19_GO:0048519 negative regulation of biological process	-25	21	21	30182	31	1039	22	2.1	0.45	699|701|991|1063|4085|5347|5885|7175|7272|9183|9184|9319|9735|10403|11130|26271|54908|55055|57405|83540|83903|147841	BUB1|BUB1B|CDC20|CENPF|MAD2L1|PLK1|RAD21|TPR|TTK|ZW10|BUB3|TRIP13|KNTC1|NDC80|ZWINT|FBXO5|SPDL1|ZWILCH|SPC25|NUF2|HASPIN|SPC24	-23	geneset1
GO Biological Processes	19	GO:0006325	chromatin organization	19_GO:0009987 cellular process	-25	3.8	13	30182	633	1039	83	8	0.84	672|1058|1111|1786|2146|3070|3146|3148|3150|3151|4000|4001|4171|4678|4796|5885|5928|5931|5933|6418|6605|6749|6839|6847|6871|7468|7913|8089|8193|8208|8438|8458|8479|8520|8815|10036|10155|10362|10541|10664|10902|10933|10951|11198|11335|11339|23234|23421|23468|23512|25788|26038|26147|29128|50809|51377|51460|54069|54821|55352|55355|55723|55795|56950|64710|64769|79366|79723|81611|83903|83933|84733|848…	BRCA1|CENPA|CHEK1|DNMT1|EZH2|HELLS|HMGB1|HMGB2|HMGN1|HMGN2|LMNA|LMNB1|MCM2|NASP|TONSL|RAD21|RBBP4|RBBP7|RBL1|SET|SMARCE1|SSRP1|SUV39H1|SYCP1|TADA2A|NSD2|DEK|YEATS4|DPF1|CHAF1B|RAD54L|TTF2|HIRIP3|HAT1|BANF1|CHAF1A|TRIM28|HMG20B|ANP32B|CTCF|BRD8|MORF4L1|CBX1|SUPT16H|CBX3|OIP5|DNAJC9|ITGB3BP|CBX5|SUZ12|RAD54B|CHD5|PHF19|UHRF1|HP1BP3|UCHL5|SFMBT1|MIS18A|ERCC6L|COPRS|HJURP|ASF1B|PCID2|SMYD2|NUCKS1|MEA…	-23	geneset1
GO Biological Processes	19	GO:0045839	negative regulation of mitotic nuclear division	19_GO:0048519 negative regulation of biological process	-25	18	20	30182	39	1039	24	2.3	0.47	699|701|991|1063|1111|4085|5347|5885|7175|7272|9183|9184|9319|9735|10403|11130|26271|27085|54908|55055|57405|83540|83903|147841	BUB1|BUB1B|CDC20|CENPF|CHEK1|MAD2L1|PLK1|RAD21|TPR|TTK|ZW10|BUB3|TRIP13|KNTC1|NDC80|ZWINT|FBXO5|MTBP|SPDL1|ZWILCH|SPC25|NUF2|HASPIN|SPC24	-23	geneset1
GO Biological Processes	19	GO:1905819	negative regulation of chromosome separation	19_GO:0048519 negative regulation of biological process	-24	19	20	30182	33	1039	22	2.1	0.45	699|701|991|1063|4085|5347|5885|7175|7272|9183|9184|9319|9735|10403|11130|26271|54908|55055|57405|83540|83903|147841	BUB1|BUB1B|CDC20|CENPF|MAD2L1|PLK1|RAD21|TPR|TTK|ZW10|BUB3|TRIP13|KNTC1|NDC80|ZWINT|FBXO5|SPDL1|ZWILCH|SPC25|NUF2|HASPIN|SPC24	-22	geneset1
GO Biological Processes	19	GO:1902100	negative regulation of metaphase/anaphase transition of cell cycle	19_GO:0048519 negative regulation of biological process	-24	19	20	30182	33	1039	22	2.1	0.45	699|701|991|1063|4085|5347|5885|7175|7272|9183|9184|9319|9735|10403|11130|26271|54908|55055|57405|83540|83903|147841	BUB1|BUB1B|CDC20|CENPF|MAD2L1|PLK1|RAD21|TPR|TTK|ZW10|BUB3|TRIP13|KNTC1|NDC80|ZWINT|FBXO5|SPDL1|ZWILCH|SPC25|NUF2|HASPIN|SPC24	-22	geneset1
GO Biological Processes	19	GO:0051985	negative regulation of chromosome segregation	19_GO:0048519 negative regulation of biological process	-24	19	20	30182	33	1039	22	2.1	0.45	699|701|991|1063|4085|5347|5885|7175|7272|9183|9184|9319|9735|10403|11130|26271|54908|55055|57405|83540|83903|147841	BUB1|BUB1B|CDC20|CENPF|MAD2L1|PLK1|RAD21|TPR|TTK|ZW10|BUB3|TRIP13|KNTC1|NDC80|ZWINT|FBXO5|SPDL1|ZWILCH|SPC25|NUF2|HASPIN|SPC24	-22	geneset1
GO Cellular Components	20	GO:0000794	condensed nuclear chromosome		-24	11	17	30182	80	1039	31	3	0.53	641|672|675|1104|1111|3619|4751|5347|5885|5888|6839|6847|7283|7329|8243|9126|9918|10051|10592|11073|11144|23310|23397|25777|27127|29781|29893|54892|64151|256126|339834	BLM|BRCA1|BRCA2|RCC1|CHEK1|INCENP|NEK2|PLK1|RAD21|RAD51|SUV39H1|SYCP1|TUBG1|UBE2I|SMC1A|SMC3|NCAPD2|SMC4|SMC2|TOPBP1|DMC1|NCAPD3|NCAPH|SUN2|SMC1B|NCAPH2|PSMC3IP|NCAPG2|NCAPG|SYCE2|IHO1	-22	geneset1
GO Cellular Components	20	GO:0005876	spindle microtubule		-24	11	17	30182	81	1039	31	3	0.53	805|808|983|1062|3796|3832|5347|6790|7283|9055|9183|9212|9735|10426|23354|24137|54801|54930|55055|55142|79441|81930|83541|84722|85459|93323|115106|146909|220134|221150|348235	CALM2|CALM3|CDK1|CENPE|KIF2A|KIF11|PLK1|AURKA|TUBG1|PRC1|ZW10|AURKB|KNTC1|TUBGCP3|HAUS5|KIF4A|HAUS6|HAUS4|ZWILCH|HAUS2|HAUS3|KIF18A|FAM110A|PSRC1|CEP295|HAUS8|HAUS1|KIF18B|SKA1|SKA3|SKA2	-22	geneset1
GO Biological Processes	19	GO:0033260	nuclear DNA replication	19_GO:0008152 metabolic process	-23	23	20	30182	24	1039	19	1.8	0.42	641|675|1763|2237|3978|4171|4172|4173|4175|5111|5422|5888|8318|9837|29980|51053|64785|79915|81620	BLM|BRCA2|DNA2|FEN1|LIG1|MCM2|MCM3|MCM4|MCM6|PCNA|POLA1|RAD51|CDC45|GINS1|DONSON|GMNN|GINS3|ATAD5|CDT1	-21	geneset1
GO Biological Processes	19	GO:0007127	meiosis I	19_GO:0022414 reproductive process	-23	8.5	16	30182	123	1039	36	3.5	0.57	675|994|1060|1164|2177|4361|4603|5347|5885|5888|5889|6790|6847|7153|8438|9133|9134|9232|9319|9700|10403|11144|25788|26271|29893|55063|55706|80010|83990|84057|84464|126549|146956|256126|284071|339834	BRCA2|CDC25B|CENPC|CKS2|FANCD2|MRE11|MYBL1|PLK1|RAD21|RAD51|RAD51C|AURKA|SYCP1|TOP2A|RAD54L|CCNB2|CCNE2|PTTG1|TRIP13|ESPL1|NDC80|DMC1|RAD54B|FBXO5|PSMC3IP|ZCWPW1|NDC1|RMI1|BRIP1|MND1|SLX4|ANKLE1|EME1|SYCE2|MEIOC|IHO1	-21	geneset1
GO Biological Processes	19	GO:0032508	DNA duplex unwinding	19_GO:0009987 cellular process	-23	12	17	30182	73	1039	29	2.8	0.51	641|1660|1763|4171|4172|4173|4174|4175|4176|4361|5888|5982|5983|5984|5985|8318|9401|9837|10146|10721|11277|25788|51659|63922|64785|79075|83990|84296|84515	BLM|DHX9|DNA2|MCM2|MCM3|MCM4|MCM5|MCM6|MCM7|MRE11|RAD51|RFC2|RFC3|RFC4|RFC5|CDC45|RECQL4|GINS1|G3BP1|POLQ|TREX1|RAD54B|GINS2|CHTF18|GINS3|DSCC1|BRIP1|GINS4|MCM8	-21	geneset1
GO Biological Processes	19	GO:0061982	meiosis I cell cycle process	19_GO:0022414 reproductive process	-23	8.4	16	30182	124	1039	36	3.5	0.57	675|994|1060|1164|2177|4361|4603|5347|5885|5888|5889|6790|6847|7153|8438|9133|9134|9232|9319|9700|10403|11144|25788|26271|29893|55063|55706|80010|83990|84057|84464|126549|146956|256126|284071|339834	BRCA2|CDC25B|CENPC|CKS2|FANCD2|MRE11|MYBL1|PLK1|RAD21|RAD51|RAD51C|AURKA|SYCP1|TOP2A|RAD54L|CCNB2|CCNE2|PTTG1|TRIP13|ESPL1|NDC80|DMC1|RAD54B|FBXO5|PSMC3IP|ZCWPW1|NDC1|RMI1|BRIP1|MND1|SLX4|ANKLE1|EME1|SYCE2|MEIOC|IHO1	-21	geneset1
GO Biological Processes	19	GO:0051383	kinetochore organization	19_GO:0009987 cellular process	-23	26	21	30182	19	1039	17	1.6	0.39	1058|1060|1062|1063|9735|9787|10051|10403|10592|55839|64105|64946|79003|80152|81620|83540|387103	CENPA|CENPC|CENPE|CENPF|KNTC1|DLGAP5|SMC4|NDC80|SMC2|CENPN|CENPK|CENPH|MIS12|CENPT|CDT1|NUF2|CENPW	-21	geneset1
GO Biological Processes	19	GO:0044786	cell cycle DNA replication	19_GO:0008152 metabolic process	-23	22	20	30182	25	1039	19	1.8	0.42	641|675|1763|2237|3978|4171|4172|4173|4175|5111|5422|5888|8318|9837|29980|51053|64785|79915|81620	BLM|BRCA2|DNA2|FEN1|LIG1|MCM2|MCM3|MCM4|MCM6|PCNA|POLA1|RAD51|CDC45|GINS1|DONSON|GMNN|GINS3|ATAD5|CDT1	-21	geneset1
GO Biological Processes	19	GO:0051784	negative regulation of nuclear division	19_GO:0048519 negative regulation of biological process	-23	15	18	30182	46	1039	24	2.3	0.47	699|701|991|1063|1111|4085|5347|5885|7175|7272|9183|9184|9319|9735|10403|11130|26271|27085|54908|55055|57405|83540|83903|147841	BUB1|BUB1B|CDC20|CENPF|CHEK1|MAD2L1|PLK1|RAD21|TPR|TTK|ZW10|BUB3|TRIP13|KNTC1|NDC80|ZWINT|FBXO5|MTBP|SPDL1|ZWILCH|SPC25|NUF2|HASPIN|SPC24	-21	geneset1
GO Biological Processes	19	GO:0071174	mitotic spindle checkpoint signaling	19_GO:0023052 signaling	-22	20	19	30182	29	1039	20	1.9	0.43	699|701|991|1063|4085|5347|7175|7272|9183|9184|9319|9735|10403|11130|54908|55055|57405|83540|83903|147841	BUB1|BUB1B|CDC20|CENPF|MAD2L1|PLK1|TPR|TTK|ZW10|BUB3|TRIP13|KNTC1|NDC80|ZWINT|SPDL1|ZWILCH|SPC25|NUF2|HASPIN|SPC24	-20	geneset1
GO Biological Processes	19	GO:0007094	mitotic spindle assembly checkpoint signaling	19_GO:0023052 signaling	-22	20	19	30182	29	1039	20	1.9	0.43	699|701|991|1063|4085|5347|7175|7272|9183|9184|9319|9735|10403|11130|54908|55055|57405|83540|83903|147841	BUB1|BUB1B|CDC20|CENPF|MAD2L1|PLK1|TPR|TTK|ZW10|BUB3|TRIP13|KNTC1|NDC80|ZWINT|SPDL1|ZWILCH|SPC25|NUF2|HASPIN|SPC24	-20	geneset1
GO Biological Processes	19	GO:0071173	spindle assembly checkpoint signaling	19_GO:0023052 signaling	-22	20	19	30182	29	1039	20	1.9	0.43	699|701|991|1063|4085|5347|7175|7272|9183|9184|9319|9735|10403|11130|54908|55055|57405|83540|83903|147841	BUB1|BUB1B|CDC20|CENPF|MAD2L1|PLK1|TPR|TTK|ZW10|BUB3|TRIP13|KNTC1|NDC80|ZWINT|SPDL1|ZWILCH|SPC25|NUF2|HASPIN|SPC24	-20	geneset1
GO Biological Processes	19	GO:2001251	negative regulation of chromosome organization	19_GO:0048519 negative regulation of biological process	-22	11	17	30182	76	1039	29	2.8	0.51	699|701|991|1063|4085|4171|5347|5885|7153|7175|7272|7515|9183|9184|9319|9700|9735|10403|11130|26271|54908|55055|57405|80119|83540|83903|84464|147841|167227	BUB1|BUB1B|CDC20|CENPF|MAD2L1|MCM2|PLK1|RAD21|TOP2A|TPR|TTK|XRCC1|ZW10|BUB3|TRIP13|ESPL1|KNTC1|NDC80|ZWINT|FBXO5|SPDL1|ZWILCH|SPC25|PIF1|NUF2|HASPIN|SLX4|SPC24|DCP2	-20	geneset1
GO Cellular Components	20	GO:0099513	polymeric cytoskeletal fiber		-22	3.3	12	30182	773	1039	88	8.5	0.86	71|87|805|808|983|1062|1155|2258|2288|2622|3619|3796|3832|3833|3835|3925|4000|4001|4281|4751|5116|5347|6047|6790|7283|7846|8514|9055|9183|9212|9493|9585|9702|9735|9793|9928|10112|10383|10426|10615|11004|11186|23354|24137|26586|27185|29127|51174|51203|51512|54801|54820|54930|55055|55142|55329|55346|55755|55835|56890|56992|79441|79848|80346|81624|81930|83541|83543|84617|84722|84790|84823|85459|9041…	ACTG1|ACTN1|CALM2|CALM3|CDK1|CENPE|TBCB|FGF13|FKBP4|GAS8|INCENP|KIF2A|KIF11|KIFC1|KIF22|STMN1|LMNA|LMNB1|MID1|NEK2|PCNT|PLK1|RNF4|AURKA|TUBG1|TUBA1A|KCNAB2|PRC1|ZW10|AURKB|KIF23|KIF20B|CEP57|KNTC1|CKAP5|KIF14|KIF20A|TUBB4B|TUBGCP3|SPAG5|KIF2C|RASSF1|HAUS5|KIF4A|CKAP2|DISC1|RACGAP1|TUBD1|NUSAP1|GTSE1|HAUS6|NDE1|HAUS4|ZWILCH|HAUS2|MNS1|TCP11L1|CDK5RAP2|CENPJ|MDM1|KIF15|HAUS3|CSPP1|REEP4|DIAPH3|KIF1…	-20	geneset1
GO Biological Processes	19	GO:0031577	spindle checkpoint signaling	19_GO:0023052 signaling	-22	19	19	30182	30	1039	20	1.9	0.43	699|701|991|1063|4085|5347|7175|7272|9183|9184|9319|9735|10403|11130|54908|55055|57405|83540|83903|147841	BUB1|BUB1B|CDC20|CENPF|MAD2L1|PLK1|TPR|TTK|ZW10|BUB3|TRIP13|KNTC1|NDC80|ZWINT|SPDL1|ZWILCH|SPC25|NUF2|HASPIN|SPC24	-20	geneset1
GO Cellular Components	20	GO:0005635	nuclear envelope		-22	4	13	30182	490	1039	68	6.5	0.77	821|1019|1063|1070|1104|1434|1773|3837|3843|3930|4000|4001|4085|4521|5024|5422|5901|5902|5905|7112|7175|7329|7514|8086|8089|8815|9218|9688|9782|10073|10204|10280|11270|11277|11335|23165|23224|23306|23333|23468|23636|25777|26092|27346|29107|51246|51343|51514|51530|53371|55329|55627|55705|55706|55795|56255|64222|79004|79023|83990|84823|129401|147138|151188|199857|201161|203068|100820829	CANX|CDK4|CENPF|CETN3|RCC1|CSE1L|DNASE1|KPNB1|IPO5|LBR|LMNA|LMNB1|MAD2L1|NUDT1|P2RX3|POLA1|RAN|RANBP1|RANGAP1|TMPO|TPR|UBE2I|XPO1|AAAS|YEATS4|BANF1|VAPA|NUP93|MATR3|SNUPN|NUTF2|SIGMAR1|NRM|TREX1|CBX3|NUP205|SYNE2|NEMP1|DPY19L1|CBX5|NUP62|SUN2|TOR1AIP1|TMEM97|NXT1|SHISA5|FZR1|DTL|ZC3HC1|NUP54|MNS1|SMPD4|IPO9|NDC1|PCID2|TMX4|TOR3A|CUEDC2|NUP37|BRIP1|LMNB2|NUP35|TMC8|ARL6IP6|ALG14|CENPV|TUBB|MYZAP	-20	geneset1
GO Cellular Components	20	GO:0005814	centriole		-22	7.2	15	30182	157	1039	39	3.8	0.59	899|1070|3796|5116|5347|5901|6491|6790|7153|7283|9662|10198|10426|10733|11116|22995|25886|49856|51134|51174|54535|54875|55165|55835|56890|80817|84131|85444|85459|89891|116840|121441|123811|134359|163786|197335|219844|284403|347240	CCNF|CETN3|KIF2A|PCNT|PLK1|RAN|STIL|AURKA|TOP2A|TUBG1|CEP135|MPHOSPH9|TUBGCP3|PLK4|CEP43|CEP152|POC1A|WRAP73|CEP83|TUBD1|CCHCR1|CNTLN|CEP55|CENPJ|MDM1|CEP44|CEP78|LRRCC1|CEP295|DYNC2I2|CNTROB|NEDD1|CEP20|POC5|SASS6|WDR90|HYLS1|WDR62|KIF24	-20	geneset1
GO Biological Processes	19	GO:0090307	mitotic spindle assembly	19_GO:0009987 cellular process	-22	14	17	30182	49	1039	24	2.3	0.47	332|387|991|3619|3796|3832|3833|3837|4605|4751|8086|8243|9055|9126|9212|9493|11200|22974|24137|29127|49856|55143|440145|729440	BIRC5|RHOA|CDC20|INCENP|KIF2A|KIF11|KIFC1|KPNB1|MYBL2|NEK2|AAAS|SMC1A|PRC1|SMC3|AURKB|KIF23|CHEK2|TPX2|KIF4A|RACGAP1|WRAP73|CDCA8|MZT1|CCDC61	-20	geneset1
GO Biological Processes	19	GO:0070192	chromosome organization involved in meiotic cell cycle	19_GO:0022414 reproductive process	-21	11	16	30182	75	1039	28	2.7	0.5	699|701|2177|4361|5885|5888|5889|6847|8243|9126|9134|9319|9918|10051|10592|11144|23310|23397|29781|29893|55063|55706|83990|84057|151246|256126|284071|339834	BUB1|BUB1B|FANCD2|MRE11|RAD21|RAD51|RAD51C|SYCP1|SMC1A|SMC3|CCNE2|TRIP13|NCAPD2|SMC4|SMC2|DMC1|NCAPD3|NCAPH|NCAPH2|PSMC3IP|ZCWPW1|NDC1|BRIP1|MND1|SGO2|SYCE2|MEIOC|IHO1	-19	geneset1
GO Biological Processes	19	GO:0051054	positive regulation of DNA metabolic process	19_GO:0048518 positive regulation of biological process	-21	5	13	30182	303	1039	52	5	0.68	672|983|1017|1660|1763|2305|2521|3146|3184|4361|4436|4751|5111|5558|5888|5932|5982|5983|5984|5985|6605|7398|7468|7515|8089|8193|8914|9212|9837|10155|10635|10728|10902|10926|10933|23514|51377|51659|55063|63922|64769|64785|79075|79733|79915|81620|83933|84250|84296|84464|144455|165918	BRCA1|CDK1|CDK2|DHX9|DNA2|FOXM1|FUS|HMGB1|HNRNPD|MRE11|MSH2|NEK2|PCNA|PRIM2|RAD51|RBBP8|RFC2|RFC3|RFC4|RFC5|SMARCE1|USP1|NSD2|XRCC1|YEATS4|DPF1|TIMELESS|AURKB|GINS1|TRIM28|RAD51AP1|PTGES3|BRD8|DBF4|MORF4L1|SPIDR|UCHL5|GINS2|ZCWPW1|CHTF18|MEAF6|GINS3|DSCC1|E2F8|ATAD5|CDT1|HDAC10|SLF1|GINS4|SLX4|E2F7|RNF168	-19	geneset1
GO Biological Processes	19	GO:0071824	protein-DNA complex subunit organization	19_GO:0009987 cellular process	-21	5.5	13	30182	249	1039	47	4.5	0.64	1058|1060|1062|1063|2491|3070|3148|4171|4678|5888|5889|5928|6418|6605|6749|6877|8208|8318|8520|9735|9787|10036|10541|11144|11198|11339|23234|23421|50809|51053|54069|55355|55588|55723|55839|64105|64946|79003|79172|80152|81620|90390|132660|144108|201161|387103|401541	CENPA|CENPC|CENPE|CENPF|CENPI|HELLS|HMGB2|MCM2|NASP|RAD51|RAD51C|RBBP4|SET|SMARCE1|SSRP1|TAF5|CHAF1B|CDC45|HAT1|KNTC1|DLGAP5|CHAF1A|ANP32B|DMC1|SUPT16H|OIP5|DNAJC9|ITGB3BP|HP1BP3|GMNN|MIS18A|HJURP|MED29|ASF1B|CENPN|CENPK|CENPH|MIS12|CENPO|CENPT|CDT1|MED30|LIN54|SPTY2D1|CENPV|CENPW|CENPP	-19	geneset1
GO Biological Processes	19	GO:0065004	protein-DNA complex assembly	19_GO:0009987 cellular process	-21	5.7	14	30182	228	1039	45	4.3	0.63	1058|1060|1062|1063|2491|3070|3148|4171|4678|5888|5889|5928|6418|6749|6877|8208|8318|8520|9735|9787|10036|10541|11144|11198|11339|23234|23421|50809|51053|54069|55355|55588|55723|55839|64105|64946|79003|79172|80152|81620|90390|144108|201161|387103|401541	CENPA|CENPC|CENPE|CENPF|CENPI|HELLS|HMGB2|MCM2|NASP|RAD51|RAD51C|RBBP4|SET|SSRP1|TAF5|CHAF1B|CDC45|HAT1|KNTC1|DLGAP5|CHAF1A|ANP32B|DMC1|SUPT16H|OIP5|DNAJC9|ITGB3BP|HP1BP3|GMNN|MIS18A|HJURP|MED29|ASF1B|CENPN|CENPK|CENPH|MIS12|CENPO|CENPT|CDT1|MED30|SPTY2D1|CENPV|CENPW|CENPP	-19	geneset1
GO Biological Processes	19	GO:0010389	regulation of G2/M transition of mitotic cell cycle	19_GO:0050789 regulation of biological process	-21	8.9	15	30182	101	1039	31	3	0.53	580|641|672|891|983|990|994|995|1017|1019|1063|1111|4361|4998|5347|5885|5889|5932|6240|6790|9212|9928|11073|26271|29980|51343|51514|63967|79621|90381|219736	BARD1|BLM|BRCA1|CCNB1|CDK1|CDC6|CDC25B|CDC25C|CDK2|CDK4|CENPF|CHEK1|MRE11|ORC1|PLK1|RAD21|RAD51C|RBBP8|RRM1|AURKA|AURKB|KIF14|TOPBP1|FBXO5|DONSON|FZR1|DTL|CLSPN|RNASEH2B|TICRR|STOX1	-19	geneset1
GO Biological Processes	19	GO:2001020	regulation of response to DNA damage stimulus	19_GO:0050896 response to stimulus	-21	4.9	13	30182	311	1039	52	5	0.68	580|672|675|1032|1111|1660|2305|2521|3146|4282|4968|5111|5429|5888|5932|6118|6605|6877|7398|7468|7515|7913|7919|8089|8193|8914|10155|10635|10721|10902|10933|11200|23514|26271|51377|54780|55010|55063|56950|63979|64769|79000|79621|79915|79968|83933|84250|115004|116028|126549|165918|220042	BARD1|BRCA1|BRCA2|CDKN2D|CHEK1|DHX9|FOXM1|FUS|HMGB1|MIF|OGG1|PCNA|POLH|RAD51|RBBP8|RPA2|SMARCE1|TAF5|USP1|NSD2|XRCC1|DEK|DDX39B|YEATS4|DPF1|TIMELESS|TRIM28|RAD51AP1|POLQ|BRD8|MORF4L1|CHEK2|SPIDR|FBXO5|UCHL5|NSMCE4A|PARPBP|ZCWPW1|SMYD2|FIGNL1|MEAF6|AUNIP|RNASEH2B|ATAD5|WDR76|HDAC10|SLF1|CGAS|RMI2|ANKLE1|RNF168|DDIAS	-19	geneset1
GO Biological Processes	19	GO:1902749	regulation of cell cycle G2/M phase transition	19_GO:0050789 regulation of biological process	-20	8.3	15	30182	112	1039	32	3.1	0.54	580|641|672|891|983|990|994|995|1017|1019|1063|1111|4361|4998|5347|5885|5889|5932|6240|6790|9212|9928|11073|26271|29980|51343|51514|63967|79621|79915|90381|219736	BARD1|BLM|BRCA1|CCNB1|CDK1|CDC6|CDC25B|CDC25C|CDK2|CDK4|CENPF|CHEK1|MRE11|ORC1|PLK1|RAD21|RAD51C|RBBP8|RRM1|AURKA|AURKB|KIF14|TOPBP1|FBXO5|DONSON|FZR1|DTL|CLSPN|RNASEH2B|ATAD5|TICRR|STOX1	-18	geneset1
GO Biological Processes	19	GO:0050000	chromosome localization	19_GO:0051179 localization	-20	9.8	15	30182	83	1039	28	2.7	0.5	891|1060|1062|1063|2669|3619|3833|3835|3837|4000|9183|9787|9928|10403|11004|23636|54820|54908|55143|55166|79003|81610|81620|81930|83540|84722|283489|284071	CCNB1|CENPC|CENPE|CENPF|GEM|INCENP|KIFC1|KIF22|KPNB1|LMNA|ZW10|DLGAP5|KIF14|NDC80|KIF2C|NUP62|NDE1|SPDL1|CDCA8|CENPQ|MIS12|FAM83D|CDT1|KIF18A|NUF2|PSRC1|CHAMP1|MEIOC	-18	geneset1
GO Biological Processes	19	GO:0051984	positive regulation of chromosome segregation	19_GO:0048518 positive regulation of biological process	-20	19	18	30182	27	1039	18	1.7	0.4	332|891|990|3619|9212|9918|10051|10592|23137|23310|23397|29781|54892|55143|56852|64151|79677|81620	BIRC5|CCNB1|CDC6|INCENP|AURKB|NCAPD2|SMC4|SMC2|SMC5|NCAPD3|NCAPH|NCAPH2|NCAPG2|CDCA8|RAD18|NCAPG|SMC6|CDT1	-18	geneset1
GO Biological Processes	19	GO:0051310	metaphase plate congression	19_GO:0051179 localization	-20	12	16	30182	63	1039	25	2.4	0.48	891|1060|1062|1063|2669|3619|3833|3835|3837|9183|9928|10403|11004|23636|54908|55143|55166|79003|81610|81620|81930|83540|84722|283489|284071	CCNB1|CENPC|CENPE|CENPF|GEM|INCENP|KIFC1|KIF22|KPNB1|ZW10|KIF14|NDC80|KIF2C|NUP62|SPDL1|CDCA8|CENPQ|MIS12|FAM83D|CDT1|KIF18A|NUF2|PSRC1|CHAMP1|MEIOC	-18	geneset1
GO Biological Processes	19	GO:1905820	positive regulation of chromosome separation	19_GO:0048518 positive regulation of biological process	-19	19	18	30182	28	1039	18	1.7	0.4	332|3619|9212|9700|9787|9918|10051|10592|23310|23397|29781|51433|51529|54892|55143|64151|81620|286053	BIRC5|INCENP|AURKB|ESPL1|DLGAP5|NCAPD2|SMC4|SMC2|NCAPD3|NCAPH|NCAPH2|ANAPC5|ANAPC11|NCAPG2|CDCA8|NCAPG|CDT1|NSMCE2	-17	geneset1
GO Biological Processes	19	GO:0006270	DNA replication initiation	19_GO:0008152 metabolic process	-19	19	18	30182	28	1039	18	1.7	0.4	990|4171|4172|4173|4174|4175|4176|4998|5001|5422|5557|5558|8318|9134|11073|23649|55388|64785	CDC6|MCM2|MCM3|MCM4|MCM5|MCM6|MCM7|ORC1|ORC5|POLA1|PRIM1|PRIM2|CDC45|CCNE2|TOPBP1|POLA2|MCM10|GINS3	-17	geneset1
GO Biological Processes	19	GO:0051303	establishment of chromosome localization	19_GO:0051179 localization	-19	10	15	30182	75	1039	26	2.5	0.48	891|1060|1062|1063|2669|3619|3833|3835|3837|9183|9928|10403|11004|23636|54820|54908|55143|55166|79003|81610|81620|81930|83540|84722|283489|284071	CCNB1|CENPC|CENPE|CENPF|GEM|INCENP|KIFC1|KIF22|KPNB1|ZW10|KIF14|NDC80|KIF2C|NUP62|NDE1|SPDL1|CDCA8|CENPQ|MIS12|FAM83D|CDT1|KIF18A|NUF2|PSRC1|CHAMP1|MEIOC	-17	geneset1
GO Biological Processes	19	GO:0031570	DNA integrity checkpoint signaling	19_GO:0023052 signaling	-19	7.9	14	30182	114	1039	31	3	0.53	641|672|983|990|1017|1111|1763|1869|2177|4361|4436|4998|5347|6118|8318|8914|9656|11073|11200|11277|29980|51343|51512|51514|54962|63967|81620|83695|83990|90381|146956	BLM|BRCA1|CDK1|CDC6|CDK2|CHEK1|DNA2|E2F1|FANCD2|MRE11|MSH2|ORC1|PLK1|RPA2|CDC45|TIMELESS|MDC1|TOPBP1|CHEK2|TREX1|DONSON|FZR1|GTSE1|DTL|TIPIN|CLSPN|CDT1|RHNO1|BRIP1|TICRR|EME1	-17	geneset1
GO Biological Processes	19	GO:0035825	homologous recombination	19_GO:0008152 metabolic process	-19	11	15	30182	62	1039	24	2.3	0.47	580|672|2177|4361|5885|5888|5889|5932|6847|7153|8438|9319|11073|11144|25788|29893|64710|80010|83933|83990|84057|84464|126549|146956	BARD1|BRCA1|FANCD2|MRE11|RAD21|RAD51|RAD51C|RBBP8|SYCP1|TOP2A|RAD54L|TRIP13|TOPBP1|DMC1|RAD54B|PSMC3IP|NUCKS1|RMI1|HDAC10|BRIP1|MND1|SLX4|ANKLE1|EME1	-17	geneset1
GO Biological Processes	19	GO:0071897	DNA biosynthetic process	19_GO:0008152 metabolic process	-18	8.7	14	30182	93	1039	28	2.7	0.5	1032|1063|3978|4361|5111|5422|5424|5426|5427|5429|5981|5983|6117|6240|6847|7083|7084|7298|9768|10714|10721|10728|11277|51514|56655|80119|201973|286826	CDKN2D|CENPF|LIG1|MRE11|PCNA|POLA1|POLD1|POLE|POLE2|POLH|RFC1|RFC3|RPA1|RRM1|SYCP1|TK1|TK2|TYMS|PCLAF|POLD3|POLQ|PTGES3|TREX1|DTL|POLE4|PIF1|PRIMPOL|LIN9	-16	geneset1
KEGG Pathway	24	hsa03440	Homologous recombination		-18	14	16	30182	41	1039	20	1.9	0.43	580|641|672|675|4361|5424|5888|5889|5932|6117|6118|6119|7156|7516|8438|10714|11073|25788|83990|146956	BARD1|BLM|BRCA1|BRCA2|MRE11|POLD1|RAD51|RAD51C|RBBP8|RPA1|RPA2|RPA3|TOP3A|XRCC2|RAD54L|POLD3|TOPBP1|RAD54B|BRIP1|EME1	-16	geneset1
GO Biological Processes	19	GO:1901976	regulation of cell cycle checkpoint	19_GO:0023052 signaling	-18	13	16	30182	47	1039	21	2	0.44	332|580|672|675|891|3619|4085|5888|6118|7175|7919|9212|10403|11200|55143|55755|55795|79621|79968|81620|348654	BIRC5|BARD1|BRCA1|BRCA2|CCNB1|INCENP|MAD2L1|RAD51|RPA2|TPR|DDX39B|AURKB|NDC80|CHEK2|CDCA8|CDK5RAP2|PCID2|RNASEH2B|WDR76|CDT1|GEN1	-16	geneset1
GO Biological Processes	19	GO:0044839	cell cycle G2/M phase transition	19_GO:0009987 cellular process	-18	12	15	30182	53	1039	22	2.1	0.45	805|808|890|891|983|994|995|1017|1111|2305|5347|6790|7465|9088|9133|9833|10403|10657|11113|11200|23194|84930	CALM2|CALM3|CCNA2|CCNB1|CDK1|CDC25B|CDC25C|CDK2|CHEK1|FOXM1|PLK1|AURKA|WEE1|PKMYT1|CCNB2|MELK|NDC80|KHDRBS1|CIT|CHEK2|FBXL7|MASTL	-16	geneset1
GO Biological Processes	19	GO:0034502	protein localization to chromosome	19_GO:0051179 localization	-18	8.7	14	30182	90	1039	27	2.6	0.49	675|701|983|1058|2146|4436|5347|5885|6117|6118|7272|9183|9184|9212|9735|10664|23137|27085|54908|55055|57082|79003|83903|84250|84515|157570|283489	BRCA2|BUB1B|CDK1|CENPA|EZH2|MSH2|PLK1|RAD21|RPA1|RPA2|TTK|ZW10|BUB3|AURKB|KNTC1|CTCF|SMC5|MTBP|SPDL1|ZWILCH|KNL1|MIS12|HASPIN|SLF1|MCM8|ESCO2|CHAMP1	-16	geneset1
GO Biological Processes	19	GO:0045005	DNA-templated DNA replication maintenance of fidelity	19_GO:0008152 metabolic process	-18	12	15	30182	55	1039	22	2.1	0.45	580|641|672|675|1763|4361|4796|5111|5424|5426|5888|5932|8914|10189|10293|29980|54962|64710|84515|146956|201973|348654	BARD1|BLM|BRCA1|BRCA2|DNA2|MRE11|TONSL|PCNA|POLD1|POLE|RAD51|RBBP8|TIMELESS|ALYREF|TRAIP|DONSON|TIPIN|NUCKS1|MCM8|EME1|PRIMPOL|GEN1	-16	geneset1
GO Biological Processes	19	GO:0051656	establishment of organelle localization	19_GO:0051179 localization	-18	4	11	30182	388	1039	54	5.2	0.69	891|1058|1060|1062|1063|2669|3619|3688|3833|3835|3837|4000|4001|4085|5347|5873|5901|7345|7514|7846|8195|9183|9700|9928|10403|10615|10972|11004|23224|23636|25777|26958|29899|51134|51203|54820|54874|54908|55143|55166|55755|57584|79003|79648|80179|81610|81620|81930|83540|84722|84823|89958|283489|284071	CCNB1|CENPA|CENPC|CENPE|CENPF|GEM|INCENP|ITGB1|KIFC1|KIF22|KPNB1|LMNA|LMNB1|MAD2L1|PLK1|RAB27A|RAN|UCHL1|XPO1|TUBA1A|MKKS|ZW10|ESPL1|KIF14|NDC80|SPAG5|TMED10|KIF2C|SYNE2|NUP62|SUN2|COPG2|GPSM2|CEP83|NUSAP1|NDE1|FNBP1L|SPDL1|CDCA8|CENPQ|CDK5RAP2|ARHGAP21|MIS12|MCPH1|MYO19|FAM83D|CDT1|KIF18A|NUF2|PSRC1|LMNB2|SAPCD2|CHAMP1|MEIOC	-16	geneset1
GO Biological Processes	19	GO:0032886	regulation of microtubule-based process	19_GO:0050789 regulation of biological process	-17	5	12	30182	252	1039	43	4.1	0.62	387|402|672|899|2258|2288|3925|4281|4591|5347|6047|6491|6790|7175|7514|8195|9793|10460|10615|10733|22974|23636|26586|29899|55755|55835|56890|56992|79648|79866|80321|81930|84722|85459|157922|163786|220134|221150|254263|255758|284403|348235|348654	RHOA|ARL2|BRCA1|CCNF|FGF13|FKBP4|STMN1|MID1|TRIM37|PLK1|RNF4|STIL|AURKA|TPR|XPO1|MKKS|CKAP5|TACC3|SPAG5|PLK4|TPX2|NUP62|CKAP2|GPSM2|CDK5RAP2|CENPJ|MDM1|KIF15|MCPH1|BORA|CEP70|KIF18A|PSRC1|CEP295|CAMSAP1|SASS6|SKA1|SKA3|CNIH2|DYNLT2B|WDR62|SKA2|GEN1	-16	geneset1
GO Cellular Components	20	GO:0005875	microtubule associated complex		-17	6.3	13	30182	156	1039	34	3.3	0.55	332|3619|3796|3832|3833|3835|4281|6790|7175|8682|9212|9493|9585|9928|10112|11004|11258|23354|24137|27185|54801|54820|54930|55142|55143|56992|79441|81930|89891|93323|115106|124602|146909|255758	BIRC5|INCENP|KIF2A|KIF11|KIFC1|KIF22|MID1|AURKA|TPR|PEA15|AURKB|KIF23|KIF20B|KIF14|KIF20A|KIF2C|DCTN3|HAUS5|KIF4A|DISC1|HAUS6|NDE1|HAUS4|HAUS2|CDCA8|KIF15|HAUS3|KIF18A|DYNC2I2|HAUS8|HAUS1|KIF19|KIF18B|DYNLT2B	-15	geneset1
GO Biological Processes	19	GO:0051169	nuclear transport	19_GO:0051179 localization	-17	5	12	30182	246	1039	42	4	0.61	1434|3621|3837|3838|3843|4000|4851|5566|5571|5901|5902|5905|7175|7329|7514|7919|8086|8536|9688|9939|10073|10189|10204|23165|23636|23649|26060|29107|51319|53371|54535|55110|55705|55706|55795|79023|84324|126549|129138|129401|146059|402569	CSE1L|ING1|KPNB1|KPNA2|IPO5|LMNA|NOTCH1|PRKACA|PRKAG1|RAN|RANBP1|RANGAP1|TPR|UBE2I|XPO1|DDX39B|AAAS|CAMK1|NUP93|RBM8A|SNUPN|ALYREF|NUTF2|NUP205|NUP62|POLA2|APPL1|NXT1|RSRC1|NUP54|CCHCR1|MAGOHB|IPO9|NDC1|PCID2|NUP37|SARNP|ANKLE1|ANKRD54|NUP35|CDAN1|KPNA7	-15	geneset1
GO Biological Processes	19	GO:0006913	nucleocytoplasmic transport	19_GO:0051179 localization	-17	5	12	30182	246	1039	42	4	0.61	1434|3621|3837|3838|3843|4000|4851|5566|5571|5901|5902|5905|7175|7329|7514|7919|8086|8536|9688|9939|10073|10189|10204|23165|23636|23649|26060|29107|51319|53371|54535|55110|55705|55706|55795|79023|84324|126549|129138|129401|146059|402569	CSE1L|ING1|KPNB1|KPNA2|IPO5|LMNA|NOTCH1|PRKACA|PRKAG1|RAN|RANBP1|RANGAP1|TPR|UBE2I|XPO1|DDX39B|AAAS|CAMK1|NUP93|RBM8A|SNUPN|ALYREF|NUTF2|NUP205|NUP62|POLA2|APPL1|NXT1|RSRC1|NUP54|CCHCR1|MAGOHB|IPO9|NDC1|PCID2|NUP37|SARNP|ANKLE1|ANKRD54|NUP35|CDAN1|KPNA7	-15	geneset1
GO Biological Processes	19	GO:1901989	positive regulation of cell cycle phase transition	19_GO:0048518 positive regulation of biological process	-17	7.2	13	30182	121	1039	30	2.9	0.52	891|983|990|994|995|1019|2146|5889|6240|6241|6491|7027|7919|9700|9787|11065|11200|26271|27085|51433|51514|51529|55835|65992|79915|81610|81620|163786|219736|286053	CCNB1|CDK1|CDC6|CDC25B|CDC25C|CDK4|EZH2|RAD51C|RRM1|RRM2|STIL|TFDP1|DDX39B|ESPL1|DLGAP5|UBE2C|CHEK2|FBXO5|MTBP|ANAPC5|DTL|ANAPC11|CENPJ|DDRGK1|ATAD5|FAM83D|CDT1|SASS6|STOX1|NSMCE2	-15	geneset1
GO Cellular Components	20	GO:0043596	nuclear replication fork		-17	15	16	30182	35	1039	18	1.7	0.4	4172|4796|5111|5422|5424|5557|5558|6117|6118|6119|8914|10714|11169|11277|23649|54962|55388|146956	MCM3|TONSL|PCNA|POLA1|POLD1|PRIM1|PRIM2|RPA1|RPA2|RPA3|TIMELESS|POLD3|WDHD1|TREX1|POLA2|TIPIN|MCM10|EME1	-15	geneset1
GO Biological Processes	19	GO:0006282	regulation of DNA repair	19_GO:0050896 response to stimulus	-17	5.3	12	30182	214	1039	39	3.8	0.59	580|672|1111|1660|2305|2521|3146|4968|5111|5429|5888|5932|6118|6605|6877|7398|7468|7515|7913|8089|8193|8914|10155|10635|10721|10902|10933|23514|51377|55010|55063|63979|64769|79000|83933|84250|115004|116028|165918	BARD1|BRCA1|CHEK1|DHX9|FOXM1|FUS|HMGB1|OGG1|PCNA|POLH|RAD51|RBBP8|RPA2|SMARCE1|TAF5|USP1|NSD2|XRCC1|DEK|YEATS4|DPF1|TIMELESS|TRIM28|RAD51AP1|POLQ|BRD8|MORF4L1|SPIDR|UCHL5|PARPBP|ZCWPW1|FIGNL1|MEAF6|AUNIP|HDAC10|SLF1|CGAS|RMI2|RNF168	-15	geneset1
GO Cellular Components	20	GO:0030496	midbody		-17	5.4	12	30182	203	1039	38	3.7	0.58	332|387|983|1060|1062|1063|1894|2079|2669|3619|4751|5347|5885|5901|6790|7184|9055|9212|9493|9585|9928|10112|10615|11113|11258|23636|24137|29127|54443|55143|55165|79801|80817|84722|129138|201161|259266|283489	BIRC5|RHOA|CDK1|CENPC|CENPE|CENPF|ECT2|ERH|GEM|INCENP|NEK2|PLK1|RAD21|RAN|AURKA|HSP90B1|PRC1|AURKB|KIF23|KIF20B|KIF14|KIF20A|SPAG5|CIT|DCTN3|NUP62|KIF4A|RACGAP1|ANLN|CDCA8|CEP55|SHCBP1|CEP44|PSRC1|ANKRD54|CENPV|ASPM|CHAMP1	-15	geneset1
GO Cellular Components	20	GO:0000940	outer kinetochore		-16	27	18	30182	13	1039	12	1.2	0.33	701|891|1063|5347|10403|54908|57405|83540|147841|220134|221150|348235	BUB1B|CCNB1|CENPF|PLK1|NDC80|SPDL1|SPC25|NUF2|SPC24|SKA1|SKA3|SKA2	-15	geneset1
GO Biological Processes	19	GO:0000086	G2/M transition of mitotic cell cycle	19_GO:0009987 cellular process	-16	12	14	30182	49	1039	20	1.9	0.43	805|808|890|891|983|994|995|1017|1111|2305|5347|6790|7465|9088|9833|10657|11113|11200|23194|84930	CALM2|CALM3|CCNA2|CCNB1|CDK1|CDC25B|CDC25C|CDK2|CHEK1|FOXM1|PLK1|AURKA|WEE1|PKMYT1|MELK|KHDRBS1|CIT|CHEK2|FBXL7|MASTL	-14	geneset1
GO Biological Processes	19	GO:0032465	regulation of cytokinesis	19_GO:0050789 regulation of biological process	-16	8.1	13	30182	93	1039	26	2.5	0.48	332|387|675|805|808|990|994|1894|3619|5347|6790|9055|9212|9493|9585|9928|10112|11113|23636|29127|55143|79733|79848|80179|144455|201161	BIRC5|RHOA|BRCA2|CALM2|CALM3|CDC6|CDC25B|ECT2|INCENP|PLK1|AURKA|PRC1|AURKB|KIF23|KIF20B|KIF14|KIF20A|CIT|NUP62|RACGAP1|CDCA8|E2F8|CSPP1|MYO19|E2F7|CENPV	-14	geneset1
GO Cellular Components	20	GO:0071162	CMG complex		-16	29	18	30182	11	1039	11	1.1	0.32	4171|4172|4173|4174|4175|4176|8318|9837|51659|64785|84296	MCM2|MCM3|MCM4|MCM5|MCM6|MCM7|CDC45|GINS1|GINS2|GINS3|GINS4	-14	geneset1
GO Biological Processes	19	GO:0006338	chromatin remodeling	19_GO:0009987 cellular process	-16	3.9	11	30182	378	1039	51	4.9	0.67	1058|1111|1786|2146|3070|3146|3148|4000|4001|4171|4678|5928|5931|6418|6605|6749|6839|6871|7913|8089|8193|8208|8438|8458|8520|10036|10541|10664|11198|11335|11339|23234|23421|23512|25788|26038|50809|51377|54069|54821|55355|55723|55795|79723|84823|132660|144108|201161|201973|387103|401541	CENPA|CHEK1|DNMT1|EZH2|HELLS|HMGB1|HMGB2|LMNA|LMNB1|MCM2|NASP|RBBP4|RBBP7|SET|SMARCE1|SSRP1|SUV39H1|TADA2A|DEK|YEATS4|DPF1|CHAF1B|RAD54L|TTF2|HAT1|CHAF1A|ANP32B|CTCF|SUPT16H|CBX3|OIP5|DNAJC9|ITGB3BP|SUZ12|RAD54B|CHD5|HP1BP3|UCHL5|MIS18A|ERCC6L|HJURP|ASF1B|PCID2|SUV39H2|LMNB2|LIN54|SPTY2D1|CENPV|PRIMPOL|CENPW|CENPP	-14	geneset1
GO Biological Processes	19	GO:0022616	DNA strand elongation	19_GO:0008152 metabolic process	-16	20	16	30182	20	1039	14	1.3	0.36	1763|3978|4172|4173|4176|4361|5111|5422|5426|5983|5984|9837|10714|64858	DNA2|LIG1|MCM3|MCM4|MCM7|MRE11|PCNA|POLA1|POLE|RFC3|RFC4|GINS1|POLD3|DCLRE1B	-14	geneset1
KEGG Pathway	24	hsa04114	Oocyte meiosis		-16	6.7	12	30182	131	1039	30	2.9	0.52	699|805|808|891|983|991|995|996|1017|4085|5347|5566|6790|7533|8243|9088|9126|9133|9134|9232|9700|10971|25847|26271|27127|29882|51433|51529|151648|246184	BUB1|CALM2|CALM3|CCNB1|CDK1|CDC20|CDC25C|CDC27|CDK2|MAD2L1|PLK1|PRKACA|AURKA|YWHAH|SMC1A|PKMYT1|SMC3|CCNB2|CCNE2|PTTG1|ESPL1|YWHAQ|ANAPC13|FBXO5|SMC1B|ANAPC2|ANAPC5|ANAPC11|SGO1|CDC26	-14	geneset1
GO Biological Processes	19	GO:0051382	kinetochore assembly	19_GO:0009987 cellular process	-16	25	17	30182	14	1039	12	1.2	0.33	1058|1060|1062|1063|9735|9787|55839|64105|64946|79003|80152|387103	CENPA|CENPC|CENPE|CENPF|KNTC1|DLGAP5|CENPN|CENPK|CENPH|MIS12|CENPT|CENPW	-14	geneset1
GO Biological Processes	19	GO:0034501	protein localization to kinetochore	19_GO:0051179 localization	-16	25	17	30182	14	1039	12	1.2	0.33	983|7272|9183|9184|9212|9735|27085|54908|55055|57082|79003|283489	CDK1|TTK|ZW10|BUB3|AURKB|KNTC1|MTBP|SPDL1|ZWILCH|KNL1|MIS12|CHAMP1	-14	geneset1
GO Biological Processes	19	GO:1903083	protein localization to condensed chromosome	19_GO:0051179 localization	-16	25	17	30182	14	1039	12	1.2	0.33	983|7272|9183|9184|9212|9735|27085|54908|55055|57082|79003|283489	CDK1|TTK|ZW10|BUB3|AURKB|KNTC1|MTBP|SPDL1|ZWILCH|KNL1|MIS12|CHAMP1	-14	geneset1
GO Cellular Components	20	GO:0031965	nuclear membrane		-16	4.2	11	30182	308	1039	45	4.3	0.63	821|1019|1104|3837|3930|4000|4001|4521|5024|5905|7175|7514|8086|8089|9218|9688|9782|10204|10280|11270|11335|23165|23224|23306|23333|23636|25777|26092|27346|51246|51343|51514|51530|53371|55627|55706|56255|79004|83990|84823|129401|147138|151188|199857|201161	CANX|CDK4|RCC1|KPNB1|LBR|LMNA|LMNB1|NUDT1|P2RX3|RANGAP1|TPR|XPO1|AAAS|YEATS4|VAPA|NUP93|MATR3|NUTF2|SIGMAR1|NRM|CBX3|NUP205|SYNE2|NEMP1|DPY19L1|NUP62|SUN2|TOR1AIP1|TMEM97|SHISA5|FZR1|DTL|ZC3HC1|NUP54|SMPD4|NDC1|TMX4|CUEDC2|BRIP1|LMNB2|NUP35|TMC8|ARL6IP6|ALG14|CENPV	-14	geneset1
GO Biological Processes	19	GO:0006268	DNA unwinding involved in DNA replication	19_GO:0008152 metabolic process	-16	19	16	30182	21	1039	14	1.3	0.36	641|4171|4172|4173|4174|4175|4176|5888|8318|9401|9837|51659|64785|84296	BLM|MCM2|MCM3|MCM4|MCM5|MCM6|MCM7|RAD51|CDC45|RECQL4|GINS1|GINS2|GINS3|GINS4	-14	geneset1
GO Biological Processes	19	GO:0042770	signal transduction in response to DNA damage	19_GO:0023052 signaling	-15	6.4	12	30182	137	1039	30	2.9	0.52	641|672|675|983|1017|1111|1869|2177|2305|4282|4361|4436|5347|6118|9656|11073|11200|11277|29980|51343|51512|51514|54962|63967|79915|83695|83990|90381|144455|146956	BLM|BRCA1|BRCA2|CDK1|CDK2|CHEK1|E2F1|FANCD2|FOXM1|MIF|MRE11|MSH2|PLK1|RPA2|MDC1|TOPBP1|CHEK2|TREX1|DONSON|FZR1|GTSE1|DTL|TIPIN|CLSPN|ATAD5|RHNO1|BRIP1|TICRR|E2F7|EME1	-14	geneset1
GO Biological Processes	19	GO:0044774	mitotic DNA integrity checkpoint signaling	19_GO:0023052 signaling	-15	8.4	13	30182	83	1039	24	2.3	0.47	641|672|983|990|1017|1111|2177|4361|4436|4998|5347|6118|9656|11073|11200|11277|29980|51343|51512|51514|54962|63967|90381|146956	BLM|BRCA1|CDK1|CDC6|CDK2|CHEK1|FANCD2|MRE11|MSH2|ORC1|PLK1|RPA2|MDC1|TOPBP1|CHEK2|TREX1|DONSON|FZR1|GTSE1|DTL|TIPIN|CLSPN|TICRR|EME1	-14	geneset1
KEGG Pathway	24	hsa03460	Fanconi anemia pathway		-15	11	14	30182	54	1039	20	1.9	0.43	641|672|675|2177|2189|5429|5888|5889|6117|6118|6119|7156|7398|29089|55215|80010|83990|84464|116028|146956	BLM|BRCA1|BRCA2|FANCD2|FANCG|POLH|RAD51|RAD51C|RPA1|RPA2|RPA3|TOP3A|USP1|UBE2T|FANCI|RMI1|BRIP1|SLX4|RMI2|EME1	-14	geneset1
GO Cellular Components	20	GO:0031261	DNA replication preinitiation complex		-15	27	17	30182	12	1039	11	1.1	0.32	4171|4172|4173|4174|4175|4176|8318|9837|51659|64785|84296	MCM2|MCM3|MCM4|MCM5|MCM6|MCM7|CDC45|GINS1|GINS2|GINS3|GINS4	-13	geneset1
GO Biological Processes	19	GO:1902969	mitotic DNA replication	19_GO:0008152 metabolic process	-15	27	17	30182	12	1039	11	1.1	0.32	675|3978|4171|4172|4173|4175|5422|5888|8318|9837|64785	BRCA2|LIG1|MCM2|MCM3|MCM4|MCM6|POLA1|RAD51|CDC45|GINS1|GINS3	-13	geneset1
GO Biological Processes	19	GO:0006271	DNA strand elongation involved in DNA replication	19_GO:0008152 metabolic process	-15	23	16	30182	15	1039	12	1.2	0.33	1763|3978|4172|4173|4176|5111|5422|5426|5983|5984|9837|10714	DNA2|LIG1|MCM3|MCM4|MCM7|PCNA|POLA1|POLE|RFC3|RFC4|GINS1|POLD3	-13	geneset1
GO Biological Processes	19	GO:0010638	positive regulation of organelle organization	19_GO:0048518 positive regulation of biological process	-15	3.3	10	30182	506	1039	58	5.6	0.71	387|402|1017|1786|2237|3184|4361|4751|5885|6382|6491|6790|7175|7416|9141|9212|9270|9662|9700|9787|9793|9918|10051|10146|10155|10592|10615|10635|10733|10979|22843|23137|23310|23397|23636|29781|29899|49856|51203|51377|51433|51466|51529|54892|55329|55755|55835|64151|80199|80856|81620|84250|84464|84722|85459|93974|163786|286053	RHOA|ARL2|CDK2|DNMT1|FEN1|HNRNPD|MRE11|NEK2|RAD21|SDC1|STIL|AURKA|TPR|VDAC1|PDCD5|AURKB|ITGB1BP1|CEP135|ESPL1|DLGAP5|CKAP5|NCAPD2|SMC4|G3BP1|TRIM28|SMC2|SPAG5|RAD51AP1|PLK4|FERMT2|PPM1E|SMC5|NCAPD3|NCAPH|NUP62|NCAPH2|GPSM2|WRAP73|NUSAP1|UCHL5|ANAPC5|EVL|ANAPC11|NCAPG2|MNS1|CDK5RAP2|CENPJ|NCAPG|FUZ|LNPK|CDT1|SLF1|SLX4|PSRC1|CEP295|ATP5IF1|SASS6|NSMCE2	-13	geneset1
KEGG Pathway	24	hsa03430	Mismatch repair		-15	18	15	30182	23	1039	14	1.3	0.36	3978|4436|5111|5424|5981|5982|5983|5984|5985|6117|6118|6119|9156|10714	LIG1|MSH2|PCNA|POLD1|RFC1|RFC2|RFC3|RFC4|RFC5|RPA1|RPA2|RPA3|EXO1|POLD3	-13	geneset1
GO Biological Processes	19	GO:0007080	mitotic metaphase plate congression	19_GO:0051179 localization	-15	11	13	30182	51	1039	19	1.8	0.42	891|1060|1062|3833|3835|3837|9183|9928|10403|11004|23636|54908|55143|79003|81620|81930|83540|84722|283489	CCNB1|CENPC|CENPE|KIFC1|KIF22|KPNB1|ZW10|KIF14|NDC80|KIF2C|NUP62|SPDL1|CDCA8|MIS12|CDT1|KIF18A|NUF2|PSRC1|CHAMP1	-13	geneset1
GO Biological Processes	19	GO:0010639	negative regulation of organelle organization	19_GO:0048519 negative regulation of biological process	-15	3.9	10	30182	341	1039	46	4.4	0.64	672|699|701|899|991|1063|1111|2258|2288|3925|4000|4085|4171|4281|4591|5347|5885|7153|7175|7272|7515|8195|9183|9184|9319|9700|9735|10198|10403|11130|22974|26271|26586|27085|54908|55055|55755|56890|57405|80119|83540|83903|84464|147841|167227|347240	BRCA1|BUB1|BUB1B|CCNF|CDC20|CENPF|CHEK1|FGF13|FKBP4|STMN1|LMNA|MAD2L1|MCM2|MID1|TRIM37|PLK1|RAD21|TOP2A|TPR|TTK|XRCC1|MKKS|ZW10|BUB3|TRIP13|ESPL1|KNTC1|MPHOSPH9|NDC80|ZWINT|TPX2|FBXO5|CKAP2|MTBP|SPDL1|ZWILCH|CDK5RAP2|MDM1|SPC25|PIF1|NUF2|HASPIN|SLX4|SPC24|DCP2|KIF24	-13	geneset1
GO Biological Processes	19	GO:0071459	protein localization to chromosome, centromeric region	19_GO:0051179 localization	-15	13	14	30182	39	1039	17	1.6	0.39	701|983|1058|7272|9183|9184|9212|9735|10664|23137|27085|54908|55055|57082|79003|83903|283489	BUB1B|CDK1|CENPA|TTK|ZW10|BUB3|AURKB|KNTC1|CTCF|SMC5|MTBP|SPDL1|ZWILCH|KNL1|MIS12|HASPIN|CHAMP1	-13	geneset1
KEGG Pathway	24	hsa03013	Nucleocytoplasmic transport		-15	7	12	30182	108	1039	26	2.5	0.48	1434|3837|3838|3843|5901|5905|6613|7175|7329|7514|7919|8086|9688|9939|10073|10189|23165|23636|29107|53371|55110|55705|55706|79023|129401|402569	CSE1L|KPNB1|KPNA2|IPO5|RAN|RANGAP1|SUMO2|TPR|UBE2I|XPO1|DDX39B|AAAS|NUP93|RBM8A|SNUPN|ALYREF|NUP205|NUP62|NXT1|NUP54|MAGOHB|IPO9|NDC1|NUP37|NUP35|KPNA7	-13	geneset1
GO Biological Processes	19	GO:0051640	organelle localization	19_GO:0051179 localization	-14	3.2	9.7	30182	519	1039	58	5.6	0.71	891|1058|1060|1062|1063|2669|3619|3688|3833|3835|3837|4000|4001|4085|5347|5873|5901|7345|7514|7846|8195|9183|9700|9787|9928|10403|10615|10972|11004|23224|23636|25777|26001|26958|29899|51134|51203|54820|54874|54908|55143|55166|55755|57584|79003|79648|80179|81610|81620|81930|83540|84722|84823|89958|259266|283489|284071|100820829	CCNB1|CENPA|CENPC|CENPE|CENPF|GEM|INCENP|ITGB1|KIFC1|KIF22|KPNB1|LMNA|LMNB1|MAD2L1|PLK1|RAB27A|RAN|UCHL1|XPO1|TUBA1A|MKKS|ZW10|ESPL1|DLGAP5|KIF14|NDC80|SPAG5|TMED10|KIF2C|SYNE2|NUP62|SUN2|RNF167|COPG2|GPSM2|CEP83|NUSAP1|NDE1|FNBP1L|SPDL1|CDCA8|CENPQ|CDK5RAP2|ARHGAP21|MIS12|MCPH1|MYO19|FAM83D|CDT1|KIF18A|NUF2|PSRC1|LMNB2|SAPCD2|ASPM|CHAMP1|MEIOC|MYZAP	-13	geneset1
GO Cellular Components	20	GO:0030894	replisome		-14	22	16	30182	16	1039	12	1.2	0.33	4172|5111|5422|5424|5557|5558|6117|6118|6119|10714|23649|29980	MCM3|PCNA|POLA1|POLD1|PRIM1|PRIM2|RPA1|RPA2|RPA3|POLD3|POLA2|DONSON	-13	geneset1
GO Biological Processes	19	GO:1900264	positive regulation of DNA-directed DNA polymerase activity	19_GO:0048518 positive regulation of biological process	-14	25	16	30182	13	1039	11	1.1	0.32	5111|5982|5983|5984|5985|9837|51659|63922|64785|79075|84296	PCNA|RFC2|RFC3|RFC4|RFC5|GINS1|GINS2|CHTF18|GINS3|DSCC1|GINS4	-13	geneset1
GO Biological Processes	19	GO:1900262	regulation of DNA-directed DNA polymerase activity	19_GO:0008152 metabolic process	-14	25	16	30182	13	1039	11	1.1	0.32	5111|5982|5983|5984|5985|9837|51659|63922|64785|79075|84296	PCNA|RFC2|RFC3|RFC4|RFC5|GINS1|GINS2|CHTF18|GINS3|DSCC1|GINS4	-13	geneset1
GO Biological Processes	19	GO:0051298	centrosome duplication	19_GO:0009987 cellular process	-14	13	14	30182	35	1039	16	1.5	0.38	675|1017|6491|9662|9793|10403|10733|22995|54820|55755|55835|80817|85459|116840|163786|284403	BRCA2|CDK2|STIL|CEP135|CKAP5|NDC80|PLK4|CEP152|NDE1|CDK5RAP2|CENPJ|CEP44|CEP295|CNTROB|SASS6|WDR62	-12	geneset1
GO Biological Processes	19	GO:0051302	regulation of cell division	19_GO:0050789 regulation of biological process	-14	5.1	11	30182	187	1039	33	3.2	0.54	332|387|641|675|805|808|990|994|1894|3619|5347|6790|6871|7060|7423|9055|9212|9270|9493|9585|9928|10112|11113|23636|29127|55143|79733|79848|80179|144455|146909|201161|259266	BIRC5|RHOA|BLM|BRCA2|CALM2|CALM3|CDC6|CDC25B|ECT2|INCENP|PLK1|AURKA|TADA2A|THBS4|VEGFB|PRC1|AURKB|ITGB1BP1|KIF23|KIF20B|KIF14|KIF20A|CIT|NUP62|RACGAP1|CDCA8|E2F8|CSPP1|MYO19|E2F7|KIF18B|CENPV|ASPM	-12	geneset1
GO Biological Processes	19	GO:0000077	DNA damage checkpoint signaling	19_GO:0023052 signaling	-14	6.9	11	30182	105	1039	25	2.4	0.48	641|672|983|1017|1111|1869|2177|4361|4436|5347|6118|9656|11073|11200|11277|29980|51343|51512|51514|54962|63967|83695|83990|90381|146956	BLM|BRCA1|CDK1|CDK2|CHEK1|E2F1|FANCD2|MRE11|MSH2|PLK1|RPA2|MDC1|TOPBP1|CHEK2|TREX1|DONSON|FZR1|GTSE1|DTL|TIPIN|CLSPN|RHNO1|BRIP1|TICRR|EME1	-12	geneset1
GO Biological Processes	19	GO:0044773	mitotic DNA damage checkpoint signaling	19_GO:0023052 signaling	-14	8.1	12	30182	79	1039	22	2.1	0.45	641|672|983|1017|1111|2177|4361|4436|5347|6118|9656|11073|11200|11277|29980|51343|51512|51514|54962|63967|90381|146956	BLM|BRCA1|CDK1|CDK2|CHEK1|FANCD2|MRE11|MSH2|PLK1|RPA2|MDC1|TOPBP1|CHEK2|TREX1|DONSON|FZR1|GTSE1|DTL|TIPIN|CLSPN|TICRR|EME1	-12	geneset1
GO Biological Processes	19	GO:0000723	telomere maintenance	19_GO:0008152 metabolic process	-14	7.2	12	30182	97	1039	24	2.3	0.47	641|675|1763|2237|4361|5111|5888|5889|5981|6117|6118|6119|7515|9134|9156|9401|10728|23137|51377|64858|79677|80119|84464|286053	BLM|BRCA2|DNA2|FEN1|MRE11|PCNA|RAD51|RAD51C|RFC1|RPA1|RPA2|RPA3|XRCC1|CCNE2|EXO1|RECQL4|PTGES3|SMC5|UCHL5|DCLRE1B|SMC6|PIF1|SLX4|NSMCE2	-12	geneset1
GO Biological Processes	19	GO:0008608	attachment of spindle microtubules to kinetochore	19_GO:0009987 cellular process	-14	16	14	30182	26	1039	14	1.3	0.36	1060|1062|9184|9212|10403|11004|57082|57405|79003|81620|83540|147841|151648|283489	CENPC|CENPE|BUB3|AURKB|NDC80|KIF2C|KNL1|SPC25|MIS12|CDT1|NUF2|SPC24|SGO1|CHAMP1	-12	geneset1
GO Biological Processes	19	GO:1901992	positive regulation of mitotic cell cycle phase transition	19_GO:0048518 positive regulation of biological process	-14	7	11	30182	99	1039	24	2.3	0.47	891|983|990|994|995|1019|5889|6240|6241|6491|7027|9700|9787|11065|26271|27085|51433|51514|51529|55835|81620|163786|219736|286053	CCNB1|CDK1|CDC6|CDC25B|CDC25C|CDK4|RAD51C|RRM1|RRM2|STIL|TFDP1|ESPL1|DLGAP5|UBE2C|FBXO5|MTBP|ANAPC5|DTL|ANAPC11|CENPJ|CDT1|SASS6|STOX1|NSMCE2	-12	geneset1
GO Biological Processes	19	GO:0031109	microtubule polymerization or depolymerization	19_GO:0009987 cellular process	-13	9.5	12	30182	58	1039	19	1.8	0.42	2258|3796|3925|7283|7846|9793|10426|11004|22974|26271|54820|55142|55835|81930|121441|124602|146909|347240|440145	FGF13|KIF2A|STMN1|TUBG1|TUBA1A|CKAP5|TUBGCP3|KIF2C|TPX2|FBXO5|NDE1|HAUS2|CENPJ|KIF18A|NEDD1|KIF19|KIF18B|KIF24|MZT1	-12	geneset1
GO Cellular Components	20	GO:0090734	site of DNA damage		-13	6.6	11	30182	110	1039	25	2.4	0.48	4000|4361|4796|5429|5888|6117|6118|6119|7515|8914|10092|10293|10951|11335|23137|23468|55345|56852|79000|79677|79968|84250|115004|157570|165918	LMNA|MRE11|TONSL|POLH|RAD51|RPA1|RPA2|RPA3|XRCC1|TIMELESS|ARPC5|TRAIP|CBX1|CBX3|SMC5|CBX5|ZGRF1|RAD18|AUNIP|SMC6|WDR76|SLF1|CGAS|ESCO2|RNF168	-12	geneset1
GO Biological Processes	19	GO:0007062	sister chromatid cohesion	19_GO:0009987 cellular process	-13	11	13	30182	45	1039	17	1.6	0.39	699|701|991|3835|4361|5347|5885|5889|8243|9126|23047|27127|79075|83903|151246|151648|157570	BUB1|BUB1B|CDC20|KIF22|MRE11|PLK1|RAD21|RAD51C|SMC1A|SMC3|PDS5B|SMC1B|DSCC1|HASPIN|SGO2|SGO1|ESCO2	-12	geneset1
GO Biological Processes	19	GO:0006298	mismatch repair	19_GO:0050896 response to stimulus	-13	15	14	30182	28	1039	14	1.3	0.36	3978|4436|4595|5111|6117|6118|6119|9156|10535|10714|11277|79621|84153|84515	LIG1|MSH2|MUTYH|PCNA|RPA1|RPA2|RPA3|EXO1|RNASEH2A|POLD3|TREX1|RNASEH2B|RNASEH2C|MCM8	-11	geneset1
GO Biological Processes	19	GO:0070507	regulation of microtubule cytoskeleton organization	19_GO:0050789 regulation of biological process	-13	5.4	10	30182	155	1039	29	2.8	0.51	387|402|2258|2288|3925|4281|5347|6047|6491|7175|9793|10460|10615|22974|23636|26586|29899|55755|55835|56992|79866|80321|81930|84722|157922|163786|220134|221150|348235	RHOA|ARL2|FGF13|FKBP4|STMN1|MID1|PLK1|RNF4|STIL|TPR|CKAP5|TACC3|SPAG5|TPX2|NUP62|CKAP2|GPSM2|CDK5RAP2|CENPJ|KIF15|BORA|CEP70|KIF18A|PSRC1|CAMSAP1|SASS6|SKA1|SKA3|SKA2	-11	geneset1
GO Biological Processes	19	GO:0140527	reciprocal homologous recombination	19_GO:0008152 metabolic process	-13	9.5	12	30182	55	1039	18	1.7	0.4	2177|4361|5885|5888|5889|6847|7153|8438|9319|11144|25788|29893|80010|83990|84057|84464|126549|146956	FANCD2|MRE11|RAD21|RAD51|RAD51C|SYCP1|TOP2A|RAD54L|TRIP13|DMC1|RAD54B|PSMC3IP|RMI1|BRIP1|MND1|SLX4|ANKLE1|EME1	-11	geneset1
GO Biological Processes	19	GO:0007131	reciprocal meiotic recombination	19_GO:0022414 reproductive process	-13	9.5	12	30182	55	1039	18	1.7	0.4	2177|4361|5885|5888|5889|6847|7153|8438|9319|11144|25788|29893|80010|83990|84057|84464|126549|146956	FANCD2|MRE11|RAD21|RAD51|RAD51C|SYCP1|TOP2A|RAD54L|TRIP13|DMC1|RAD54B|PSMC3IP|RMI1|BRIP1|MND1|SLX4|ANKLE1|EME1	-11	geneset1
GO Biological Processes	19	GO:0045931	positive regulation of mitotic cell cycle	19_GO:0048518 positive regulation of biological process	-13	5.9	10	30182	129	1039	26	2.5	0.48	675|891|983|990|994|995|1019|5889|6240|6241|6491|6790|7027|9700|9787|11065|26271|27085|51433|51514|51529|55835|81620|163786|219736|286053	BRCA2|CCNB1|CDK1|CDC6|CDC25B|CDC25C|CDK4|RAD51C|RRM1|RRM2|STIL|AURKA|TFDP1|ESPL1|DLGAP5|UBE2C|FBXO5|MTBP|ANAPC5|DTL|ANAPC11|CENPJ|CDT1|SASS6|STOX1|NSMCE2	-11	geneset1
GO Cellular Components	20	GO:0051233	spindle midzone		-13	12	13	30182	36	1039	15	1.4	0.37	990|1062|2669|3619|5347|6790|9055|9212|9585|9928|29127|55143|81930|146909|201161	CDC6|CENPE|GEM|INCENP|PLK1|AURKA|PRC1|AURKB|KIF20B|KIF14|RACGAP1|CDCA8|KIF18A|KIF18B|CENPV	-11	geneset1
GO Biological Processes	19	GO:0032200	telomere organization	19_GO:0009987 cellular process	-12	5.8	10	30182	130	1039	26	2.5	0.48	641|675|1763|2146|2237|4361|5111|5888|5889|5981|6117|6118|6119|7515|8520|9134|9156|9401|10728|23137|51377|64858|79677|80119|84464|286053	BLM|BRCA2|DNA2|EZH2|FEN1|MRE11|PCNA|RAD51|RAD51C|RFC1|RPA1|RPA2|RPA3|XRCC1|HAT1|CCNE2|EXO1|RECQL4|PTGES3|SMC5|UCHL5|DCLRE1B|SMC6|PIF1|SLX4|NSMCE2	-11	geneset1
GO Biological Processes	19	GO:2001252	positive regulation of chromosome organization	19_GO:0048518 positive regulation of biological process	-12	6.3	11	30182	111	1039	24	2.3	0.47	1017|1786|2237|3184|4361|4751|5885|7175|9212|9918|10051|10155|10592|23137|23310|23397|29781|51377|54892|64151|81620|84250|84464|286053	CDK2|DNMT1|FEN1|HNRNPD|MRE11|NEK2|RAD21|TPR|AURKB|NCAPD2|SMC4|TRIM28|SMC2|SMC5|NCAPD3|NCAPH|NCAPH2|UCHL5|NCAPG2|NCAPG|CDT1|SLF1|SLX4|NSMCE2	-11	geneset1
GO Biological Processes	19	GO:0050657	nucleic acid transport	19_GO:0051179 localization	-12	5.3	10	30182	154	1039	28	2.7	0.5	1070|1660|3837|5901|6432|7175|7514|7884|7919|8086|9688|9793|9939|10073|10189|10204|23089|23165|23636|29074|29107|53371|55110|55706|55795|79023|84324|129401	CETN3|DHX9|KPNB1|RAN|SRSF7|TPR|XPO1|SLBP|DDX39B|AAAS|NUP93|CKAP5|RBM8A|SNUPN|ALYREF|NUTF2|PEG10|NUP205|NUP62|MRPL18|NXT1|NUP54|MAGOHB|NDC1|PCID2|NUP37|SARNP|NUP35	-11	geneset1
GO Biological Processes	19	GO:0050658	RNA transport	19_GO:0051179 localization	-12	5.3	10	30182	154	1039	28	2.7	0.5	1070|1660|3837|5901|6432|7175|7514|7884|7919|8086|9688|9793|9939|10073|10189|10204|23089|23165|23636|29074|29107|53371|55110|55706|55795|79023|84324|129401	CETN3|DHX9|KPNB1|RAN|SRSF7|TPR|XPO1|SLBP|DDX39B|AAAS|NUP93|CKAP5|RBM8A|SNUPN|ALYREF|NUTF2|PEG10|NUP205|NUP62|MRPL18|NXT1|NUP54|MAGOHB|NDC1|PCID2|NUP37|SARNP|NUP35	-11	geneset1
GO Biological Processes	19	GO:0090266	regulation of mitotic cell cycle spindle assembly checkpoint	19_GO:0023052 signaling	-12	17	14	30182	21	1039	12	1.2	0.33	332|891|3619|4085|7175|9212|10403|55143|55755|55795|81620|348654	BIRC5|CCNB1|INCENP|MAD2L1|TPR|AURKB|NDC80|CDCA8|CDK5RAP2|PCID2|CDT1|GEN1	-11	geneset1
GO Biological Processes	19	GO:1903504	regulation of mitotic spindle checkpoint	19_GO:0023052 signaling	-12	17	14	30182	21	1039	12	1.2	0.33	332|891|3619|4085|7175|9212|10403|55143|55755|55795|81620|348654	BIRC5|CCNB1|INCENP|MAD2L1|TPR|AURKB|NDC80|CDCA8|CDK5RAP2|PCID2|CDT1|GEN1	-11	geneset1
GO Biological Processes	19	GO:0090231	regulation of spindle checkpoint	19_GO:0023052 signaling	-12	17	14	30182	21	1039	12	1.2	0.33	332|891|3619|4085|7175|9212|10403|55143|55755|55795|81620|348654	BIRC5|CCNB1|INCENP|MAD2L1|TPR|AURKB|NDC80|CDCA8|CDK5RAP2|PCID2|CDT1|GEN1	-11	geneset1
GO Cellular Components	20	GO:0000152	nuclear ubiquitin ligase complex		-12	11	12	30182	44	1039	16	1.5	0.38	580|672|675|701|991|996|5888|11065|25847|27338|29882|51343|51433|51529|84733|246184	BARD1|BRCA1|BRCA2|BUB1B|CDC20|CDC27|RAD51|UBE2C|ANAPC13|UBE2S|ANAPC2|FZR1|ANAPC5|ANAPC11|CBX2|CDC26	-11	geneset1
GO Biological Processes	19	GO:2000779	regulation of double-strand break repair	19_GO:0050896 response to stimulus	-12	5.7	10	30182	133	1039	26	2.5	0.48	1111|2305|2521|4968|5888|5932|6118|6605|7468|7913|8089|8193|8914|10635|10721|10902|10933|23514|55010|55063|63979|64769|79000|84250|115004|116028	CHEK1|FOXM1|FUS|OGG1|RAD51|RBBP8|RPA2|SMARCE1|NSD2|DEK|YEATS4|DPF1|TIMELESS|RAD51AP1|POLQ|BRD8|MORF4L1|SPIDR|PARPBP|ZCWPW1|FIGNL1|MEAF6|AUNIP|SLF1|CGAS|RMI2	-11	geneset1
GO Biological Processes	19	GO:0034504	protein localization to nucleus	19_GO:0051179 localization	-12	4.7	9.7	30182	191	1039	31	3	0.53	402|580|1434|3068|3621|3837|3838|3843|4000|4001|4851|5347|5901|5905|7175|7295|7514|9688|10073|10204|23636|23649|25777|26060|26092|29107|53371|55705|84823|129401|402569	ARL2|BARD1|CSE1L|HDGF|ING1|KPNB1|KPNA2|IPO5|LMNA|LMNB1|NOTCH1|PLK1|RAN|RANGAP1|TPR|TXN|XPO1|NUP93|SNUPN|NUTF2|NUP62|POLA2|SUN2|APPL1|TOR1AIP1|NXT1|NUP54|IPO9|LMNB2|NUP35|KPNA7	-11	geneset1
GO Biological Processes	19	GO:0051236	establishment of RNA localization	19_GO:0051179 localization	-12	5.2	10	30182	156	1039	28	2.7	0.5	1070|1660|3837|5901|6432|7175|7514|7884|7919|8086|9688|9793|9939|10073|10189|10204|23089|23165|23636|29074|29107|53371|55110|55706|55795|79023|84324|129401	CETN3|DHX9|KPNB1|RAN|SRSF7|TPR|XPO1|SLBP|DDX39B|AAAS|NUP93|CKAP5|RBM8A|SNUPN|ALYREF|NUTF2|PEG10|NUP205|NUP62|MRPL18|NXT1|NUP54|MAGOHB|NDC1|PCID2|NUP37|SARNP|NUP35	-11	geneset1
GO Biological Processes	19	GO:0000018	regulation of DNA recombination	19_GO:0008152 metabolic process	-12	5.6	10	30182	134	1039	26	2.5	0.48	641|1111|2521|3838|4361|4436|5888|5932|6118|7468|8089|8914|10189|10635|10721|10902|10933|23514|55010|55063|63979|64769|79915|115004|116028|126549	BLM|CHEK1|FUS|KPNA2|MRE11|MSH2|RAD51|RBBP8|RPA2|NSD2|YEATS4|TIMELESS|ALYREF|RAD51AP1|POLQ|BRD8|MORF4L1|SPIDR|PARPBP|ZCWPW1|FIGNL1|MEAF6|ATAD5|CGAS|RMI2|ANKLE1	-11	geneset1
GO Biological Processes	19	GO:0031297	replication fork processing	19_GO:0008152 metabolic process	-12	10	12	30182	45	1039	16	1.5	0.38	580|641|672|675|1763|4361|4796|5111|5888|5932|10189|10293|64710|146956|201973|348654	BARD1|BLM|BRCA1|BRCA2|DNA2|MRE11|TONSL|PCNA|RAD51|RBBP8|ALYREF|TRAIP|NUCKS1|EME1|PRIMPOL|GEN1	-10	geneset1
GO Biological Processes	19	GO:0009314	response to radiation	19_GO:0050896 response to stimulus	-12	3.2	8.8	30182	446	1039	49	4.7	0.66	580|641|672|675|1032|1111|1894|1965|2177|2189|2237|3150|3627|3688|4436|4914|4968|5111|5424|5429|5888|6011|7295|7398|7516|7846|8243|8438|9212|9768|10635|10714|11073|11200|11277|23514|25788|27087|51435|51514|54962|55872|56160|63979|64710|83695|90381|165918|201973	BARD1|BLM|BRCA1|BRCA2|CDKN2D|CHEK1|ECT2|EIF2S1|FANCD2|FANCG|FEN1|HMGN1|CXCL10|ITGB1|MSH2|NTRK1|OGG1|PCNA|POLD1|POLH|RAD51|GRK1|TXN|USP1|XRCC2|TUBA1A|SMC1A|RAD54L|AURKB|PCLAF|RAD51AP1|POLD3|TOPBP1|CHEK2|TREX1|SPIDR|RAD54B|B3GAT1|SCARA3|DTL|TIPIN|PBK|NSMCE3|FIGNL1|NUCKS1|RHNO1|TICRR|RNF168|PRIMPOL	-10	geneset1
GO Biological Processes	19	GO:0040001	establishment of mitotic spindle localization	19_GO:0051179 localization	-12	11	12	30182	39	1039	15	1.4	0.37	1058|3688|3837|4085|5347|9183|9700|10403|29899|51203|54820|54908|55755|79648|89958	CENPA|ITGB1|KPNB1|MAD2L1|PLK1|ZW10|ESPL1|NDC80|GPSM2|NUSAP1|NDE1|SPDL1|CDK5RAP2|MCPH1|SAPCD2	-10	geneset1
GO Biological Processes	19	GO:0000731	DNA synthesis involved in DNA repair	19_GO:0050896 response to stimulus	-12	11	12	30182	39	1039	15	1.4	0.37	1032|5111|5422|5424|5426|5427|5429|5983|6240|6847|9768|10714|11277|51514|201973	CDKN2D|PCNA|POLA1|POLD1|POLE|POLE2|POLH|RFC3|RRM1|SYCP1|PCLAF|POLD3|TREX1|DTL|PRIMPOL	-10	geneset1
GO Biological Processes	19	GO:0032467	positive regulation of cytokinesis	19_GO:0048518 positive regulation of biological process	-12	10	12	30182	46	1039	16	1.5	0.38	332|387|990|994|1894|3619|9212|9493|9585|9928|11113|23636|29127|55143|79848|201161	BIRC5|RHOA|CDC6|CDC25B|ECT2|INCENP|AURKB|KIF23|KIF20B|KIF14|CIT|NUP62|RACGAP1|CDCA8|CSPP1|CENPV	-10	geneset1
KEGG Pathway	24	hsa03410	Base excision repair		-12	12	12	30182	33	1039	14	1.3	0.36	2237|3146|3978|4595|4968|5111|5424|5426|5427|7515|10714|27301|55247|56655	FEN1|HMGB1|LIG1|MUTYH|OGG1|PCNA|POLD1|POLE|POLE2|XRCC1|POLD3|APEX2|NEIL3|POLE4	-10	geneset1
GO Biological Processes	19	GO:0000281	mitotic cytokinesis	19_GO:0009987 cellular process	-12	7.4	11	30182	79	1039	20	1.9	0.43	332|387|1058|1894|3619|3925|5347|9212|9493|9700|10112|11113|24137|26586|29127|51203|54443|55143|55165|116840	BIRC5|RHOA|CENPA|ECT2|INCENP|STMN1|PLK1|AURKB|KIF23|ESPL1|KIF20A|CIT|KIF4A|CKAP2|RACGAP1|NUSAP1|ANLN|CDCA8|CEP55|CNTROB	-10	geneset1
GO Biological Processes	19	GO:0031055	chromatin remodeling at centromere	19_GO:0009987 cellular process	-12	29	15	30182	8	1039	8	0.77	0.27	1058|4678|11339|23421|54069|55355|387103|401541	CENPA|NASP|OIP5|ITGB3BP|MIS18A|HJURP|CENPW|CENPP	-10	geneset1
GO Biological Processes	19	GO:0034080	CENP-A containing chromatin assembly	19_GO:0009987 cellular process	-12	29	15	30182	8	1039	8	0.77	0.27	1058|4678|11339|23421|54069|55355|387103|401541	CENPA|NASP|OIP5|ITGB3BP|MIS18A|HJURP|CENPW|CENPP	-10	geneset1
GO Biological Processes	19	GO:1905821	positive regulation of chromosome condensation	19_GO:0048518 positive regulation of biological process	-12	29	15	30182	8	1039	8	0.77	0.27	9918|10051|10592|23310|23397|29781|54892|64151	NCAPD2|SMC4|SMC2|NCAPD3|NCAPH|NCAPH2|NCAPG2|NCAPG	-10	geneset1
GO Cellular Components	20	GO:0000796	condensin complex		-12	29	15	30182	8	1039	8	0.77	0.27	9918|10051|10592|23310|23397|29781|54892|64151	NCAPD2|SMC4|SMC2|NCAPD3|NCAPH|NCAPH2|NCAPG2|NCAPG	-10	geneset1
GO Cellular Components	20	GO:0043601	nuclear replisome		-12	21	14	30182	14	1039	10	0.96	0.3	4172|5422|5424|5557|5558|6117|6118|6119|10714|23649	MCM3|POLA1|POLD1|PRIM1|PRIM2|RPA1|RPA2|RPA3|POLD3|POLA2	-10	geneset1
GO Cellular Components	20	GO:0032993	protein-DNA complex		-12	4.3	9.3	30182	225	1039	33	3.2	0.54	1058|4171|4172|4173|4174|4175|4176|5111|5422|5424|5437|5557|5558|6117|6118|6119|6670|8089|8318|9837|10714|10902|10933|11277|23512|23649|29980|50809|51659|64769|64785|84250|84296	CENPA|MCM2|MCM3|MCM4|MCM5|MCM6|MCM7|PCNA|POLA1|POLD1|POLR2H|PRIM1|PRIM2|RPA1|RPA2|RPA3|SP3|YEATS4|CDC45|GINS1|POLD3|BRD8|MORF4L1|TREX1|SUZ12|POLA2|DONSON|HP1BP3|GINS2|MEAF6|GINS3|SLF1|GINS4	-10	geneset1
GO Biological Processes	19	GO:0045143	homologous chromosome segregation	19_GO:0022414 reproductive process	-12	8.3	11	30182	63	1039	18	1.7	0.4	1060|2177|4361|5347|6847|9134|9232|9319|9700|11144|29893|55063|55706|83990|84057|256126|284071|339834	CENPC|FANCD2|MRE11|PLK1|SYCP1|CCNE2|PTTG1|TRIP13|ESPL1|DMC1|PSMC3IP|ZCWPW1|NDC1|BRIP1|MND1|SYCE2|MEIOC|IHO1	-10	geneset1
GO Biological Processes	19	GO:0080135	regulation of cellular response to stress	19_GO:0050896 response to stimulus	-12	2.6	8.2	30182	726	1039	65	6.3	0.75	580|672|675|1032|1111|1660|1719|2305|2521|3146|4281|4282|4616|4968|5052|5111|5429|5888|5932|6118|6605|6877|7295|7398|7416|7468|7515|7873|7913|7919|8089|8193|8382|8914|10134|10155|10162|10488|10635|10721|10902|10933|11200|23514|26271|51377|54780|55010|55063|55872|56950|63979|64769|65992|79000|79621|79915|79968|83933|84250|115004|116028|126549|165918|220042	BARD1|BRCA1|BRCA2|CDKN2D|CHEK1|DHX9|DHFR|FOXM1|FUS|HMGB1|MID1|MIF|GADD45B|OGG1|PRDX1|PCNA|POLH|RAD51|RBBP8|RPA2|SMARCE1|TAF5|TXN|USP1|VDAC1|NSD2|XRCC1|MANF|DEK|DDX39B|YEATS4|DPF1|NME5|TIMELESS|BCAP31|TRIM28|LPCAT3|CREB3|RAD51AP1|POLQ|BRD8|MORF4L1|CHEK2|SPIDR|FBXO5|UCHL5|NSMCE4A|PARPBP|ZCWPW1|PBK|SMYD2|FIGNL1|MEAF6|DDRGK1|AUNIP|RNASEH2B|ATAD5|WDR76|HDAC10|SLF1|CGAS|RMI2|ANKLE1|RNF168|DDIAS	-10	geneset1
GO Biological Processes	19	GO:0006284	base-excision repair	19_GO:0050896 response to stimulus	-12	11	12	30182	41	1039	15	1.4	0.37	1763|2237|3978|4595|4968|5111|5424|5426|6117|6118|6119|7515|10721|27301|55247	DNA2|FEN1|LIG1|MUTYH|OGG1|PCNA|POLD1|POLE|RPA1|RPA2|RPA3|XRCC1|POLQ|APEX2|NEIL3	-10	geneset1
GO Biological Processes	19	GO:0060623	regulation of chromosome condensation	19_GO:0050789 regulation of biological process	-11	24	14	30182	11	1039	9	0.87	0.29	9918|10051|10592|23310|23397|29781|54892|64151|79648	NCAPD2|SMC4|SMC2|NCAPD3|NCAPH|NCAPH2|NCAPG2|NCAPG|MCPH1	-9.9	geneset1
GO Biological Processes	19	GO:0007143	female meiotic nuclear division	19_GO:0022414 reproductive process	-11	12	12	30182	35	1039	14	1.3	0.36	994|5347|5889|6790|7153|7272|9133|9319|10403|23397|26271|29781|84930|284071	CDC25B|PLK1|RAD51C|AURKA|TOP2A|TTK|CCNB2|TRIP13|NDC80|NCAPH|FBXO5|NCAPH2|MASTL|MEIOC	-9.9	geneset1
GO Biological Processes	19	GO:0098534	centriole assembly	19_GO:0009987 cellular process	-11	13	12	30182	29	1039	13	1.3	0.34	1017|9662|10733|22995|23636|55755|55835|80817|85459|116840|163786|284403|729440	CDK2|CEP135|PLK4|CEP152|NUP62|CDK5RAP2|CENPJ|CEP44|CEP295|CNTROB|SASS6|WDR62|CCDC61	-9.9	geneset1
GO Biological Processes	19	GO:0010972	negative regulation of G2/M transition of mitotic cell cycle	19_GO:0048519 negative regulation of biological process	-11	8	11	30182	65	1039	18	1.7	0.4	580|641|672|983|990|1111|4361|4998|5347|5885|5932|9212|11073|29980|51343|51514|63967|90381	BARD1|BLM|BRCA1|CDK1|CDC6|CHEK1|MRE11|ORC1|PLK1|RAD21|RBBP8|AURKB|TOPBP1|DONSON|FZR1|DTL|CLSPN|TICRR	-9.8	geneset1
GO Biological Processes	19	GO:0006312	mitotic recombination	19_GO:0008152 metabolic process	-11	17	13	30182	19	1039	11	1.1	0.32	675|4436|5888|5889|7515|11144|23137|25788|79677|286053|348654	BRCA2|MSH2|RAD51|RAD51C|XRCC1|DMC1|SMC5|RAD54B|SMC6|NSMCE2|GEN1	-9.8	geneset1
GO Biological Processes	19	GO:0030174	regulation of DNA-templated DNA replication initiation	19_GO:0008152 metabolic process	-11	19	13	30182	15	1039	10	0.96	0.3	1017|4171|4172|4173|4174|4175|4176|51053|81620|90381	CDK2|MCM2|MCM3|MCM4|MCM5|MCM6|MCM7|GMNN|CDT1|TICRR	-9.7	geneset1
GO Cellular Components	20	GO:0034399	nuclear periphery		-11	5.1	9.5	30182	147	1039	26	2.5	0.48	641|1063|4000|4001|4968|5111|5422|5885|6605|6839|7041|7175|8089|8243|8520|9126|9360|9688|9782|23165|24137|29128|30827|84823|84844|387103	BLM|CENPF|LMNA|LMNB1|OGG1|PCNA|POLA1|RAD21|SMARCE1|SUV39H1|TGFB1I1|TPR|YEATS4|SMC1A|HAT1|SMC3|PPIG|NUP93|MATR3|NUP205|KIF4A|UHRF1|CXXC1|LMNB2|PHF5A|CENPW	-9.6	geneset1
GO Biological Processes	19	GO:1902750	negative regulation of cell cycle G2/M phase transition	19_GO:0048519 negative regulation of biological process	-11	7.8	11	30182	67	1039	18	1.7	0.4	580|641|672|983|990|1111|4361|4998|5347|5885|5932|9212|11073|29980|51343|51514|63967|90381	BARD1|BLM|BRCA1|CDK1|CDC6|CHEK1|MRE11|ORC1|PLK1|RAD21|RBBP8|AURKB|TOPBP1|DONSON|FZR1|DTL|CLSPN|TICRR	-9.6	geneset1
GO Biological Processes	19	GO:0044265	cellular macromolecule catabolic process	19_GO:0008152 metabolic process	-11	2.5	8	30182	779	1039	67	6.4	0.76	821|899|991|996|1763|1773|2237|3184|5686|5688|5690|5695|5701|5708|5715|6047|6790|6921|7041|7184|7329|7345|7398|8078|8266|9928|9939|10213|10273|10535|11065|11157|11277|23194|23658|25804|25847|26001|26233|27185|27338|29128|29882|51009|51160|51343|51377|51433|51514|51529|51690|54431|55110|55629|55872|57819|78991|79102|79621|81858|83590|84153|92305|122416|165918|167227|246184	CANX|CCNF|CDC20|CDC27|DNA2|DNASE1|FEN1|HNRNPD|PSMA5|PSMA7|PSMB2|PSMB7|PSMC2|PSMD2|PSMD9|RNF4|AURKA|ELOC|TGFB1I1|HSP90B1|UBE2I|UCHL1|USP1|USP5|UBL4A|KIF14|RBM8A|PSMD14|STUB1|RNASEH2A|UBE2C|LSM6|TREX1|FBXL7|LSM5|LSM4|ANAPC13|RNF167|FBXL6|DISC1|UBE2S|UHRF1|ANAPC2|DERL2|VPS28|FZR1|UCHL5|ANAPC5|DTL|ANAPC11|LSM7|DNAJC10|MAGOHB|PNRC2|PBK|LSM2|PCYOX1L|RNF26|RNASEH2B|SHARPIN|TMUB1|RNASEH2C|TMEM129|ANKRD9|…	-9.6	geneset1
GO Biological Processes	19	GO:0044818	mitotic G2/M transition checkpoint	19_GO:0023052 signaling	-11	9.1	11	30182	51	1039	16	1.5	0.38	580|641|672|983|990|1111|4361|4998|5347|5932|11073|29980|51343|51514|63967|90381	BARD1|BLM|BRCA1|CDK1|CDC6|CHEK1|MRE11|ORC1|PLK1|RBBP8|TOPBP1|DONSON|FZR1|DTL|CLSPN|TICRR	-9.6	geneset1
GO Biological Processes	19	GO:0006403	RNA localization	19_GO:0051179 localization	-11	4.7	9.2	30182	174	1039	28	2.7	0.5	1070|1660|3837|5901|6432|7175|7514|7884|7919|8086|9688|9793|9939|10073|10189|10204|23089|23165|23636|29074|29107|53371|55110|55706|55795|79023|84324|129401	CETN3|DHX9|KPNB1|RAN|SRSF7|TPR|XPO1|SLBP|DDX39B|AAAS|NUP93|CKAP5|RBM8A|SNUPN|ALYREF|NUTF2|PEG10|NUP205|NUP62|MRPL18|NXT1|NUP54|MAGOHB|NDC1|PCID2|NUP37|SARNP|NUP35	-9.4	geneset1
GO Biological Processes	19	GO:0015931	nucleobase-containing compound transport	19_GO:0051179 localization	-11	4.2	9	30182	212	1039	31	3	0.53	1070|1660|2030|3837|5901|6432|7175|7514|7884|7919|8086|9688|9793|9939|10073|10189|10204|23089|23165|23636|29074|29107|53371|55110|55508|55706|55795|79023|84324|129401|347734	CETN3|DHX9|SLC29A1|KPNB1|RAN|SRSF7|TPR|XPO1|SLBP|DDX39B|AAAS|NUP93|CKAP5|RBM8A|SNUPN|ALYREF|NUTF2|PEG10|NUP205|NUP62|MRPL18|NXT1|NUP54|MAGOHB|SLC35E3|NDC1|PCID2|NUP37|SARNP|NUP35|SLC35B2	-9.4	geneset1
GO Cellular Components	20	GO:0005643	nuclear pore		-11	6.3	9.9	30182	97	1039	21	2	0.44	1070|3837|3843|4085|5901|5902|5905|7175|7329|8086|9688|10073|10204|23165|23636|29107|53371|55706|55795|79023|129401	CETN3|KPNB1|IPO5|MAD2L1|RAN|RANBP1|RANGAP1|TPR|UBE2I|AAAS|NUP93|SNUPN|NUTF2|NUP205|NUP62|NXT1|NUP54|NDC1|PCID2|NUP37|NUP35	-9.4	geneset1
GO Biological Processes	19	GO:0090232	positive regulation of spindle checkpoint	19_GO:0023052 signaling	-11	22	14	30182	12	1039	9	0.87	0.29	332|3619|4085|7175|9212|10403|55143|55795|348654	BIRC5|INCENP|MAD2L1|TPR|AURKB|NDC80|CDCA8|PCID2|GEN1	-9.4	geneset1
GO Biological Processes	19	GO:0000727	double-strand break repair via break-induced replication	19_GO:0050896 response to stimulus	-11	22	14	30182	12	1039	9	0.87	0.29	4171|4172|4173|4174|4175|4176|8318|51659|84296	MCM2|MCM3|MCM4|MCM5|MCM6|MCM7|CDC45|GINS2|GINS4	-9.4	geneset1
GO Biological Processes	19	GO:0090267	positive regulation of mitotic cell cycle spindle assembly checkpoint	19_GO:0023052 signaling	-11	22	14	30182	12	1039	9	0.87	0.29	332|3619|4085|7175|9212|10403|55143|55795|348654	BIRC5|INCENP|MAD2L1|TPR|AURKB|NDC80|CDCA8|PCID2|GEN1	-9.4	geneset1
GO Biological Processes	19	GO:0051653	spindle localization	19_GO:0051179 localization	-11	8.1	10	30182	61	1039	17	1.6	0.39	1058|3688|3837|4085|5347|9183|9700|10403|10615|29899|51203|54820|54908|55755|79648|89958|259266	CENPA|ITGB1|KPNB1|MAD2L1|PLK1|ZW10|ESPL1|NDC80|SPAG5|GPSM2|NUSAP1|NDE1|SPDL1|CDK5RAP2|MCPH1|SAPCD2|ASPM	-9.3	geneset1
GO Biological Processes	19	GO:0061640	cytoskeleton-dependent cytokinesis	19_GO:0009987 cellular process	-11	5.9	9.7	30182	108	1039	22	2.1	0.45	332|387|1058|1894|3619|3925|5347|9212|9493|9700|10112|11113|11258|24137|26586|29127|51203|54443|55143|55165|116840|151011	BIRC5|RHOA|CENPA|ECT2|INCENP|STMN1|PLK1|AURKB|KIF23|ESPL1|KIF20A|CIT|DCTN3|KIF4A|CKAP2|RACGAP1|NUSAP1|ANLN|CDCA8|CEP55|CNTROB|SEPTIN10	-9.3	geneset1
GO Biological Processes	19	GO:0045739	positive regulation of DNA repair	19_GO:0048518 positive regulation of biological process	-11	5.4	9.4	30182	130	1039	24	2.3	0.47	672|1660|2305|2521|3146|5111|5932|6605|7398|7515|8089|8193|8914|10155|10635|10902|10933|23514|51377|55063|64769|83933|84250|165918	BRCA1|DHX9|FOXM1|FUS|HMGB1|PCNA|RBBP8|SMARCE1|USP1|XRCC1|YEATS4|DPF1|TIMELESS|TRIM28|RAD51AP1|BRD8|MORF4L1|SPIDR|UCHL5|ZCWPW1|MEAF6|HDAC10|SLF1|RNF168	-9.3	geneset1
GO Cellular Components	20	GO:0005680	anaphase-promoting complex		-11	15	12	30182	21	1039	11	1.1	0.32	701|991|996|11065|25847|27338|29882|51343|51433|51529|246184	BUB1B|CDC20|CDC27|UBE2C|ANAPC13|UBE2S|ANAPC2|FZR1|ANAPC5|ANAPC11|CDC26	-9.2	geneset1
KEGG Pathway	24	hsa03040	Spliceosome		-11	4.9	9.2	30182	154	1039	26	2.5	0.48	2521|6427|6432|6626|6632|6634|6635|6637|7919|8683|9939|10189|10465|10772|10992|11157|23350|23658|25804|27258|27316|51645|51690|55110|57819|84844	FUS|SRSF2|SRSF7|SNRPA|SNRPD1|SNRPD3|SNRPE|SNRPG|DDX39B|SRSF9|RBM8A|ALYREF|PPIH|SRSF10|SF3B2|LSM6|U2SURP|LSM5|LSM4|LSM3|RBMX|PPIL1|LSM7|MAGOHB|LSM2|PHF5A	-9.2	geneset1
GO Biological Processes	19	GO:0046605	regulation of centrosome cycle	19_GO:0050789 regulation of biological process	-11	8.6	11	30182	54	1039	16	1.5	0.38	672|899|4591|6491|6790|7514|10733|23636|55755|55835|56890|79648|85459|163786|284403|348654	BRCA1|CCNF|TRIM37|STIL|AURKA|XPO1|PLK4|NUP62|CDK5RAP2|CENPJ|MDM1|MCPH1|CEP295|SASS6|WDR62|GEN1	-9.2	geneset1
GO Biological Processes	19	GO:0000910	cytokinesis	19_GO:0009987 cellular process	-11	5.8	9.5	30182	110	1039	22	2.1	0.45	332|387|1058|1894|3619|3925|5347|9212|9493|9700|10112|11113|11258|24137|26586|29127|51203|54443|55143|55165|116840|151011	BIRC5|RHOA|CENPA|ECT2|INCENP|STMN1|PLK1|AURKB|KIF23|ESPL1|KIF20A|CIT|DCTN3|KIF4A|CKAP2|RACGAP1|NUSAP1|ANLN|CDCA8|CEP55|CNTROB|SEPTIN10	-9.2	geneset1
GO Cellular Components	20	GO:0000792	heterochromatin		-11	6.8	9.9	30182	81	1039	19	1.8	0.42	1058|1060|1786|2146|3070|3619|6839|10155|10951|11335|23310|23468|23512|26038|29128|79968|84733|146956|157570	CENPA|CENPC|DNMT1|EZH2|HELLS|INCENP|SUV39H1|TRIM28|CBX1|CBX3|NCAPD3|CBX5|SUZ12|CHD5|UHRF1|WDR76|CBX2|EME1|ESCO2	-9.1	geneset1
KEGG Pathway	24	hsa03420	Nucleotide excision repair		-11	9.3	11	30182	47	1039	15	1.4	0.37	3978|5111|5424|5426|5427|5981|5982|5983|5984|5985|6117|6118|6119|10714|56655	LIG1|PCNA|POLD1|POLE|POLE2|RFC1|RFC2|RFC3|RFC4|RFC5|RPA1|RPA2|RPA3|POLD3|POLE4	-9.1	geneset1
GO Cellular Components	20	GO:0005871	kinesin complex		-11	9.3	11	30182	47	1039	15	1.4	0.37	3796|3832|3833|3835|9493|9585|9928|10112|11004|27185|54820|56992|81930|124602|146909	KIF2A|KIF11|KIFC1|KIF22|KIF23|KIF20B|KIF14|KIF20A|KIF2C|DISC1|NDE1|KIF15|KIF18A|KIF19|KIF18B	-9.1	geneset1
GO Biological Processes	19	GO:0051347	positive regulation of transferase activity	19_GO:0065007 biological regulation	-11	2.8	8	30182	522	1039	51	4.9	0.67	387|805|808|990|991|994|1062|1894|2013|2146|3150|3184|4282|4361|4751|4914|5111|5347|5558|5571|5982|5983|5984|5985|7295|7329|8325|8536|9212|9270|9837|9928|10273|10728|10979|11065|22974|27338|51343|51659|63922|63967|64785|79075|79866|80829|84296|84722|84930|219736|376497	RHOA|CALM2|CALM3|CDC6|CDC20|CDC25B|CENPE|ECT2|EMP2|EZH2|HMGN1|HNRNPD|MIF|MRE11|NEK2|NTRK1|PCNA|PLK1|PRIM2|PRKAG1|RFC2|RFC3|RFC4|RFC5|TXN|UBE2I|FZD8|CAMK1|AURKB|ITGB1BP1|GINS1|KIF14|STUB1|PTGES3|FERMT2|UBE2C|TPX2|UBE2S|FZR1|GINS2|CHTF18|CLSPN|GINS3|DSCC1|BORA|ZFP91|GINS4|PSRC1|MASTL|STOX1|SLC27A1	-9.1	geneset1
GO Biological Processes	19	GO:1901970	positive regulation of mitotic sister chromatid separation	19_GO:0048518 positive regulation of biological process	-10	17	13	30182	17	1039	10	0.96	0.3	332|3619|9212|9700|9787|51433|51529|55143|81620|286053	BIRC5|INCENP|AURKB|ESPL1|DLGAP5|ANAPC5|ANAPC11|CDCA8|CDT1|NSMCE2	-9	geneset1
KEGG Pathway	24	hsa04914	Progesterone-mediated oocyte maturation		-10	6	9.5	30182	102	1039	21	2	0.44	699|890|891|983|994|995|996|1017|3835|4085|5347|5566|6790|9088|9133|25847|29882|51343|51433|51529|246184	BUB1|CCNA2|CCNB1|CDK1|CDC25B|CDC25C|CDC27|CDK2|KIF22|MAD2L1|PLK1|PRKACA|AURKA|PKMYT1|CCNB2|ANAPC13|ANAPC2|FZR1|ANAPC5|ANAPC11|CDC26	-9	geneset1
GO Biological Processes	19	GO:0051293	establishment of spindle localization	19_GO:0051179 localization	-10	8.3	10	30182	56	1039	16	1.5	0.38	1058|3688|3837|4085|5347|9183|9700|10403|10615|29899|51203|54820|54908|55755|79648|89958	CENPA|ITGB1|KPNB1|MAD2L1|PLK1|ZW10|ESPL1|NDC80|SPAG5|GPSM2|NUSAP1|NDE1|SPDL1|CDK5RAP2|MCPH1|SAPCD2	-8.9	geneset1
GO Biological Processes	19	GO:0051231	spindle elongation	19_GO:0009987 cellular process	-10	20	13	30182	13	1039	9	0.87	0.29	332|3619|3832|9055|9212|9493|24137|29127|55143	BIRC5|INCENP|KIF11|PRC1|AURKB|KIF23|KIF4A|RACGAP1|CDCA8	-8.9	geneset1
GO Biological Processes	19	GO:0007276	gamete generation	19_GO:0022414 reproductive process	-10	2.4	7.6	30182	760	1039	64	6.2	0.75	675|994|995|1869|2177|2189|3148|3688|3973|4436|4603|4851|5050|5347|5566|5571|5806|5889|5901|6790|6847|7153|7272|7345|8195|8382|9133|9232|9319|9389|9468|9702|10134|10403|10549|10657|11020|11144|23139|23397|26038|26271|29127|29781|51460|55063|55329|55706|55723|57082|63979|64847|65010|79925|80025|81930|83990|84515|84930|139886|259266|284071|286464|339834	BRCA2|CDC25B|CDC25C|E2F1|FANCD2|FANCG|HMGB2|ITGB1|LHCGR|MSH2|MYBL1|NOTCH1|PAFAH1B3|PLK1|PRKACA|PRKAG1|PTX3|RAD51C|RAN|AURKA|SYCP1|TOP2A|TTK|UCHL1|MKKS|NME5|CCNB2|PTTG1|TRIP13|SLC22A14|PCYT1B|CEP57|BCAP31|NDC80|PRDX4|KHDRBS1|IFT27|DMC1|MAST2|NCAPH|CHD5|FBXO5|RACGAP1|NCAPH2|SFMBT1|ZCWPW1|MNS1|NDC1|ASF1B|KNL1|FIGNL1|SPATA20|SLC26A6|SPEF2|PANK2|KIF18A|BRIP1|MCM8|MASTL|SPIN4|ASPM|MEIOC|CFAP47|IHO1	-8.8	geneset1
GO Biological Processes	19	GO:0051028	mRNA transport	19_GO:0051179 localization	-10	5.3	9.1	30182	127	1039	23	2.2	0.46	1070|1660|6432|7175|7514|7884|7919|8086|9688|9939|10189|10204|23089|23165|23636|29107|53371|55110|55706|55795|79023|84324|129401	CETN3|DHX9|SRSF7|TPR|XPO1|SLBP|DDX39B|AAAS|NUP93|RBM8A|ALYREF|NUTF2|PEG10|NUP205|NUP62|NXT1|NUP54|MAGOHB|NDC1|PCID2|NUP37|SARNP|NUP35	-8.7	geneset1
GO Biological Processes	19	GO:0007099	centriole replication	19_GO:0009987 cellular process	-10	14	12	30182	23	1039	11	1.1	0.32	1017|9662|10733|22995|55755|55835|80817|85459|116840|163786|284403	CDK2|CEP135|PLK4|CEP152|CDK5RAP2|CENPJ|CEP44|CEP295|CNTROB|SASS6|WDR62	-8.7	geneset1
GO Biological Processes	19	GO:0000076	DNA replication checkpoint signaling	19_GO:0023052 signaling	-10	16	12	30182	18	1039	10	0.96	0.3	990|1763|4998|8318|8914|11073|54962|63967|81620|90381	CDC6|DNA2|ORC1|CDC45|TIMELESS|TOPBP1|TIPIN|CLSPN|CDT1|TICRR	-8.7	geneset1
GO Biological Processes	19	GO:0051988	regulation of attachment of spindle microtubules to kinetochore	19_GO:0050789 regulation of biological process	-10	16	12	30182	18	1039	10	0.96	0.3	332|891|1894|3619|4751|9212|10615|29127|55143|90417	BIRC5|CCNB1|ECT2|INCENP|NEK2|AURKB|SPAG5|RACGAP1|CDCA8|KNSTRN	-8.7	geneset1
GO Biological Processes	19	GO:0006997	nucleus organization	19_GO:0009987 cellular process	-10	4.9	8.9	30182	141	1039	24	2.3	0.47	983|1104|1111|3148|4000|4001|5347|6839|6847|7175|7329|7443|8815|9688|23165|23306|25777|26038|26092|53371|55706|80346|84823|129401	CDK1|RCC1|CHEK1|HMGB2|LMNA|LMNB1|PLK1|SUV39H1|SYCP1|TPR|UBE2I|VRK1|BANF1|NUP93|NUP205|NEMP1|SUN2|CHD5|TOR1AIP1|NUP54|NDC1|REEP4|LMNB2|NUP35	-8.6	geneset1
GO Biological Processes	19	GO:0051170	import into nucleus	19_GO:0051179 localization	-9.9	5.4	9	30182	119	1039	22	2.1	0.45	1434|3621|3837|3838|3843|4000|4851|5571|5901|7175|9688|10073|10204|23636|23649|26060|29107|53371|55705|129401|146059|402569	CSE1L|ING1|KPNB1|KPNA2|IPO5|LMNA|NOTCH1|PRKAG1|RAN|TPR|NUP93|SNUPN|NUTF2|NUP62|POLA2|APPL1|NXT1|NUP54|IPO9|NUP35|CDAN1|KPNA7	-8.5	geneset1
GO Cellular Components	20	GO:1990498	mitotic spindle microtubule		-9.9	19	12	30182	14	1039	9	0.87	0.29	7283|23354|54801|54930|55142|79441|85459|93323|115106	TUBG1|HAUS5|HAUS6|HAUS4|HAUS2|HAUS3|CEP295|HAUS8|HAUS1	-8.5	geneset1
GO Biological Processes	19	GO:0070979	protein K11-linked ubiquitination	19_GO:0008152 metabolic process	-9.9	12	11	30182	30	1039	12	1.2	0.33	996|6047|11065|25847|27338|29089|29882|51343|51433|51529|79102|246184	CDC27|RNF4|UBE2C|ANAPC13|UBE2S|UBE2T|ANAPC2|FZR1|ANAPC5|ANAPC11|RNF26|CDC26	-8.5	geneset1
GO Biological Processes	19	GO:2001022	positive regulation of response to DNA damage stimulus	19_GO:0048518 positive regulation of biological process	-9.9	4.5	8.6	30182	167	1039	26	2.5	0.48	672|1660|2305|2521|3146|5111|5932|6605|7398|7515|8089|8193|8914|10155|10635|10902|10933|23514|51377|54780|55063|64769|83933|84250|126549|165918	BRCA1|DHX9|FOXM1|FUS|HMGB1|PCNA|RBBP8|SMARCE1|USP1|XRCC1|YEATS4|DPF1|TIMELESS|TRIM28|RAD51AP1|BRD8|MORF4L1|SPIDR|UCHL5|NSMCE4A|ZCWPW1|MEAF6|HDAC10|SLF1|ANKLE1|RNF168	-8.5	geneset1
GO Biological Processes	19	GO:0051129	negative regulation of cellular component organization	19_GO:0048519 negative regulation of biological process	-9.9	2.5	7.5	30182	703	1039	60	5.8	0.72	387|672|699|701|899|991|1063|1111|2258|2288|3146|3627|3925|3949|3958|4000|4085|4171|4281|4591|4851|5201|5347|5780|5885|7153|7175|7272|7515|7533|8195|9183|9184|9270|9319|9700|9735|9928|10198|10403|11130|22974|26271|26278|26586|27085|51466|54908|55055|55755|56890|57405|80119|83540|83903|84464|147138|147841|167227|347240	RHOA|BRCA1|BUB1|BUB1B|CCNF|CDC20|CENPF|CHEK1|FGF13|FKBP4|HMGB1|CXCL10|STMN1|LDLR|LGALS3|LMNA|MAD2L1|MCM2|MID1|TRIM37|NOTCH1|PFDN1|PLK1|PTPN9|RAD21|TOP2A|TPR|TTK|XRCC1|YWHAH|MKKS|ZW10|BUB3|ITGB1BP1|TRIP13|ESPL1|KNTC1|KIF14|MPHOSPH9|NDC80|ZWINT|TPX2|FBXO5|SACS|CKAP2|MTBP|EVL|SPDL1|ZWILCH|CDK5RAP2|MDM1|SPC25|PIF1|NUF2|HASPIN|SLX4|TMC8|SPC24|DCP2|KIF24	-8.4	geneset1
GO Cellular Components	20	GO:0042575	DNA polymerase complex		-9.8	15	12	30182	19	1039	10	0.96	0.3	4172|5422|5424|5426|5427|5557|5558|10714|23649|56655	MCM3|POLA1|POLD1|POLE|POLE2|PRIM1|PRIM2|POLD3|POLA2|POLE4	-8.4	geneset1
GO Biological Processes	19	GO:2000278	regulation of DNA biosynthetic process	19_GO:0008152 metabolic process	-9.8	5.3	8.9	30182	121	1039	22	2.1	0.45	1111|3184|4751|5111|5982|5983|5984|5985|7027|7398|9212|9837|10728|51659|63922|64769|64785|79075|79960|80119|84296|167227	CHEK1|HNRNPD|NEK2|PCNA|RFC2|RFC3|RFC4|RFC5|TFDP1|USP1|AURKB|GINS1|PTGES3|GINS2|CHTF18|MEAF6|GINS3|DSCC1|JADE1|PIF1|GINS4|DCP2	-8.4	geneset1
GO Biological Processes	19	GO:0010569	regulation of double-strand break repair via homologous recombination	19_GO:0050896 response to stimulus	-9.6	6.9	9.4	30182	72	1039	17	1.6	0.39	1111|2521|5888|5932|6118|8089|8914|10635|10721|10902|10933|23514|55010|63979|64769|115004|116028	CHEK1|FUS|RAD51|RBBP8|RPA2|YEATS4|TIMELESS|RAD51AP1|POLQ|BRD8|MORF4L1|SPIDR|PARPBP|FIGNL1|MEAF6|CGAS|RMI2	-8.2	geneset1
GO Biological Processes	19	GO:0000022	mitotic spindle elongation	19_GO:0009987 cellular process	-9.5	21	13	30182	11	1039	8	0.77	0.27	332|3619|9055|9212|9493|24137|29127|55143	BIRC5|INCENP|PRC1|AURKB|KIF23|KIF4A|RACGAP1|CDCA8	-8.1	geneset1
GO Biological Processes	19	GO:0051256	mitotic spindle midzone assembly	19_GO:0009987 cellular process	-9.5	21	13	30182	11	1039	8	0.77	0.27	332|3619|9055|9212|9493|24137|29127|55143	BIRC5|INCENP|PRC1|AURKB|KIF23|KIF4A|RACGAP1|CDCA8	-8.1	geneset1
GO Biological Processes	19	GO:1902806	regulation of cell cycle G1/S phase transition	19_GO:0050789 regulation of biological process	-9.5	3.9	8.1	30182	214	1039	29	2.8	0.51	990|1017|1031|1032|1869|2146|4291|5933|6118|6240|6241|6491|6605|7027|7465|8193|9928|11200|11277|26060|27085|51512|55835|65992|79960|81610|144455|163786|219736	CDC6|CDK2|CDKN2C|CDKN2D|E2F1|EZH2|MLF1|RBL1|RPA2|RRM1|RRM2|STIL|SMARCE1|TFDP1|WEE1|DPF1|KIF14|CHEK2|TREX1|APPL1|MTBP|GTSE1|CENPJ|DDRGK1|JADE1|FAM83D|E2F7|SASS6|STOX1	-8.1	geneset1
GO Biological Processes	19	GO:0051781	positive regulation of cell division	19_GO:0048518 positive regulation of biological process	-9.5	5.9	9	30182	93	1039	19	1.8	0.42	332|387|990|994|1894|3619|7060|7423|9212|9270|9493|9585|9928|11113|23636|29127|55143|79848|201161	BIRC5|RHOA|CDC6|CDC25B|ECT2|INCENP|THBS4|VEGFB|AURKB|ITGB1BP1|KIF23|KIF20B|KIF14|CIT|NUP62|RACGAP1|CDCA8|CSPP1|CENPV	-8.1	geneset1
GO Cellular Components	20	GO:0140534	endoplasmic reticulum protein-containing complex		-9.4	5.1	8.6	30182	126	1039	22	2.1	0.45	2923|5589|6184|6185|7184|8733|9183|11277|23065|23204|23478|51009|54431|55176|55831|56851|60559|79071|84061|171546|199857|284361	PDIA3|PRKCSH|RPN1|RPN2|HSP90B1|GPAA1|ZW10|TREX1|EMC1|ARL6IP1|SEC11A|DERL2|DNAJC10|SEC61A2|EMC3|EMC7|SPCS3|ELOVL6|MAGT1|SPTSSA|ALG14|EMC10	-8.1	geneset1
GO Biological Processes	19	GO:0090224	regulation of spindle organization	19_GO:0050789 regulation of biological process	-9.4	8.7	9.9	30182	47	1039	14	1.3	0.36	5347|6047|6491|7175|10460|10615|22974|23636|29899|55835|56992|79866|84722|163786	PLK1|RNF4|STIL|TPR|TACC3|SPAG5|TPX2|NUP62|GPSM2|CENPJ|KIF15|BORA|PSRC1|SASS6	-8.1	geneset1
GO Biological Processes	19	GO:0051445	regulation of meiotic cell cycle	19_GO:0022414 reproductive process	-9.4	7.3	9.5	30182	64	1039	16	1.5	0.38	991|994|995|996|7272|9319|10635|25847|26271|29882|51343|51433|51529|246184|259266|284071	CDC20|CDC25B|CDC25C|CDC27|TTK|TRIP13|RAD51AP1|ANAPC13|FBXO5|ANAPC2|FZR1|ANAPC5|ANAPC11|CDC26|ASPM|MEIOC	-8	geneset1
GO Biological Processes	19	GO:0051053	negative regulation of DNA metabolic process	19_GO:0048519 negative regulation of biological process	-9.4	4.6	8.5	30182	150	1039	24	2.3	0.47	641|675|990|1111|4436|4968|6282|7515|8914|10155|10721|26271|29980|51053|54962|55010|79000|80119|81620|84464|115004|116028|126549|167227	BLM|BRCA2|CDC6|CHEK1|MSH2|OGG1|S100A11|XRCC1|TIMELESS|TRIM28|POLQ|FBXO5|DONSON|GMNN|TIPIN|PARPBP|AUNIP|PIF1|CDT1|SLX4|CGAS|RMI2|ANKLE1|DCP2	-8	geneset1
GO Biological Processes	19	GO:0022412	cellular process involved in reproduction in multicellular organism	19_GO:0022414 reproductive process	-9.4	2.9	7.6	30182	426	1039	43	4.1	0.62	675|994|2189|3148|3688|4436|4603|5347|5566|5806|5889|5901|6790|6847|7153|7272|7345|8195|8382|9133|9319|9389|9702|10403|11144|23139|23397|26038|26271|29781|55329|57082|63979|65010|79925|80025|81930|83990|84930|259266|284071|286464|339834	BRCA2|CDC25B|FANCG|HMGB2|ITGB1|MSH2|MYBL1|PLK1|PRKACA|PTX3|RAD51C|RAN|AURKA|SYCP1|TOP2A|TTK|UCHL1|MKKS|NME5|CCNB2|TRIP13|SLC22A14|CEP57|NDC80|DMC1|MAST2|NCAPH|CHD5|FBXO5|NCAPH2|MNS1|KNL1|FIGNL1|SLC26A6|SPEF2|PANK2|KIF18A|BRIP1|MASTL|ASPM|MEIOC|CFAP47|IHO1	-8	geneset1
GO Cellular Components	20	GO:0042555	MCM complex		-9.4	25	13	30182	8	1039	7	0.67	0.25	4171|4172|4173|4174|4175|4176|84515	MCM2|MCM3|MCM4|MCM5|MCM6|MCM7|MCM8	-8	geneset1
GO Cellular Components	20	GO:0070652	HAUS complex		-9.4	25	13	30182	8	1039	7	0.67	0.25	23354|54801|54930|55142|79441|93323|115106	HAUS5|HAUS6|HAUS4|HAUS2|HAUS3|HAUS8|HAUS1	-8	geneset1
GO Biological Processes	19	GO:0051294	establishment of spindle orientation	19_GO:0051179 localization	-9.2	9.2	9.9	30182	41	1039	13	1.3	0.34	1058|3688|4085|5347|9183|10403|10615|29899|54820|54908|55755|79648|89958	CENPA|ITGB1|MAD2L1|PLK1|ZW10|NDC80|SPAG5|GPSM2|NDE1|SPDL1|CDK5RAP2|MCPH1|SAPCD2	-7.8	geneset1
GO Biological Processes	19	GO:0030261	chromosome condensation	19_GO:0009987 cellular process	-9.2	9.2	9.9	30182	41	1039	13	1.3	0.34	983|5347|7153|9918|10051|10592|23137|23310|23397|29781|51203|54892|64151	CDK1|PLK1|TOP2A|NCAPD2|SMC4|SMC2|SMC5|NCAPD3|NCAPH|NCAPH2|NUSAP1|NCAPG2|NCAPG	-7.8	geneset1
GO Biological Processes	19	GO:0000132	establishment of mitotic spindle orientation	19_GO:0051179 localization	-9.1	10	10	30182	34	1039	12	1.2	0.33	1058|3688|4085|5347|9183|10403|29899|54820|54908|55755|79648|89958	CENPA|ITGB1|MAD2L1|PLK1|ZW10|NDC80|GPSM2|NDE1|SPDL1|CDK5RAP2|MCPH1|SAPCD2	-7.8	geneset1
GO Biological Processes	19	GO:1902115	regulation of organelle assembly	19_GO:0050789 regulation of biological process	-9.1	3.9	8	30182	207	1039	28	2.7	0.5	387|672|4591|5347|6047|6382|6491|7175|9662|10146|10198|10615|10733|23224|23636|29899|49856|55329|55755|55835|56890|56992|80199|85459|116840|163786|255758|347240	RHOA|BRCA1|TRIM37|PLK1|RNF4|SDC1|STIL|TPR|CEP135|G3BP1|MPHOSPH9|SPAG5|PLK4|SYNE2|NUP62|GPSM2|WRAP73|MNS1|CDK5RAP2|CENPJ|MDM1|KIF15|FUZ|CEP295|CNTROB|SASS6|DYNLT2B|KIF24	-7.8	geneset1
GO Biological Processes	19	GO:0044782	cilium organization	19_GO:0009987 cellular process	-9.1	3.1	7.5	30182	356	1039	38	3.7	0.58	2622|4851|5116|6790|8195|8382|10309|10733|11020|25886|27077|27185|50807|51134|51524|54874|55329|55835|57560|64792|65062|79600|79770|79925|80199|80321|84131|89891|93594|123811|124602|139212|166379|197335|219844|255758|286464|347240	GAS8|NOTCH1|PCNT|AURKA|MKKS|NME5|CCNO|PLK4|IFT27|POC1A|B9D1|DISC1|ASAP1|CEP83|TMEM138|FNBP1L|MNS1|CENPJ|IFT80|IFT22|TMEM237|TCTN1|TXNDC15|SPEF2|FUZ|CEP70|CEP78|DYNC2I2|TBC1D31|CEP20|KIF19|DNAAF6|BBS12|WDR90|HYLS1|DYNLT2B|CFAP47|KIF24	-7.7	geneset1
KEGG Pathway	24	hsa05166	Human T-cell leukemia virus 1 infection		-9.1	3.8	7.9	30182	222	1039	29	2.8	0.51	701|821|890|991|996|1017|1019|1031|1111|1869|1870|4085|5566|5901|5902|7416|7514|9133|9134|9184|9232|9700|10488|11200|25847|29882|51433|51529|246184	BUB1B|CANX|CCNA2|CDC20|CDC27|CDK2|CDK4|CDKN2C|CHEK1|E2F1|E2F2|MAD2L1|PRKACA|RAN|RANBP1|VDAC1|XPO1|CCNB2|CCNE2|BUB3|PTTG1|ESPL1|CREB3|CHEK2|ANAPC13|ANAPC2|ANAPC5|ANAPC11|CDC26	-7.7	geneset1
KEGG Pathway	24	hsa04218	Cellular senescence		-9.1	4.5	8.2	30182	156	1039	24	2.3	0.47	805|808|824|890|891|983|1017|1019|1111|1869|1870|2305|4361|4605|4616|5928|5933|6237|7416|9133|9134|11200|132660|286826	CALM2|CALM3|CAPN2|CCNA2|CCNB1|CDK1|CDK2|CDK4|CHEK1|E2F1|E2F2|FOXM1|MRE11|MYBL2|GADD45B|RBBP4|RBL1|RRAS|VDAC1|CCNB2|CCNE2|CHEK2|LIN54|LIN9	-7.7	geneset1
GO Biological Processes	19	GO:0031145	anaphase-promoting complex-dependent catabolic process	19_GO:0008152 metabolic process	-9	13	11	30182	22	1039	10	0.96	0.3	991|996|11065|25847|27338|29882|51343|51433|51529|246184	CDC20|CDC27|UBE2C|ANAPC13|UBE2S|ANAPC2|FZR1|ANAPC5|ANAPC11|CDC26	-7.6	geneset1
GO Cellular Components	20	GO:0035861	site of double-strand break		-9	6.3	8.9	30182	78	1039	17	1.6	0.39	4000|4361|4796|5429|5888|6118|6119|8914|10092|23137|55345|56852|79677|84250|115004|157570|165918	LMNA|MRE11|TONSL|POLH|RAD51|RPA2|RPA3|TIMELESS|ARPC5|SMC5|ZGRF1|RAD18|SMC6|SLF1|CGAS|ESCO2|RNF168	-7.6	geneset1
GO Biological Processes	19	GO:0007095	mitotic G2 DNA damage checkpoint signaling	19_GO:0023052 signaling	-9	10	10	30182	35	1039	12	1.2	0.33	641|672|983|1111|4361|5347|11073|29980|51343|51514|63967|90381	BLM|BRCA1|CDK1|CHEK1|MRE11|PLK1|TOPBP1|DONSON|FZR1|DTL|CLSPN|TICRR	-7.6	geneset1
GO Biological Processes	19	GO:0007076	mitotic chromosome condensation	19_GO:0009987 cellular process	-8.9	15	11	30182	17	1039	9	0.87	0.29	5347|9918|10051|10592|23310|23397|29781|51203|64151	PLK1|NCAPD2|SMC4|SMC2|NCAPD3|NCAPH|NCAPH2|NUSAP1|NCAPG	-7.5	geneset1
GO Biological Processes	19	GO:2000045	regulation of G1/S transition of mitotic cell cycle	19_GO:0050789 regulation of biological process	-8.8	4.1	7.9	30182	186	1039	26	2.5	0.48	990|1017|1031|1032|1869|2146|5933|6118|6240|6241|6491|6605|7027|7465|8193|9928|11200|11277|26060|27085|51512|55835|79960|144455|163786|219736	CDC6|CDK2|CDKN2C|CDKN2D|E2F1|EZH2|RBL1|RPA2|RRM1|RRM2|STIL|SMARCE1|TFDP1|WEE1|DPF1|KIF14|CHEK2|TREX1|APPL1|MTBP|GTSE1|CENPJ|JADE1|E2F7|SASS6|STOX1	-7.5	geneset1
GO Biological Processes	19	GO:0010032	meiotic chromosome condensation	19_GO:0022414 reproductive process	-8.8	29	13	30182	6	1039	6	0.58	0.24	9918|10051|10592|23310|23397|29781	NCAPD2|SMC4|SMC2|NCAPD3|NCAPH|NCAPH2	-7.4	geneset1
GO Biological Processes	19	GO:0046599	regulation of centriole replication	19_GO:0050789 regulation of biological process	-8.8	13	11	30182	23	1039	10	0.96	0.3	672|4591|6491|10733|23636|55755|55835|56890|85459|163786	BRCA1|TRIM37|STIL|PLK4|NUP62|CDK5RAP2|CENPJ|MDM1|CEP295|SASS6	-7.4	geneset1
GO Biological Processes	19	GO:0051493	regulation of cytoskeleton organization	19_GO:0050789 regulation of biological process	-8.7	2.6	7.1	30182	518	1039	47	4.5	0.64	71|387|402|672|824|899|1894|2258|2288|3925|4281|4591|5347|6047|6491|7175|8195|9270|9793|10092|10460|10615|10733|10979|11113|22843|22974|23636|26586|29899|51466|55755|55835|56890|56992|79866|80321|81930|84722|85459|128239|136319|157922|163786|220134|221150|348235	ACTG1|RHOA|ARL2|BRCA1|CAPN2|CCNF|ECT2|FGF13|FKBP4|STMN1|MID1|TRIM37|PLK1|RNF4|STIL|TPR|MKKS|ITGB1BP1|CKAP5|ARPC5|TACC3|SPAG5|PLK4|FERMT2|CIT|PPM1E|TPX2|NUP62|CKAP2|GPSM2|EVL|CDK5RAP2|CENPJ|MDM1|KIF15|BORA|CEP70|KIF18A|PSRC1|CEP295|IQGAP3|MTPN|CAMSAP1|SASS6|SKA1|SKA3|SKA2	-7.4	geneset1
GO Biological Processes	19	GO:0006606	protein import into nucleus	19_GO:0051179 localization	-8.7	5.1	8.3	30182	114	1039	20	1.9	0.43	1434|3621|3837|3838|3843|4000|4851|5901|7175|9688|10073|10204|23636|23649|26060|29107|53371|55705|129401|402569	CSE1L|ING1|KPNB1|KPNA2|IPO5|LMNA|NOTCH1|RAN|TPR|NUP93|SNUPN|NUTF2|NUP62|POLA2|APPL1|NXT1|NUP54|IPO9|NUP35|KPNA7	-7.3	geneset1
GO Biological Processes	19	GO:0007018	microtubule-based movement	19_GO:0009987 cellular process	-8.7	3	7.3	30182	384	1039	39	3.8	0.59	1062|2622|3796|3832|3833|3835|3837|7345|7846|8382|9389|9493|9585|9787|9928|10112|11004|11020|23224|24137|25777|26958|54820|55329|56992|57560|57584|64792|79925|80199|81930|89891|124602|139212|146909|166379|255758|286464|347240	CENPE|GAS8|KIF2A|KIF11|KIFC1|KIF22|KPNB1|UCHL1|TUBA1A|NME5|SLC22A14|KIF23|KIF20B|DLGAP5|KIF14|KIF20A|KIF2C|IFT27|SYNE2|KIF4A|SUN2|COPG2|NDE1|MNS1|KIF15|IFT80|ARHGAP21|IFT22|SPEF2|FUZ|KIF18A|DYNC2I2|KIF19|DNAAF6|KIF18B|BBS12|DYNLT2B|CFAP47|KIF24	-7.3	geneset1
GO Biological Processes	19	GO:0007129	homologous chromosome pairing at meiosis	19_GO:0022414 reproductive process	-8.7	7.7	9.2	30182	53	1039	14	1.3	0.36	2177|4361|6847|9134|9319|11144|29893|55063|55706|83990|84057|256126|284071|339834	FANCD2|MRE11|SYCP1|CCNE2|TRIP13|DMC1|PSMC3IP|ZCWPW1|NDC1|BRIP1|MND1|SYCE2|MEIOC|IHO1	-7.3	geneset1
GO Cellular Components	20	GO:0106068	SUMO ligase complex		-8.7	18	11	30182	13	1039	8	0.77	0.27	5905|7329|23137|54780|56160|79677|84250|286053	RANGAP1|UBE2I|SMC5|NSMCE4A|NSMCE3|SMC6|SLF1|NSMCE2	-7.3	geneset1
GO Biological Processes	19	GO:0051315	attachment of mitotic spindle microtubules to kinetochore	19_GO:0051179 localization	-8.7	18	11	30182	13	1039	8	0.77	0.27	1060|1062|10403|11004|79003|81620|83540|283489	CENPC|CENPE|NDC80|KIF2C|MIS12|CDT1|NUF2|CHAMP1	-7.3	geneset1
GO Biological Processes	19	GO:0032446	protein modification by small protein conjugation	19_GO:0008152 metabolic process	-8.7	2.3	6.9	30182	756	1039	60	5.8	0.72	580|672|675|865|899|991|996|2189|4591|5347|5888|5905|6047|6613|6921|7329|8078|10055|10155|10273|10293|10362|11065|23137|23194|23512|25847|26001|26233|26271|27338|29089|29128|29882|51343|51433|51514|51529|51530|54780|54793|55148|55632|56160|56852|65992|79102|79677|80829|81858|83461|84250|90390|92305|122416|122769|165918|246184|286053|286827	BARD1|BRCA1|BRCA2|CBFB|CCNF|CDC20|CDC27|FANCG|TRIM37|PLK1|RAD51|RANGAP1|RNF4|SUMO2|ELOC|UBE2I|USP5|SAE1|TRIM28|STUB1|TRAIP|HMG20B|UBE2C|SMC5|FBXL7|SUZ12|ANAPC13|RNF167|FBXL6|FBXO5|UBE2S|UBE2T|UHRF1|ANAPC2|FZR1|ANAPC5|DTL|ANAPC11|ZC3HC1|NSMCE4A|KCTD9|UBR7|G2E3|NSMCE3|RAD18|DDRGK1|RNF26|SMC6|ZFP91|SHARPIN|CDCA3|SLF1|MED30|TMEM129|ANKRD9|LRR1|RNF168|CDC26|NSMCE2|TRIM59	-7.3	geneset1
GO Cellular Components	20	GO:0005721	pericentric heterochromatin		-8.6	11	10	30182	30	1039	11	1.1	0.32	1058|1060|1786|2146|3070|3619|10951|11335|23310|23468|157570	CENPA|CENPC|DNMT1|EZH2|HELLS|INCENP|CBX1|CBX3|NCAPD3|CBX5|ESCO2	-7.3	geneset1
GO Biological Processes	19	GO:1901978	positive regulation of cell cycle checkpoint	19_GO:0023052 signaling	-8.6	15	11	30182	18	1039	9	0.87	0.29	332|3619|4085|7175|9212|10403|55143|55795|348654	BIRC5|INCENP|MAD2L1|TPR|AURKB|NDC80|CDCA8|PCID2|GEN1	-7.3	geneset1
GO Cellular Components	20	GO:0097431	mitotic spindle pole		-8.5	9.2	9.5	30182	38	1039	12	1.2	0.33	5347|6790|8243|9126|9212|9585|10615|29899|55755|79677|81610|259266	PLK1|AURKA|SMC1A|SMC3|AURKB|KIF20B|SPAG5|GPSM2|CDK5RAP2|SMC6|FAM83D|ASPM	-7.2	geneset1
GO Biological Processes	19	GO:0019941	modification-dependent protein catabolic process	19_GO:0008152 metabolic process	-8.5	2.5	6.9	30182	579	1039	50	4.8	0.66	821|899|991|996|5686|5688|5690|5695|5701|5708|5715|6047|6790|6921|7041|7184|7329|7345|7398|8078|8266|9928|10213|10273|11065|23194|25847|26001|26233|27185|27338|29128|29882|51009|51160|51343|51377|51433|51514|51529|54431|55872|78991|79102|81858|83590|92305|122416|165918|246184	CANX|CCNF|CDC20|CDC27|PSMA5|PSMA7|PSMB2|PSMB7|PSMC2|PSMD2|PSMD9|RNF4|AURKA|ELOC|TGFB1I1|HSP90B1|UBE2I|UCHL1|USP1|USP5|UBL4A|KIF14|PSMD14|STUB1|UBE2C|FBXL7|ANAPC13|RNF167|FBXL6|DISC1|UBE2S|UHRF1|ANAPC2|DERL2|VPS28|FZR1|UCHL5|ANAPC5|DTL|ANAPC11|DNAJC10|PBK|PCYOX1L|RNF26|SHARPIN|TMUB1|TMEM129|ANKRD9|RNF168|CDC26	-7.2	geneset1
GO Biological Processes	19	GO:1902751	positive regulation of cell cycle G2/M phase transition	19_GO:0048518 positive regulation of biological process	-8.5	10	9.8	30182	31	1039	11	1.1	0.32	891|983|994|995|1019|5889|6240|26271|51514|79915|219736	CCNB1|CDK1|CDC25B|CDC25C|CDK4|RAD51C|RRM1|FBXO5|DTL|ATAD5|STOX1	-7.1	geneset1
GO Biological Processes	19	GO:0000398	mRNA splicing, via spliceosome	19_GO:0008152 metabolic process	-8.4	3.4	7.4	30182	267	1039	31	3	0.53	1660|3189|6427|6432|6626|6632|6634|6635|6637|7919|8683|9939|10189|10236|10465|10772|10992|11157|11168|22913|23658|25804|27258|27316|51163|51319|51645|51690|55110|57819|84844	DHX9|HNRNPH3|SRSF2|SRSF7|SNRPA|SNRPD1|SNRPD3|SNRPE|SNRPG|DDX39B|SRSF9|RBM8A|ALYREF|HNRNPR|PPIH|SRSF10|SF3B2|LSM6|PSIP1|RALY|LSM5|LSM4|LSM3|RBMX|DBR1|RSRC1|PPIL1|LSM7|MAGOHB|LSM2|PHF5A	-7.1	geneset1
GO Biological Processes	19	GO:0000377	RNA splicing, via transesterification reactions with bulged adenosine as nucleophile	19_GO:0008152 metabolic process	-8.4	3.4	7.4	30182	267	1039	31	3	0.53	1660|3189|6427|6432|6626|6632|6634|6635|6637|7919|8683|9939|10189|10236|10465|10772|10992|11157|11168|22913|23658|25804|27258|27316|51163|51319|51645|51690|55110|57819|84844	DHX9|HNRNPH3|SRSF2|SRSF7|SNRPA|SNRPD1|SNRPD3|SNRPE|SNRPG|DDX39B|SRSF9|RBM8A|ALYREF|HNRNPR|PPIH|SRSF10|SF3B2|LSM6|PSIP1|RALY|LSM5|LSM4|LSM3|RBMX|DBR1|RSRC1|PPIL1|LSM7|MAGOHB|LSM2|PHF5A	-7.1	geneset1
GO Biological Processes	19	GO:0010824	regulation of centrosome duplication	19_GO:0050789 regulation of biological process	-8.4	8	9.1	30182	47	1039	13	1.3	0.34	672|899|4591|6491|7514|10733|23636|55755|55835|56890|85459|163786|348654	BRCA1|CCNF|TRIM37|STIL|XPO1|PLK4|NUP62|CDK5RAP2|CENPJ|MDM1|CEP295|SASS6|GEN1	-7.1	geneset1
GO Biological Processes	19	GO:0010212	response to ionizing radiation	19_GO:0050896 response to stimulus	-8.4	4.5	7.9	30182	143	1039	22	2.1	0.45	580|641|672|675|1894|2177|3627|4436|5888|7516|8438|10635|11073|11200|11277|23514|25788|63979|64710|83695|90381|165918	BARD1|BLM|BRCA1|BRCA2|ECT2|FANCD2|CXCL10|MSH2|RAD51|XRCC2|RAD54L|RAD51AP1|TOPBP1|CHEK2|TREX1|SPIDR|RAD54B|FIGNL1|NUCKS1|RHNO1|TICRR|RNF168	-7.1	geneset1
GO Biological Processes	19	GO:0072698	protein localization to microtubule cytoskeleton	19_GO:0051179 localization	-8.4	8.9	9.4	30182	39	1039	12	1.2	0.33	4281|6491|6790|7272|9585|10615|27185|49856|51134|79648|81610|283489	MID1|STIL|AURKA|TTK|KIF20B|SPAG5|DISC1|WRAP73|CEP83|MCPH1|FAM83D|CHAMP1	-7.1	geneset1
GO Biological Processes	19	GO:0051255	spindle midzone assembly	19_GO:0009987 cellular process	-8.3	17	11	30182	14	1039	8	0.77	0.27	332|3619|9055|9212|9493|24137|29127|55143	BIRC5|INCENP|PRC1|AURKB|KIF23|KIF4A|RACGAP1|CDCA8	-7	geneset1
GO Biological Processes	19	GO:0006511	ubiquitin-dependent protein catabolic process	19_GO:0008152 metabolic process	-8.3	2.5	6.8	30182	569	1039	49	4.7	0.66	821|899|991|996|5686|5688|5690|5695|5701|5708|5715|6047|6790|6921|7041|7184|7329|7345|7398|8078|8266|9928|10213|10273|11065|23194|25847|26001|26233|27185|27338|29128|29882|51009|51160|51343|51377|51433|51514|51529|54431|55872|79102|81858|83590|92305|122416|165918|246184	CANX|CCNF|CDC20|CDC27|PSMA5|PSMA7|PSMB2|PSMB7|PSMC2|PSMD2|PSMD9|RNF4|AURKA|ELOC|TGFB1I1|HSP90B1|UBE2I|UCHL1|USP1|USP5|UBL4A|KIF14|PSMD14|STUB1|UBE2C|FBXL7|ANAPC13|RNF167|FBXL6|DISC1|UBE2S|UHRF1|ANAPC2|DERL2|VPS28|FZR1|UCHL5|ANAPC5|DTL|ANAPC11|DNAJC10|PBK|RNF26|SHARPIN|TMUB1|TMEM129|ANKRD9|RNF168|CDC26	-7	geneset1
[truncated: 5,120 more rows]

## Sheet: Table S6
Category	CategoryID	GO	Description	PARENT_GO	LogP	Enrichment	Z-score	#TotalGeneInLibrary	#GeneInGO	#GeneInHitList	#GeneInGOAndHitList	%InGO	STDV %InGO	GeneID	Hits	Log(q-value)	GeneList
[truncated: 1,906 more rows]

## Sheet: Table S7
Category	CategoryID	GO	Description	PARENT_GO	LogP	Enrichment	Z-score	#TotalGeneInLibrary	#GeneInGO	#GeneInHitList	#GeneInGOAndHitList	%InGO	STDV %InGO	GeneID	Hits	Log(q-value)	GeneList
[truncated: 1,102 more rows]

[truncated: 2 more sheets: Table S8, Table S9]
